# Supplementary material for: An ESCRT-LEM protein surveillance system is poised to directly monitor the nuclear envelope and nuclear transport system
Source: eLife. 2019 Apr 3;8:e45284. doi: 10.7554/eLife.45284 (PMC6461442; doi:10.7554/eLife.45284)
Supplement: Figure 3—source data 1. — Data from each affinity purification can be found in tabs at bottom. [file elife-45284-fig3-data1.xlsx]

## Sheet: Chm7-GFP
Figure 3 - source data 1
Genotype	Biological replicate #	Cluster	Protein name	Protein accession numbers	Protein molecular weight (Da)	Protein identification probability	Exclusive unique peptide count	Exclusive unique spectrum count	Total spectrum count	Percentage of total spectra	Percentage sequence coverage
Chm7-GFP	1	Cluster of Uncharacterized protein YJL049W OS=Saccharomyces cerevisiae (strain ATCC 204508 / S288c) GN=YJL049W PE=1 SV=1 (YJE9_YEAST)	Uncharacterized protein YJL049W OS=Saccharomyces cerevisiae (strain ATCC 204508 / S288c) GN=YJL049W PE=1 SV=1	YJE9_YEAST	52851.7	1	33	54	121	0.0058	0.647
Chm7-GFP	1	Cluster of Protein MKT1 OS=Saccharomyces cerevisiae (strain ATCC 204508 / S288c) GN=MKT1 PE=1 SV=2 (MKT1_YEAST)	Protein MKT1 OS=Saccharomyces cerevisiae (strain ATCC 204508 / S288c) GN=MKT1 PE=1 SV=2	MKT1_YEAST	94499.4	1	18	20	35	0.0017	0.239
Chm7-GFP	1	Cluster of Actin OS=Saccharomyces cerevisiae (strain ATCC 204508 / S288c) GN=ACT1 PE=1 SV=1 (ACT_YEAST)	Actin OS=Saccharomyces cerevisiae (strain ATCC 204508 / S288c) GN=ACT1 PE=1 SV=1	ACT_YEAST	41690.4	1	12	20	48	0.0023	0.363
Chm7-GFP	1	Cluster of Pyruvate kinase 1 OS=Saccharomyces cerevisiae (strain ATCC 204508 / S288c) GN=CDC19 PE=1 SV=2 (KPYK1_YEAST)	Pyruvate kinase 1 OS=Saccharomyces cerevisiae (strain ATCC 204508 / S288c) GN=CDC19 PE=1 SV=2	KPYK1_YEAST	54545.4	1	12	12	17	0.0008	0.272
Chm7-GFP	1	Cluster of 60S ribosomal protein L3 OS=Saccharomyces cerevisiae (strain ATCC 204508 / S288c) GN=RPL3 PE=1 SV=4 (RL3_YEAST)	60S ribosomal protein L3 OS=Saccharomyces cerevisiae (strain ATCC 204508 / S288c) GN=RPL3 PE=1 SV=4	RL3_YEAST	43757.9	1	12	17	26	0.0013	0.305
Chm7-GFP	1	Cluster of Plasma membrane ATPase 1 OS=Saccharomyces cerevisiae (strain ATCC 204508 / S288c) GN=PMA1 PE=1 SV=2 (PMA1_YEAST)	Plasma membrane ATPase 1 OS=Saccharomyces cerevisiae (strain ATCC 204508 / S288c) GN=PMA1 PE=1 SV=2	PMA1_YEAST	99621.6	1	11	13	18	0.0009	0.134
Chm7-GFP	1	Cluster of Elongation factor 2 OS=Saccharomyces cerevisiae (strain ATCC 204508 / S288c) GN=EFT1 PE=1 SV=1 (EF2_YEAST)	Elongation factor 2 OS=Saccharomyces cerevisiae (strain ATCC 204508 / S288c) GN=EFT1 PE=1 SV=1	EF2_YEAST	93290.3	1	11	11	13	0.0006	0.12
Chm7-GFP	1	Cluster of Pyruvate decarboxylase isozyme 1 OS=Saccharomyces cerevisiae (strain ATCC 204508 / S288c) GN=PDC1 PE=1 SV=7 (PDC1_YEAST)	Pyruvate decarboxylase isozyme 1 OS=Saccharomyces cerevisiae (strain ATCC 204508 / S288c) GN=PDC1 PE=1 SV=7	PDC1_YEAST	61496.9	1	9	12	15	0.0007	0.187
Chm7-GFP	1	Cluster of PAB1-binding protein 1 OS=Saccharomyces cerevisiae (strain ATCC 204508 / S288c) GN=PBP1 PE=1 SV=1 (PBP1_YEAST)	PAB1-binding protein 1 OS=Saccharomyces cerevisiae (strain ATCC 204508 / S288c) GN=PBP1 PE=1 SV=1	PBP1_YEAST	78783	1	9	11	17	0.0008	0.175
Chm7-GFP	1	Cluster of V-type proton ATPase subunit B OS=Saccharomyces cerevisiae (strain ATCC 204508 / S288c) GN=VMA2 PE=1 SV=2 (VATB_YEAST)	V-type proton ATPase subunit B OS=Saccharomyces cerevisiae (strain ATCC 204508 / S288c) GN=VMA2 PE=1 SV=2	VATB_YEAST	57751.6	1	9	10	14	0.0007	0.197
Chm7-GFP	1	Cluster of 1,3-beta-glucan synthase component FKS1 OS=Saccharomyces cerevisiae (strain ATCC 204508 / S288c) GN=FKS1 PE=1 SV=2 (FKS1_YEAST)	1,3-beta-glucan synthase component FKS1 OS=Saccharomyces cerevisiae (strain ATCC 204508 / S288c) GN=FKS1 PE=1 SV=2	FKS1_YEAST	214859	1	9	9	10	0.0005	0.0464
Chm7-GFP	1	Cluster of 60S ribosomal protein L10 OS=Saccharomyces cerevisiae (strain ATCC 204508 / S288c) GN=RPL10 PE=1 SV=1 (RL10_YEAST)	60S ribosomal protein L10 OS=Saccharomyces cerevisiae (strain ATCC 204508 / S288c) GN=RPL10 PE=1 SV=1	RL10_YEAST	25362.1	1	8	11	14	0.0007	0.276
Chm7-GFP	1	Cluster of Serine/threonine-protein kinase TOR1 OS=Saccharomyces cerevisiae (strain ATCC 204508 / S288c) GN=TOR1 PE=1 SV=3 (TOR1_YEAST)	Serine/threonine-protein kinase TOR1 OS=Saccharomyces cerevisiae (strain ATCC 204508 / S288c) GN=TOR1 PE=1 SV=3	TOR1_YEAST	281152	1	8	8	9	0.0004	0.0328
Chm7-GFP	1	Cluster of Protein transport protein SEC23 OS=Saccharomyces cerevisiae (strain ATCC 204508 / S288c) GN=SEC23 PE=1 SV=1 (SEC23_YEAST)	Protein transport protein SEC23 OS=Saccharomyces cerevisiae (strain ATCC 204508 / S288c) GN=SEC23 PE=1 SV=1	SEC23_YEAST	85387.6	1	7	7	8	0.0004	0.0964
Chm7-GFP	1	Cluster of SED5-binding protein 3 OS=Saccharomyces cerevisiae (strain ATCC 204508 / S288c) GN=SFB3 PE=1 SV=1 (SFB3_YEAST)	SED5-binding protein 3 OS=Saccharomyces cerevisiae (strain ATCC 204508 / S288c) GN=SFB3 PE=1 SV=1	SFB3_YEAST	103953	1	7	7	7	0.0003	0.084
Chm7-GFP	1	Cluster of 40S ribosomal protein S18-A OS=Saccharomyces cerevisiae (strain ATCC 204508 / S288c) GN=RPS18A PE=1 SV=1 (RS18A_YEAST)	40S ribosomal protein S18-A OS=Saccharomyces cerevisiae (strain ATCC 204508 / S288c) GN=RPS18A PE=1 SV=1	RS18A_YEAST	17037.9	1	7	9	14	0.0007	0.411
Chm7-GFP	1	Cluster of Protein transport protein SEC9 OS=Saccharomyces cerevisiae (strain ATCC 204508 / S288c) GN=SEC9 PE=1 SV=1 (SEC9_YEAST)	Protein transport protein SEC9 OS=Saccharomyces cerevisiae (strain ATCC 204508 / S288c) GN=SEC9 PE=1 SV=1	SEC9_YEAST	73624.9	1	6	6	7	0.0003	0.106
Chm7-GFP	1	Cluster of General negative regulator of transcription subunit 1 OS=Saccharomyces cerevisiae (strain ATCC 204508 / S288c) GN=CDC39 PE=1 SV=3 (NOT1_YEAST)	General negative regulator of transcription subunit 1 OS=Saccharomyces cerevisiae (strain ATCC 204508 / S288c) GN=CDC39 PE=1 SV=3	NOT1_YEAST	240290	1	6	6	7	0.0003	0.0342
Chm7-GFP	1	Cluster of Myosin-2 OS=Saccharomyces cerevisiae (strain ATCC 204508 / S288c) GN=MYO2 PE=1 SV=1 (MYO2_YEAST)	Myosin-2 OS=Saccharomyces cerevisiae (strain ATCC 204508 / S288c) GN=MYO2 PE=1 SV=1	MYO2_YEAST	180687	1	6	6	8	0.0004	0.047
Chm7-GFP	1	Cluster of Elongation factor 1-alpha OS=Saccharomyces cerevisiae (strain ATCC 204508 / S288c) GN=TEF1 PE=1 SV=1 (EF1A_YEAST)	Elongation factor 1-alpha OS=Saccharomyces cerevisiae (strain ATCC 204508 / S288c) GN=TEF1 PE=1 SV=1	EF1A_YEAST	50032.6	1	6	8	11	0.0005	0.155
Chm7-GFP	1	Cluster of 40S ribosomal protein S3 OS=Saccharomyces cerevisiae (strain ATCC 204508 / S288c) GN=RPS3 PE=1 SV=5 (RS3_YEAST)	40S ribosomal protein S3 OS=Saccharomyces cerevisiae (strain ATCC 204508 / S288c) GN=RPS3 PE=1 SV=5	RS3_YEAST	26503	1	6	7	14	0.0007	0.271
Chm7-GFP	1	Cluster of DNA-directed RNA polymerase II subunit RPB2 OS=Saccharomyces cerevisiae (strain ATCC 204508 / S288c) GN=RPB2 PE=1 SV=2 (RPB2_YEAST)	DNA-directed RNA polymerase II subunit RPB2 OS=Saccharomyces cerevisiae (strain ATCC 204508 / S288c) GN=RPB2 PE=1 SV=2	RPB2_YEAST	138757	1	6	6	6	0.0003	0.049
Chm7-GFP	1	Cluster of 40S ribosomal protein S14-B OS=Saccharomyces cerevisiae (strain ATCC 204508 / S288c) GN=RPS14B PE=1 SV=2 (RS14B_YEAST)	40S ribosomal protein S14-B OS=Saccharomyces cerevisiae (strain ATCC 204508 / S288c) GN=RPS14B PE=1 SV=2	RS14B_YEAST	14649.8	1	6	8	12	0.0006	0.529
Chm7-GFP	1	Cluster of Alcohol dehydrogenase 1 OS=Saccharomyces cerevisiae (strain ATCC 204508 / S288c) GN=ADH1 PE=1 SV=5 (ADH1_YEAST)	Alcohol dehydrogenase 1 OS=Saccharomyces cerevisiae (strain ATCC 204508 / S288c) GN=ADH1 PE=1 SV=5	ADH1_YEAST	36848.7	1	6	6	7	0.0003	0.161
Chm7-GFP	1	Cluster of SWI/SNF complex subunit SWI3 OS=Saccharomyces cerevisiae (strain ATCC 204508 / S288c) GN=SWI3 PE=1 SV=1 (SWI3_YEAST)	SWI/SNF complex subunit SWI3 OS=Saccharomyces cerevisiae (strain ATCC 204508 / S288c) GN=SWI3 PE=1 SV=1	SWI3_YEAST	92928.5	1	6	6	6	0.0003	0.0752
Chm7-GFP	1	Cluster of Replication factor A protein 1 OS=Saccharomyces cerevisiae (strain ATCC 204508 / S288c) GN=RFA1 PE=1 SV=1 (RFA1_YEAST)	Replication factor A protein 1 OS=Saccharomyces cerevisiae (strain ATCC 204508 / S288c) GN=RFA1 PE=1 SV=1	RFA1_YEAST	70350.2	1	6	6	7	0.0003	0.106
Chm7-GFP	1	Cluster of Activator of SKN7 protein 10 OS=Saccharomyces cerevisiae (strain ATCC 204508 / S288c) GN=ASK10 PE=1 SV=2 (ASK10_YEAST)	Activator of SKN7 protein 10 OS=Saccharomyces cerevisiae (strain ATCC 204508 / S288c) GN=ASK10 PE=1 SV=2	ASK10_YEAST	126868	1	6	6	8	0.0004	0.0646
Chm7-GFP	1	Cluster of RNA-binding protein MRN1 OS=Saccharomyces cerevisiae (strain ATCC 204508 / S288c) GN=MRN1 PE=1 SV=1 (MRN1_YEAST)	RNA-binding protein MRN1 OS=Saccharomyces cerevisiae (strain ATCC 204508 / S288c) GN=MRN1 PE=1 SV=1	MRN1_YEAST	68665.1	1	5	5	6	0.0003	0.0801
Chm7-GFP	1	Cluster of Transposon Ty1-ER1 Gag-Pol polyprotein OS=Saccharomyces cerevisiae (strain ATCC 204508 / S288c) GN=TY1B-ER1 PE=3 SV=1 (YE11B_YEAST)	Transposon Ty1-ER1 Gag-Pol polyprotein OS=Saccharomyces cerevisiae (strain ATCC 204508 / S288c) GN=TY1B-ER1 PE=3 SV=1	YE11B_YEAST,YM12B_YEAST	198570	1	5	6	18	0.0009	0.0627
Chm7-GFP	1	Cluster of Protein WHI4 OS=Saccharomyces cerevisiae (strain ATCC 204508 / S288c) GN=WHI4 PE=1 SV=1 (WHI4_YEAST)	Protein WHI4 OS=Saccharomyces cerevisiae (strain ATCC 204508 / S288c) GN=WHI4 PE=1 SV=1	WHI4_YEAST	70691	1	5	5	8	0.0004	0.0924
Chm7-GFP	1	Cluster of 40S ribosomal protein S5 OS=Saccharomyces cerevisiae (strain ATCC 204508 / S288c) GN=RPS5 PE=1 SV=3 (RS5_YEAST)	40S ribosomal protein S5 OS=Saccharomyces cerevisiae (strain ATCC 204508 / S288c) GN=RPS5 PE=1 SV=3	RS5_YEAST	25038.5	1	5	5	5	0.0002	0.227
Chm7-GFP	1	Cluster of Serine/threonine-protein kinase CBK1 OS=Saccharomyces cerevisiae (strain ATCC 204508 / S288c) GN=CBK1 PE=1 SV=1 (CBK1_YEAST)	Serine/threonine-protein kinase CBK1 OS=Saccharomyces cerevisiae (strain ATCC 204508 / S288c) GN=CBK1 PE=1 SV=1	CBK1_YEAST	86946.9	1	5	5	5	0.0002	0.0608
Chm7-GFP	1	Cluster of 40S ribosomal protein S6-A OS=Saccharomyces cerevisiae (strain ATCC 204508 / S288c) GN=RPS6A PE=1 SV=1 (RS6A_YEAST)	40S ribosomal protein S6-A OS=Saccharomyces cerevisiae (strain ATCC 204508 / S288c) GN=RPS6A PE=1 SV=1	RS6A_YEAST	26997.2	1	5	6	9	0.0004	0.254
Chm7-GFP	1	Cluster of Asparagine-rich protein OS=Saccharomyces cerevisiae (strain ATCC 204508 / S288c) GN=NRP1 PE=1 SV=2 (NRP1_YEAST)	Asparagine-rich protein OS=Saccharomyces cerevisiae (strain ATCC 204508 / S288c) GN=NRP1 PE=1 SV=2	NRP1_YEAST	79299.7	1	5	5	8	0.0004	0.0765
Chm7-GFP	1	Cluster of Elongation factor 3A OS=Saccharomyces cerevisiae (strain ATCC 204508 / S288c) GN=YEF3 PE=1 SV=4 (EF3A_YEAST)	Elongation factor 3A OS=Saccharomyces cerevisiae (strain ATCC 204508 / S288c) GN=YEF3 PE=1 SV=4	EF3A_YEAST	115948	1	5	5	5	0.0002	0.0431
Chm7-GFP	1	Cluster of Protein LSM12 OS=Saccharomyces cerevisiae (strain ATCC 204508 / S288c) GN=LSM12 PE=1 SV=1 (LSM12_YEAST)	Protein LSM12 OS=Saccharomyces cerevisiae (strain ATCC 204508 / S288c) GN=LSM12 PE=1 SV=1	LSM12_YEAST	21314	1	5	5	8	0.0004	0.225
Chm7-GFP	1	Cluster of Dual specificity protein kinase YAK1 OS=Saccharomyces cerevisiae (strain ATCC 204508 / S288c) GN=YAK1 PE=1 SV=1 (YAK1_YEAST)	Dual specificity protein kinase YAK1 OS=Saccharomyces cerevisiae (strain ATCC 204508 / S288c) GN=YAK1 PE=1 SV=1	YAK1_YEAST	91247.1	1	5	5	5	0.0002	0.0582
Chm7-GFP	1	Cluster of 40S ribosomal protein S11-A OS=Saccharomyces cerevisiae (strain ATCC 204508 / S288c) GN=RPS11A PE=1 SV=1 (RS11A_YEAST)	40S ribosomal protein S11-A OS=Saccharomyces cerevisiae (strain ATCC 204508 / S288c) GN=RPS11A PE=1 SV=1	RS11A_YEAST	17748.8	1	5	7	11	0.0005	0.314
Chm7-GFP	1	Cluster of Protein PBP4 OS=Saccharomyces cerevisiae (strain ATCC 204508 / S288c) GN=PBP4 PE=1 SV=1 (PBP4_YEAST)	Protein PBP4 OS=Saccharomyces cerevisiae (strain ATCC 204508 / S288c) GN=PBP4 PE=1 SV=1	PBP4_YEAST	19881.4	1	4	4	4	0.0002	0.232
Chm7-GFP	1	Cluster of Serine/threonine-protein kinase SCH9 OS=Saccharomyces cerevisiae (strain ATCC 204508 / S288c) GN=SCH9 PE=1 SV=3 (SCH9_YEAST)	Serine/threonine-protein kinase SCH9 OS=Saccharomyces cerevisiae (strain ATCC 204508 / S288c) GN=SCH9 PE=1 SV=3	SCH9_YEAST	91813.5	1	4	4	4	0.0002	0.0425
Chm7-GFP	1	Cluster of Serine/threonine-protein kinase KSP1 OS=Saccharomyces cerevisiae (strain ATCC 204508 / S288c) GN=KSP1 PE=1 SV=1 (KSP1_YEAST)	Serine/threonine-protein kinase KSP1 OS=Saccharomyces cerevisiae (strain ATCC 204508 / S288c) GN=KSP1 PE=1 SV=1	KSP1_YEAST	117085	1	4	4	4	0.0002	0.0398
Chm7-GFP	1	Cluster of RNA polymerase II degradation factor 1 OS=Saccharomyces cerevisiae (strain JAY291) GN=DEF1 PE=3 SV=1 (DEF1_YEAS2)	RNA polymerase II degradation factor 1 OS=Saccharomyces cerevisiae (strain JAY291) GN=DEF1 PE=3 SV=1	DEF1_YEAS2,DEF1_YEAST	83969.2	1	4	4	5	0.0002	0.0596
Chm7-GFP	1	Cluster of Enolase 2 OS=Saccharomyces cerevisiae (strain ATCC 204508 / S288c) GN=ENO2 PE=1 SV=2 (ENO2_YEAST)	Enolase 2 OS=Saccharomyces cerevisiae (strain ATCC 204508 / S288c) GN=ENO2 PE=1 SV=2	ENO2_YEAST	46915.1	1	4	4	4	0.0002	0.0984
Chm7-GFP	1	Cluster of Uncharacterized protein YMR124W OS=Saccharomyces cerevisiae (strain ATCC 204508 / S288c) GN=YMR124W PE=1 SV=2 (YM11_YEAST)	Uncharacterized protein YMR124W OS=Saccharomyces cerevisiae (strain ATCC 204508 / S288c) GN=YMR124W PE=1 SV=2	YM11_YEAST	105917	1	4	4	4	0.0002	0.0509
Chm7-GFP	1	Cluster of DNA-directed RNA polymerase I subunit RPA135 OS=Saccharomyces cerevisiae (strain ATCC 204508 / S288c) GN=RPA135 PE=1 SV=1 (RPA2_YEAST)	DNA-directed RNA polymerase I subunit RPA135 OS=Saccharomyces cerevisiae (strain ATCC 204508 / S288c) GN=RPA135 PE=1 SV=1	RPA2_YEAST	135745	1	4	4	5	0.0002	0.0333
Chm7-GFP	1	Cluster of 60S ribosomal protein L4-B OS=Saccharomyces cerevisiae (strain ATCC 204508 / S288c) GN=RPL4B PE=1 SV=2 (RL4B_YEAST)	60S ribosomal protein L4-B OS=Saccharomyces cerevisiae (strain ATCC 204508 / S288c) GN=RPL4B PE=1 SV=2	RL4B_YEAST	39062	1	4	4	6	0.0003	0.18
Chm7-GFP	1	Cluster of 60S ribosomal protein L24-A OS=Saccharomyces cerevisiae (strain ATCC 204508 / S288c) GN=RPL24A PE=1 SV=1 (RL24A_YEAST)	60S ribosomal protein L24-A OS=Saccharomyces cerevisiae (strain ATCC 204508 / S288c) GN=RPL24A PE=1 SV=1	RL24A_YEAST	17614.4	1	4	4	4	0.0002	0.258
Chm7-GFP	1	Cluster of RNA-binding protein PIN4 OS=Saccharomyces cerevisiae (strain ATCC 204508 / S288c) GN=PIN4 PE=1 SV=1 (PIN4_YEAST)	RNA-binding protein PIN4 OS=Saccharomyces cerevisiae (strain ATCC 204508 / S288c) GN=PIN4 PE=1 SV=1	PIN4_YEAST	73777.4	1	4	4	5	0.0002	0.0763
Chm7-GFP	1	Cluster of Phosphoglycerate kinase OS=Saccharomyces cerevisiae (strain ATCC 204508 / S288c) GN=PGK1 PE=1 SV=2 (PGK_YEAST)	Phosphoglycerate kinase OS=Saccharomyces cerevisiae (strain ATCC 204508 / S288c) GN=PGK1 PE=1 SV=2	PGK_YEAST	44739.6	1	4	4	5	0.0002	0.0962
Chm7-GFP	1	Cluster of 40S ribosomal protein S20 OS=Saccharomyces cerevisiae (strain ATCC 204508 / S288c) GN=RPS20 PE=1 SV=3 (RS20_YEAST)	40S ribosomal protein S20 OS=Saccharomyces cerevisiae (strain ATCC 204508 / S288c) GN=RPS20 PE=1 SV=3	RS20_YEAST	13906.8	1	4	4	6	0.0003	0.372
Chm7-GFP	1	Cluster of Target of rapamycin complex 1 subunit KOG1 OS=Saccharomyces cerevisiae (strain ATCC 204508 / S288c) GN=KOG1 PE=1 SV=2 (KOG1_YEAST)	Target of rapamycin complex 1 subunit KOG1 OS=Saccharomyces cerevisiae (strain ATCC 204508 / S288c) GN=KOG1 PE=1 SV=2	KOG1_YEAST	177614	1	4	4	6	0.0003	0.0308
Chm7-GFP	1	Cluster of Protein WHI3 OS=Saccharomyces cerevisiae (strain ATCC 204508 / S288c) GN=WHI3 PE=1 SV=1 (WHI3_YEAST)	Protein WHI3 OS=Saccharomyces cerevisiae (strain ATCC 204508 / S288c) GN=WHI3 PE=1 SV=1	WHI3_YEAST	71254.5	1	4	4	6	0.0003	0.0605
Chm7-GFP	1	Cluster of ATP-dependent molecular chaperone HSC82 OS=Saccharomyces cerevisiae (strain ATCC 204508 / S288c) GN=HSC82 PE=1 SV=4 (HSC82_YEAST)	ATP-dependent molecular chaperone HSC82 OS=Saccharomyces cerevisiae (strain ATCC 204508 / S288c) GN=HSC82 PE=1 SV=4	HSC82_YEAST	80903.4	1	3	3	3	0.0001	0.0667
Chm7-GFP	1	Cluster of Nucleoporin NUP116/NSP116 OS=Saccharomyces cerevisiae (strain ATCC 204508 / S288c) GN=NUP116 PE=1 SV=2 (NU116_YEAST)	Nucleoporin NUP116/NSP116 OS=Saccharomyces cerevisiae (strain ATCC 204508 / S288c) GN=NUP116 PE=1 SV=2	NU116_YEAST	116236	1	3	3	3	0.0001	0.0279
Chm7-GFP	1	Cluster of 40S ribosomal protein S16-A OS=Saccharomyces cerevisiae (strain ATCC 204508 / S288c) GN=RPS16A PE=1 SV=1 (RS16A_YEAST)	40S ribosomal protein S16-A OS=Saccharomyces cerevisiae (strain ATCC 204508 / S288c) GN=RPS16A PE=1 SV=1	RS16A_YEAST	15847.9	1	3	3	4	0.0002	0.203
Chm7-GFP	1	Cluster of Nucleoporin NSP1 OS=Saccharomyces cerevisiae (strain ATCC 204508 / S288c) GN=NSP1 PE=1 SV=1 (NSP1_YEAST)	Nucleoporin NSP1 OS=Saccharomyces cerevisiae (strain ATCC 204508 / S288c) GN=NSP1 PE=1 SV=1	NSP1_YEAST	86519.4	1	3	3	3	0.0001	0.0352
Chm7-GFP	1	Cluster of Chitin synthase 1 OS=Saccharomyces cerevisiae (strain ATCC 204508 / S288c) GN=CHS1 PE=1 SV=2 (CHS1_YEAST)	Chitin synthase 1 OS=Saccharomyces cerevisiae (strain ATCC 204508 / S288c) GN=CHS1 PE=1 SV=2	CHS1_YEAST	129876	1	3	3	3	0.0001	0.0283
Chm7-GFP	1	Cluster of Nucleoporin NUP100/NSP100 OS=Saccharomyces cerevisiae (strain ATCC 204508 / S288c) GN=NUP100 PE=1 SV=1 (NU100_YEAST)	Nucleoporin NUP100/NSP100 OS=Saccharomyces cerevisiae (strain ATCC 204508 / S288c) GN=NUP100 PE=1 SV=1	NU100_YEAST	99990.4	1	3	3	3	0.0001	0.0365
Chm7-GFP	1	Cluster of Protein JSN1 OS=Saccharomyces cerevisiae (strain ATCC 204508 / S288c) GN=JSN1 PE=1 SV=1 (JSN1_YEAST)	Protein JSN1 OS=Saccharomyces cerevisiae (strain ATCC 204508 / S288c) GN=JSN1 PE=1 SV=1	JSN1_YEAST	120377	1	3	3	4	0.0002	0.0348
Chm7-GFP	1	Cluster of Magnesium-activated aldehyde dehydrogenase, cytosolic OS=Saccharomyces cerevisiae (strain ATCC 204508 / S288c) GN=ALD6 PE=1 SV=4 (ALDH6_YEAST)	Magnesium-activated aldehyde dehydrogenase, cytosolic OS=Saccharomyces cerevisiae (strain ATCC 204508 / S288c) GN=ALD6 PE=1 SV=4	ALDH6_YEAST	54415.5	1	3	3	4	0.0002	0.068
Chm7-GFP	1	Cluster of Coatomer subunit beta OS=Saccharomyces cerevisiae (strain ATCC 204508 / S288c) GN=SEC26 PE=1 SV=2 (COPB_YEAST)	Coatomer subunit beta OS=Saccharomyces cerevisiae (strain ATCC 204508 / S288c) GN=SEC26 PE=1 SV=2	COPB_YEAST	109024	1	3	3	4	0.0002	0.0329
Chm7-GFP	1	Cluster of ATP-dependent RNA helicase DED1 OS=Saccharomyces cerevisiae (strain YJM789) GN=DED1 PE=3 SV=1 (DED1_YEAS7)	ATP-dependent RNA helicase DED1 OS=Saccharomyces cerevisiae (strain YJM789) GN=DED1 PE=3 SV=1	DED1_YEAS7,DED1_YEAST	65554.5	1	3	3	3	0.0001	0.0513
Chm7-GFP	1	Cluster of Guanine nucleotide-binding protein subunit beta-like protein OS=Saccharomyces cerevisiae (strain ATCC 204508 / S288c) GN=ASC1 PE=1 SV=4 (GBLP_YEAST)	Guanine nucleotide-binding protein subunit beta-like protein OS=Saccharomyces cerevisiae (strain ATCC 204508 / S288c) GN=ASC1 PE=1 SV=4	GBLP_YEAST	34805.9	1	3	3	4	0.0002	0.113
Chm7-GFP	1	Cluster of Vacuolar-sorting protein SNF7 OS=Saccharomyces cerevisiae (strain ATCC 204508 / S288c) GN=SNF7 PE=1 SV=1 (SNF7_YEAST)	Vacuolar-sorting protein SNF7 OS=Saccharomyces cerevisiae (strain ATCC 204508 / S288c) GN=SNF7 PE=1 SV=1	SNF7_YEAST	26987.7	1	3	3	4	0.0002	0.142
Chm7-GFP	1	Cluster of Mitochondrial outer membrane protein porin 1 OS=Saccharomyces cerevisiae (strain ATCC 204508 / S288c) GN=POR1 PE=1 SV=4 (VDAC1_YEAST)	Mitochondrial outer membrane protein porin 1 OS=Saccharomyces cerevisiae (strain ATCC 204508 / S288c) GN=POR1 PE=1 SV=4	VDAC1_YEAST	30429.5	1	3	3	4	0.0002	0.124
Chm7-GFP	1	Cluster of Heat shock protein SSA2 OS=Saccharomyces cerevisiae (strain ATCC 204508 / S288c) GN=SSA2 PE=1 SV=3 (HSP72_YEAST)	Heat shock protein SSA2 OS=Saccharomyces cerevisiae (strain ATCC 204508 / S288c) GN=SSA2 PE=1 SV=3	HSP72_YEAST	69471.8	1	3	3	31	0.0015	0.272
Chm7-GFP	1	Cluster of Y' element ATP-dependent helicase YEL077C OS=Saccharomyces cerevisiae (strain ATCC 204508 / S288c) GN=YEL077C PE=2 SV=1 (YE077_YEAST)	Y' element ATP-dependent helicase YEL077C OS=Saccharomyces cerevisiae (strain ATCC 204508 / S288c) GN=YEL077C PE=2 SV=1	YE077_YEAST,YL066_YEAST,YL067_YEAST,YMN3_YEAST,YP204_YEAST,YRF11_YEAST,YRF12_YEAST,YRF13_YEAST,YRF14_YEAST,YRF16_YEAST	143094	1	3	3	3	0.0001	0.0266
Chm7-GFP	1	Cluster of 40S ribosomal protein S4-A OS=Saccharomyces cerevisiae (strain ATCC 204508 / S288c) GN=RPS4A PE=1 SV=1 (RS4A_YEAST)	40S ribosomal protein S4-A OS=Saccharomyces cerevisiae (strain ATCC 204508 / S288c) GN=RPS4A PE=1 SV=1	RS4A_YEAST	29411.2	1	3	3	3	0.0001	0.111
Chm7-GFP	1	Cluster of Protein EMP47 OS=Saccharomyces cerevisiae (strain ATCC 204508 / S288c) GN=EMP47 PE=1 SV=1 (EMP47_YEAST)	Protein EMP47 OS=Saccharomyces cerevisiae (strain ATCC 204508 / S288c) GN=EMP47 PE=1 SV=1	EMP47_YEAST	50332.5	1	3	3	4	0.0002	0.0719
Chm7-GFP	1	Cluster of Vesicular-fusion protein SEC18 OS=Saccharomyces cerevisiae (strain ATCC 204508 / S288c) GN=SEC18 PE=1 SV=2 (SEC18_YEAST)	Vesicular-fusion protein SEC18 OS=Saccharomyces cerevisiae (strain ATCC 204508 / S288c) GN=SEC18 PE=1 SV=2	SEC18_YEAST	84060.2	1	3	3	3	0.0001	0.0422
Chm7-GFP	1	Cluster of S-adenosylmethionine synthase 1 OS=Saccharomyces cerevisiae (strain ATCC 204508 / S288c) GN=SAM1 PE=1 SV=2 (METK1_YEAST)	S-adenosylmethionine synthase 2 OS=Saccharomyces cerevisiae (strain ATCC 204508 / S288c) GN=SAM2 PE=1 SV=3	METK2_YEAST	42257.2	1	2	2	6	0.0003	0.151
Chm7-GFP	1	Cluster of Acetolactate synthase catalytic subunit, mitochondrial OS=Saccharomyces cerevisiae (strain ATCC 204508 / S288c) GN=ILV2 PE=1 SV=1 (ILVB_YEAST)	Acetolactate synthase catalytic subunit, mitochondrial OS=Saccharomyces cerevisiae (strain ATCC 204508 / S288c) GN=ILV2 PE=1 SV=1	ILVB_YEAST	74937.5	1	2	2	2	0.0001	0.0233
Chm7-GFP	1	Cluster of Protein SIS1 OS=Saccharomyces cerevisiae (strain ATCC 204508 / S288c) GN=SIS1 PE=1 SV=1 (SIS1_YEAST)	Protein SIS1 OS=Saccharomyces cerevisiae (strain ATCC 204508 / S288c) GN=SIS1 PE=1 SV=1	SIS1_YEAST	37591.6	1	2	2	2	0.0001	0.054
Chm7-GFP	1	Cluster of Vacuolar protein-sorting-associated protein 46 OS=Saccharomyces cerevisiae (strain ATCC 204508 / S288c) GN=DID2 PE=1 SV=1 (DID2_YEAST)	Vacuolar protein-sorting-associated protein 46 OS=Saccharomyces cerevisiae (strain ATCC 204508 / S288c) GN=DID2 PE=1 SV=1	DID2_YEAST	23091.6	1	2	2	2	0.0001	0.0882
Chm7-GFP	1	Cluster of 60S ribosomal protein L11-A OS=Saccharomyces cerevisiae (strain ATCC 204508 / S288c) GN=RPL11A PE=1 SV=2 (RL11A_YEAST)	60S ribosomal protein L11-A OS=Saccharomyces cerevisiae (strain ATCC 204508 / S288c) GN=RPL11A PE=1 SV=2	RL11A_YEAST,RL11B_YEAST	19720	1	2	2	3	0.0001	0.126
Chm7-GFP	1	Cluster of 60S ribosomal protein L25 OS=Saccharomyces cerevisiae (strain ATCC 204508 / S288c) GN=RPL25 PE=1 SV=4 (RL25_YEAST)	60S ribosomal protein L25 OS=Saccharomyces cerevisiae (strain ATCC 204508 / S288c) GN=RPL25 PE=1 SV=4	RL25_YEAST	15758.2	1	2	2	3	0.0001	0.155
Chm7-GFP	1	Cluster of mRNA-binding protein PUF3 OS=Saccharomyces cerevisiae (strain ATCC 204508 / S288c) GN=PUF3 PE=1 SV=1 (PUF3_YEAST)	mRNA-binding protein PUF3 OS=Saccharomyces cerevisiae (strain ATCC 204508 / S288c) GN=PUF3 PE=1 SV=1	PUF3_YEAST	98070	1	2	2	2	0.0001	0.0193
Chm7-GFP	1	Cluster of 40S ribosomal protein S13 OS=Saccharomyces cerevisiae (strain ATCC 204508 / S288c) GN=RPS13 PE=1 SV=3 (RS13_YEAST)	40S ribosomal protein S13 OS=Saccharomyces cerevisiae (strain ATCC 204508 / S288c) GN=RPS13 PE=1 SV=3	RS13_YEAST	17029.8	1	2	2	2	0.0001	0.159
Chm7-GFP	1	Cluster of Heat shock protein SSC1, mitochondrial OS=Saccharomyces cerevisiae (strain ATCC 204508 / S288c) GN=SSC1 PE=1 SV=1 (HSP77_YEAST)	Heat shock protein SSC1, mitochondrial OS=Saccharomyces cerevisiae (strain ATCC 204508 / S288c) GN=SSC1 PE=1 SV=1	HSP77_YEAST,HSP77_YEASX	70628.8	1	2	2	3	0.0001	0.0321
Chm7-GFP	1	Cluster of Replication factor A protein 2 OS=Saccharomyces cerevisiae (strain ATCC 204508 / S288c) GN=RFA2 PE=1 SV=1 (RFA2_YEAST)	Replication factor A protein 2 OS=Saccharomyces cerevisiae (strain ATCC 204508 / S288c) GN=RFA2 PE=1 SV=1	RFA2_YEAST	29936.1	1	2	2	2	0.0001	0.0879
Chm7-GFP	1	Cluster of Fructose-bisphosphate aldolase OS=Saccharomyces cerevisiae (strain ATCC 204508 / S288c) GN=FBA1 PE=1 SV=3 (ALF_YEAST)	Fructose-bisphosphate aldolase OS=Saccharomyces cerevisiae (strain ATCC 204508 / S288c) GN=FBA1 PE=1 SV=3	ALF_YEAST	39621.5	1	2	3	4	0.0002	0.0613
Chm7-GFP	1	Cluster of Uncharacterized protein YBL081W OS=Saccharomyces cerevisiae (strain ATCC 204508 / S288c) GN=YBL081W PE=4 SV=1 (YBI1_YEAST)	Uncharacterized protein YBL081W OS=Saccharomyces cerevisiae (strain ATCC 204508 / S288c) GN=YBL081W PE=4 SV=1	YBI1_YEAST	40767.3	1	2	2	2	0.0001	0.0679
Chm7-GFP	1	Cluster of Ubiquitin-40S ribosomal protein S31 OS=Saccharomyces cerevisiae (strain ATCC 204508 / S288c) GN=RPS31 PE=1 SV=3 (RS31_YEAST)	Ubiquitin-40S ribosomal protein S31 OS=Saccharomyces cerevisiae (strain ATCC 204508 / S288c) GN=RPS31 PE=1 SV=3	RS31_YEAST	17216.6	1	2	2	2	0.0001	0.112
Chm7-GFP	1	Cluster of mRNA-binding protein PUF2 OS=Saccharomyces cerevisiae (strain ATCC 204508 / S288c) GN=PUF2 PE=1 SV=1 (PUF2_YEAST)	mRNA-binding protein PUF2 OS=Saccharomyces cerevisiae (strain ATCC 204508 / S288c) GN=PUF2 PE=1 SV=1	PUF2_YEAST	119512	1	2	2	3	0.0001	0.0186
Chm7-GFP	1	Cluster of 60S ribosomal protein L20-A OS=Saccharomyces cerevisiae (strain ATCC 204508 / S288c) GN=RPL20A PE=1 SV=1 (RL20A_YEAST)	60S ribosomal protein L20-A OS=Saccharomyces cerevisiae (strain ATCC 204508 / S288c) GN=RPL20A PE=1 SV=1	RL20A_YEAST	20437.1	1	2	2	2	0.0001	0.186
Chm7-GFP	1	Cluster of 60S ribosomal protein L2-A OS=Saccharomyces cerevisiae (strain ATCC 204508 / S288c) GN=RPL2A PE=1 SV=1 (RL2A_YEAST)	60S ribosomal protein L2-A OS=Saccharomyces cerevisiae (strain ATCC 204508 / S288c) GN=RPL2A PE=1 SV=1	RL2A_YEAST	27408.9	1	2	2	3	0.0001	0.11
Chm7-GFP	1	Cluster of 40S ribosomal protein S15 OS=Saccharomyces cerevisiae (strain ATCC 204508 / S288c) GN=RPS15 PE=1 SV=1 (RS15_YEAST)	40S ribosomal protein S15 OS=Saccharomyces cerevisiae (strain ATCC 204508 / S288c) GN=RPS15 PE=1 SV=1	RS15_YEAST	16002.2	1	2	2	4	0.0002	0.169
Chm7-GFP	1	Cluster of Adenosylhomocysteinase OS=Saccharomyces cerevisiae (strain ATCC 204508 / S288c) GN=SAH1 PE=1 SV=1 (SAHH_YEAST)	Adenosylhomocysteinase OS=Saccharomyces cerevisiae (strain ATCC 204508 / S288c) GN=SAH1 PE=1 SV=1	SAHH_YEAST	49125.8	1	2	2	2	0.0001	0.0512
Chm7-GFP	1	Cluster of SWI/SNF chromatin-remodeling complex subunit SWI1 OS=Saccharomyces cerevisiae (strain ATCC 204508 / S288c) GN=SWI1 PE=1 SV=1 (SWI1_YEAST)	SWI/SNF chromatin-remodeling complex subunit SWI1 OS=Saccharomyces cerevisiae (strain ATCC 204508 / S288c) GN=SWI1 PE=1 SV=1	SWI1_YEAST	147944	1	2	2	3	0.0001	0.0167
Chm7-GFP	1	Cluster of SIT4-associating protein SAP185 OS=Saccharomyces cerevisiae (strain ATCC 204508 / S288c) GN=SAP185 PE=1 SV=1 (SA185_YEAST)	SIT4-associating protein SAP185 OS=Saccharomyces cerevisiae (strain ATCC 204508 / S288c) GN=SAP185 PE=1 SV=1	SA185_YEAST	121408	1	2	2	2	0.0001	0.0198
Chm7-GFP	1	Cluster of 60S ribosomal protein L27-A OS=Saccharomyces cerevisiae (strain ATCC 204508 / S288c) GN=RPL27A PE=1 SV=1 (RL27A_YEAST)	60S ribosomal protein L27-A OS=Saccharomyces cerevisiae (strain ATCC 204508 / S288c) GN=RPL27A PE=1 SV=1	RL27A_YEAST,RL27B_YEAST	15531.2	1	2	2	3	0.0001	0.169
Chm7-GFP	1	Cluster of 60S ribosomal protein L6-A OS=Saccharomyces cerevisiae (strain ATCC 204508 / S288c) GN=RPL6A PE=1 SV=2 (RL6A_YEAST)	60S ribosomal protein L6-A OS=Saccharomyces cerevisiae (strain ATCC 204508 / S288c) GN=RPL6A PE=1 SV=2	RL6A_YEAST	19962.1	1	2	2	2	0.0001	0.102
Chm7-GFP	1	Cluster of 60S ribosomal protein L9-A OS=Saccharomyces cerevisiae (strain ATCC 204508 / S288c) GN=RPL9A PE=1 SV=2 (RL9A_YEAST)	60S ribosomal protein L9-A OS=Saccharomyces cerevisiae (strain ATCC 204508 / S288c) GN=RPL9A PE=1 SV=2	RL9A_YEAST,RL9B_YEAST	21568.8	1	2	3	3	0.0001	0.105
Chm7-GFP	1	Cluster of 40S ribosomal protein S1-A OS=Saccharomyces cerevisiae (strain RM11-1a) GN=RPS1A PE=3 SV=1 (RS3A1_YEAS1)	40S ribosomal protein S1-B OS=Saccharomyces cerevisiae (strain RM11-1a) GN=RPS1B PE=3 SV=1	RS3A2_YEAS1	28812.9	1	2	2	9	0.0004	0.243
Chm7-GFP	1	Cluster of 60S ribosomal protein L23-A OS=Saccharomyces cerevisiae (strain ATCC 204508 / S288c) GN=RPL23A PE=1 SV=1 (RL23A_YEAST)	60S ribosomal protein L23-A OS=Saccharomyces cerevisiae (strain ATCC 204508 / S288c) GN=RPL23A PE=1 SV=1	RL23A_YEAST	14473.1	1	2	2	2	0.0001	0.117
Chm7-GFP	1	Cluster of 40S ribosomal protein S27-A OS=Saccharomyces cerevisiae (strain ATCC 204508 / S288c) GN=RPS27A PE=1 SV=1 (RS27A_YEAST)	40S ribosomal protein S27-A OS=Saccharomyces cerevisiae (strain ATCC 204508 / S288c) GN=RPS27A PE=1 SV=1	RS27A_YEAST,RS27B_YEAST	8879.3	1	2	2	2	0.0001	0.293
Chm7-GFP	1	Cluster of Protein transport protein SEC24 OS=Saccharomyces cerevisiae (strain ATCC 204508 / S288c) GN=SEC24 PE=1 SV=1 (SEC24_YEAST)	Protein transport protein SEC24 OS=Saccharomyces cerevisiae (strain ATCC 204508 / S288c) GN=SEC24 PE=1 SV=1	SEC24_YEAST	103639	1	2	2	2	0.0001	0.0259
Chm7-GFP	1	Cluster of WD repeat-containing protein YPL247C OS=Saccharomyces cerevisiae (strain ATCC 204508 / S288c) GN=YPL247C PE=1 SV=1 (YP247_YEAST)	WD repeat-containing protein YPL247C OS=Saccharomyces cerevisiae (strain ATCC 204508 / S288c) GN=YPL247C PE=1 SV=1	YP247_YEAST	57324.5	1	2	2	2	0.0001	0.0459
Chm7-GFP	1	Cluster of 40S ribosomal protein S0-B OS=Saccharomyces cerevisiae (strain RM11-1a) GN=RPS0B PE=3 SV=1 (RSSA2_YEAS1)	40S ribosomal protein S0-B OS=Saccharomyces cerevisiae (strain RM11-1a) GN=RPS0B PE=3 SV=1	RSSA2_YEAS1	27962.3	1	2	2	3	0.0001	0.0794
Chm7-GFP	1	Cluster of Coatomer subunit alpha OS=Saccharomyces cerevisiae (strain ATCC 204508 / S288c) GN=COP1 PE=1 SV=2 (COPA_YEAST)	Coatomer subunit alpha OS=Saccharomyces cerevisiae (strain ATCC 204508 / S288c) GN=COP1 PE=1 SV=2	COPA_YEAST	135611	0.993	1	1	1	0	0.0067
Chm7-GFP	1	Cluster of 40S ribosomal protein S2 OS=Saccharomyces cerevisiae (strain ATCC 204508 / S288c) GN=RPS2 PE=1 SV=3 (RS2_YEAST)	40S ribosomal protein S2 OS=Saccharomyces cerevisiae (strain ATCC 204508 / S288c) GN=RPS2 PE=1 SV=3	RS2_YEAST	27450.2	1	1	1	1	0	0.0433
Chm7-GFP	1	Cluster of Heat shock protein SSA2 OS=Saccharomyces cerevisiae (strain ATCC 204508 / S288c) GN=SSA2 PE=1 SV=3 (HSP72_YEAST)	Heat shock protein SSA1 OS=Saccharomyces cerevisiae (strain ATCC 204508 / S288c) GN=SSA1 PE=1 SV=4	HSP71_YEAST	69659.4	1	1	1	27	0.0013	0.229
Chm7-GFP	1	Cluster of Actin cytoskeleton-regulatory complex protein PAN1 OS=Saccharomyces cerevisiae (strain ATCC 204508 / S288c) GN=PAN1 PE=1 SV=2 (PAN1_YEAST)	Actin cytoskeleton-regulatory complex protein PAN1 OS=Saccharomyces cerevisiae (strain ATCC 204508 / S288c) GN=PAN1 PE=1 SV=2	PAN1_YEAST	160269	0.999	1	1	1	0	0.0074
Chm7-GFP	1	Cluster of Nucleoporin NUP145 OS=Saccharomyces cerevisiae (strain ATCC 204508 / S288c) GN=NUP145 PE=1 SV=1 (NU145_YEAST)	Nucleoporin NUP145 OS=Saccharomyces cerevisiae (strain ATCC 204508 / S288c) GN=NUP145 PE=1 SV=1	NU145_YEAST	145668	0.998	1	1	1	0	0.0068
Chm7-GFP	1	Cluster of Nucleoporin NUP57 OS=Saccharomyces cerevisiae (strain ATCC 204508 / S288c) GN=NUP57 PE=1 SV=1 (NUP57_YEAST)	Nucleoporin NUP57 OS=Saccharomyces cerevisiae (strain ATCC 204508 / S288c) GN=NUP57 PE=1 SV=1	NUP57_YEAST	57499.3	1	1	1	1	0	0.0222
Chm7-GFP	1	Cluster of 60S ribosomal protein L15-A OS=Saccharomyces cerevisiae (strain ATCC 204508 / S288c) GN=RPL15A PE=1 SV=3 (RL15A_YEAST)	60S ribosomal protein L15-A OS=Saccharomyces cerevisiae (strain ATCC 204508 / S288c) GN=RPL15A PE=1 SV=3	RL15A_YEAST	24422.6	0.999	1	1	1	0	0.0392
Chm7-GFP	1	Cluster of Target of rapamycin complex subunit LST8 OS=Saccharomyces cerevisiae (strain ATCC 204508 / S288c) GN=LST8 PE=1 SV=1 (LST8_YEAST)	Target of rapamycin complex subunit LST8 OS=Saccharomyces cerevisiae (strain ATCC 204508 / S288c) GN=LST8 PE=1 SV=1	LST8_YEAST	34033.2	0.999	1	1	1	0	0.0429
Chm7-GFP	1	Cluster of Protein SSP120 OS=Saccharomyces cerevisiae (strain ATCC 204508 / S288c) GN=SSP120 PE=1 SV=1 (SS120_YEAST)	Protein SSP120 OS=Saccharomyces cerevisiae (strain ATCC 204508 / S288c) GN=SSP120 PE=1 SV=1	SS120_YEAST	27290	0.991	1	1	1	0	0.0513
Chm7-GFP	1	Cluster of F-actin-capping protein subunit beta OS=Saccharomyces cerevisiae (strain ATCC 204508 / S288c) GN=CAP2 PE=1 SV=3 (CAPZB_YEAST)	F-actin-capping protein subunit beta OS=Saccharomyces cerevisiae (strain ATCC 204508 / S288c) GN=CAP2 PE=1 SV=3	CAPZB_YEAST	32630.4	0.878	1	1	1	0	0.0453
Chm7-GFP	1	Cluster of Epsin-2 OS=Saccharomyces cerevisiae (strain ATCC 204508 / S288c) GN=ENT2 PE=1 SV=1 (ENT2_YEAST)	Epsin-2 OS=Saccharomyces cerevisiae (strain ATCC 204508 / S288c) GN=ENT2 PE=1 SV=1	ENT2_YEAST	71806	0.998	1	1	2	0.0001	0.031
Chm7-GFP	1	Cluster of Replication factor A protein 3 OS=Saccharomyces cerevisiae (strain ATCC 204508 / S288c) GN=RFA3 PE=1 SV=1 (RFA3_YEAST)	Replication factor A protein 3 OS=Saccharomyces cerevisiae (strain ATCC 204508 / S288c) GN=RFA3 PE=1 SV=1	RFA3_YEAST	13816.1	0.68	1	1	1	0	0.123
Chm7-GFP	1	Cluster of 40S ribosomal protein S7-B OS=Saccharomyces cerevisiae (strain ATCC 204508 / S288c) GN=RPS7B PE=1 SV=1 (RS7B_YEAST)	40S ribosomal protein S7-B OS=Saccharomyces cerevisiae (strain ATCC 204508 / S288c) GN=RPS7B PE=1 SV=1	RS7B_YEAST	21634.7	0.999	1	1	2	0.0001	0.121
Chm7-GFP	1	Cluster of Heme-responsive zinc finger transcription factor HAP1 OS=Saccharomyces cerevisiae (strain RM11-1a) GN=HAP1 PE=3 SV=1 (HAP1_YEAS1)	Heme-responsive zinc finger transcription factor HAP1 OS=Saccharomyces cerevisiae (strain RM11-1a) GN=HAP1 PE=3 SV=1	HAP1_YEAS1,HAP1_YEAS2,HAP1_YEAS8,HAP1_YEASK,HAP1_YEAST,HAP1_YEASX	164228	0.999	1	1	1	0	0.0054
Chm7-GFP	1	Cluster of Glyceraldehyde-3-phosphate dehydrogenase 3 OS=Saccharomyces cerevisiae (strain ATCC 204508 / S288c) GN=TDH3 PE=1 SV=3 (G3P3_YEAST)	Glyceraldehyde-3-phosphate dehydrogenase 3 OS=Saccharomyces cerevisiae (strain ATCC 204508 / S288c) GN=TDH3 PE=1 SV=3	G3P3_YEAST	35746.6	1	1	1	14	0.0007	0.265
Chm7-GFP	1	Cluster of 60S ribosomal protein L12-A OS=Saccharomyces cerevisiae (strain ATCC 204508 / S288c) GN=RPL12A PE=1 SV=1 (RL12A_YEAST)	60S ribosomal protein L12-A OS=Saccharomyces cerevisiae (strain ATCC 204508 / S288c) GN=RPL12A PE=1 SV=1	RL12A_YEAST	17823.2	0.999	1	1	1	0	0.0545
Chm7-GFP	1	Cluster of Vacuolar protein-sorting-associated protein 24 OS=Saccharomyces cerevisiae (strain ATCC 204508 / S288c) GN=VPS24 PE=1 SV=1 (VPS24_YEAST)	Vacuolar protein-sorting-associated protein 24 OS=Saccharomyces cerevisiae (strain ATCC 204508 / S288c) GN=VPS24 PE=1 SV=1	VPS24_YEAST	26242.2	0.999	1	1	1	0	0.0357
Chm7-GFP	1	Cluster of Coatomer subunit beta' OS=Saccharomyces cerevisiae (strain ATCC 204508 / S288c) GN=SEC27 PE=1 SV=1 (COPB2_YEAST)	Coatomer subunit beta' OS=Saccharomyces cerevisiae (strain ATCC 204508 / S288c) GN=SEC27 PE=1 SV=1	COPB2_YEAST	99446.4	0.999	1	1	2	0.0001	0.0112
Chm7-GFP	1	Cluster of Negative growth regulatory protein NGR1 OS=Saccharomyces cerevisiae (strain ATCC 204508 / S288c) GN=NGR1 PE=1 SV=2 (NGR1_YEAST)	Negative growth regulatory protein NGR1 OS=Saccharomyces cerevisiae (strain ATCC 204508 / S288c) GN=NGR1 PE=1 SV=2	NGR1_YEAST	75025	0.999	1	1	1	0	0.0179
Chm7-GFP	1	Cluster of ADP-ribosylation factor 1 OS=Saccharomyces cerevisiae (strain ATCC 204508 / S288c) GN=ARF1 PE=1 SV=3 (ARF1_YEAST)	ADP-ribosylation factor 1 OS=Saccharomyces cerevisiae (strain ATCC 204508 / S288c) GN=ARF1 PE=1 SV=3	ARF1_YEAST	20530.1	0.95	1	1	1	0	0.0608
Chm7-GFP	1	Cluster of Phosphoglycerate mutase 1 OS=Saccharomyces cerevisiae (strain ATCC 204508 / S288c) GN=GPM1 PE=1 SV=3 (PMG1_YEAST)	Phosphoglycerate mutase 1 OS=Saccharomyces cerevisiae (strain ATCC 204508 / S288c) GN=GPM1 PE=1 SV=3	PMG1_YEAST	27609.7	0.998	1	1	1	0	0.0445
Chm7-GFP	1	Cluster of Uncharacterized RNA-binding protein YGR250C OS=Saccharomyces cerevisiae (strain ATCC 204508 / S288c) GN=YGR250C PE=1 SV=1 (YG5B_YEAST)	Uncharacterized RNA-binding protein YGR250C OS=Saccharomyces cerevisiae (strain ATCC 204508 / S288c) GN=YGR250C PE=1 SV=1	YG5B_YEAST	89515.3	0.999	1	1	1	0	0.0154
Chm7-GFP	1	Cluster of 40S ribosomal protein S24-A OS=Saccharomyces cerevisiae (strain ATCC 204508 / S288c) GN=RPS24A PE=1 SV=1 (RS24A_YEAST)	40S ribosomal protein S24-A OS=Saccharomyces cerevisiae (strain ATCC 204508 / S288c) GN=RPS24A PE=1 SV=1	RS24A_YEAST	15329	1	1	1	1	0	0.0667
Chm7-GFP	1	Cluster of S-adenosylmethionine synthase 1 OS=Saccharomyces cerevisiae (strain ATCC 204508 / S288c) GN=SAM1 PE=1 SV=2 (METK1_YEAST)	S-adenosylmethionine synthase 1 OS=Saccharomyces cerevisiae (strain ATCC 204508 / S288c) GN=SAM1 PE=1 SV=2	METK1_YEAST	41819.4	1	1	1	6	0.0003	0.134
Chm7-GFP	1	Cluster of Nucleoporin NUP82 OS=Saccharomyces cerevisiae (strain ATCC 204508 / S288c) GN=NUP82 PE=1 SV=2 (NUP82_YEAST)	Nucleoporin NUP82 OS=Saccharomyces cerevisiae (strain ATCC 204508 / S288c) GN=NUP82 PE=1 SV=2	NUP82_YEAST	82089.5	0.748	1	1	1	0	0.0154
Chm7-GFP	1	Cluster of 60S ribosomal protein L17-B OS=Saccharomyces cerevisiae (strain ATCC 204508 / S288c) GN=RPL17B PE=1 SV=2 (RL17B_YEAST)	60S ribosomal protein L17-A OS=Saccharomyces cerevisiae (strain ATCC 204508 / S288c) GN=RPL17A PE=1 SV=4	RL17A_YEAST	20549.6	1	1	1	6	0.0003	0.196
Chm7-GFP	1	Cluster of ATP-dependent DNA helicase RRM3 OS=Saccharomyces cerevisiae (strain ATCC 204508 / S288c) GN=RRM3 PE=1 SV=1 (RRM3_YEAST)	ATP-dependent DNA helicase RRM3 OS=Saccharomyces cerevisiae (strain ATCC 204508 / S288c) GN=RRM3 PE=1 SV=1	RRM3_YEAST	81584.4	0.999	1	2	2	0.0001	0.0138
Chm7-GFP	1	Cluster of 40S ribosomal protein S23-A OS=Saccharomyces cerevisiae (strain ATCC 204508 / S288c) GN=RPS23A PE=1 SV=1 (RS23A_YEAST)	40S ribosomal protein S23-A OS=Saccharomyces cerevisiae (strain ATCC 204508 / S288c) GN=RPS23A PE=1 SV=1	RS23A_YEAST	16038.3	1	1	1	1	0	0.0759
Chm7-GFP	1	Cluster of 40S ribosomal protein S17-A OS=Saccharomyces cerevisiae (strain ATCC 204508 / S288c) GN=RPS17A PE=1 SV=1 (RS17A_YEAST)	40S ribosomal protein S17-A OS=Saccharomyces cerevisiae (strain ATCC 204508 / S288c) GN=RPS17A PE=1 SV=1	RS17A_YEAST,RS17B_YEAST	15788.9	0.976	1	1	1	0	0.0882
Chm7-GFP	1	Cluster of LAS seventeen-binding protein 1 OS=Saccharomyces cerevisiae (strain ATCC 204508 / S288c) GN=LSB1 PE=1 SV=1 (LSB1_YEAST)	LAS seventeen-binding protein 1 OS=Saccharomyces cerevisiae (strain ATCC 204508 / S288c) GN=LSB1 PE=1 SV=1	LSB1_YEAST	26139.4	1	1	1	1	0	0.0498
Chm7-GFP	1	Cluster of Meiotic sister-chromatid recombination protein 3 OS=Saccharomyces cerevisiae (strain ATCC 204508 / S288c) GN=MSC3 PE=1 SV=1 (MSC3_YEAST)	Meiotic sister-chromatid recombination protein 3 OS=Saccharomyces cerevisiae (strain ATCC 204508 / S288c) GN=MSC3 PE=1 SV=1	MSC3_YEAST	80530.7	0.997	1	1	1	0	0.0137
Chm7-GFP	1	Cluster of 40S ribosomal protein S26-A OS=Saccharomyces cerevisiae (strain ATCC 204508 / S288c) GN=RPS26A PE=1 SV=1 (RS26A_YEAST)	40S ribosomal protein S26-A OS=Saccharomyces cerevisiae (strain ATCC 204508 / S288c) GN=RPS26A PE=1 SV=1	RS26A_YEAST,RS26B_YEAST	13505	0.999	1	1	1	0	0.126
Chm7-GFP	1	Cluster of RNA-binding protein NAB6 OS=Saccharomyces cerevisiae (strain ATCC 204508 / S288c) GN=NAB6 PE=1 SV=1 (NAB6_YEAST)	RNA-binding protein NAB6 OS=Saccharomyces cerevisiae (strain ATCC 204508 / S288c) GN=NAB6 PE=1 SV=1	NAB6_YEAST	126143	1	1	1	2	0.0001	0.0159
Chm7-GFP	1	Cluster of Ribosome-associated molecular chaperone SSB1 OS=Saccharomyces cerevisiae (strain ATCC 204508 / S288c) GN=SSB1 PE=1 SV=3 (SSB1_YEAST)	Ribosome-associated molecular chaperone SSB1 OS=Saccharomyces cerevisiae (strain ATCC 204508 / S288c) GN=SSB1 PE=1 SV=3	SSB1_YEAST	66602.8	1	1	1	17	0.0008	0.219
Chm7-GFP	1	Cluster of 40S ribosomal protein S25-A OS=Saccharomyces cerevisiae (strain ATCC 204508 / S288c) GN=RPS25A PE=1 SV=1 (RS25A_YEAST)	40S ribosomal protein S25-A OS=Saccharomyces cerevisiae (strain ATCC 204508 / S288c) GN=RPS25A PE=1 SV=1	RS25A_YEAST,RS25B_YEAST	12039.9	0.998	1	1	1	0	0.102
Chm7-GFP	1	Cluster of Pumilio homology domain family member 4 OS=Saccharomyces cerevisiae (strain ATCC 204508 / S288c) GN=PUF4 PE=1 SV=2 (PUF4_YEAST)	Pumilio homology domain family member 4 OS=Saccharomyces cerevisiae (strain ATCC 204508 / S288c) GN=PUF4 PE=1 SV=2	PUF4_YEAST	97801	0.997	1	1	1	0	0.0113
Chm7-GFP	1	Cluster of CBK1 kinase activator protein MOB2 OS=Saccharomyces cerevisiae (strain ATCC 204508 / S288c) GN=MOB2 PE=1 SV=2 (MOB2_YEAST)	CBK1 kinase activator protein MOB2 OS=Saccharomyces cerevisiae (strain ATCC 204508 / S288c) GN=MOB2 PE=1 SV=2	MOB2_YEAST	33276.6	0.999	1	1	1	0	0.0523
Chm7-GFP	1	Cluster of E3 ubiquitin-protein ligase RSP5 OS=Saccharomyces cerevisiae (strain ATCC 204508 / S288c) GN=RSP5 PE=1 SV=1 (RSP5_YEAST)	E3 ubiquitin-protein ligase RSP5 OS=Saccharomyces cerevisiae (strain ATCC 204508 / S288c) GN=RSP5 PE=1 SV=1	RSP5_YEAST	91817.4	1	1	1	1	0	0.0148
Chm7-GFP	1	Cluster of 40S ribosomal protein S1-A OS=Saccharomyces cerevisiae (strain RM11-1a) GN=RPS1A PE=3 SV=1 (RS3A1_YEAS1)	40S ribosomal protein S1-A OS=Saccharomyces cerevisiae (strain RM11-1a) GN=RPS1A PE=3 SV=1	RS3A1_YEAS1	28743.8	1	1	1	9	0.0004	0.216
Chm7-GFP	1	Cluster of Inosine-5'-monophosphate dehydrogenase 4 OS=Saccharomyces cerevisiae (strain ATCC 204508 / S288c) GN=IMD4 PE=1 SV=1 (IMDH4_YEAST)	Inosine-5'-monophosphate dehydrogenase 4 OS=Saccharomyces cerevisiae (strain ATCC 204508 / S288c) GN=IMD4 PE=1 SV=1	IMDH4_YEAST	56395	0.485	1	1	1	0	0.0286
Chm7-GFP	1	Cluster of Epsin-1 OS=Saccharomyces cerevisiae (strain ATCC 204508 / S288c) GN=ENT1 PE=1 SV=1 (ENT1_YEAST)	Epsin-1 OS=Saccharomyces cerevisiae (strain ATCC 204508 / S288c) GN=ENT1 PE=1 SV=1	ENT1_YEAST	52352.1	0.998	1	1	2	0.0001	0.0463
Chm7-GFP	1	Cluster of RuvB-like protein 1 OS=Saccharomyces cerevisiae (strain ATCC 204508 / S288c) GN=RVB1 PE=1 SV=1 (RUVB1_YEAST)	RuvB-like protein 1 OS=Saccharomyces cerevisiae (strain ATCC 204508 / S288c) GN=RVB1 PE=1 SV=1	RUVB1_YEAST	50454	0.977	1	1	1	0	0.0259
Chm7-GFP	1	Cluster of DOA4-independent degradation protein 4 OS=Saccharomyces cerevisiae (strain ATCC 204508 / S288c) GN=DID4 PE=1 SV=2 (DID4_YEAST)	DOA4-independent degradation protein 4 OS=Saccharomyces cerevisiae (strain ATCC 204508 / S288c) GN=DID4 PE=1 SV=2	DID4_YEAST	26291.2	0.95	1	1	1	0	0.0388
Chm7-GFP	1	Cluster of 60S ribosomal protein L7-A OS=Saccharomyces cerevisiae (strain ATCC 204508 / S288c) GN=RPL7A PE=1 SV=3 (RL7A_YEAST)	60S ribosomal protein L7-A OS=Saccharomyces cerevisiae (strain ATCC 204508 / S288c) GN=RPL7A PE=1 SV=3	RL7A_YEAST	27639.6	0.997	1	1	1	0	0.0369
Chm7-GFP	1	Cluster of La protein homolog OS=Saccharomyces cerevisiae (strain ATCC 204508 / S288c) GN=LHP1 PE=1 SV=2 (LHP1_YEAST)	La protein homolog OS=Saccharomyces cerevisiae (strain ATCC 204508 / S288c) GN=LHP1 PE=1 SV=2	LHP1_YEAST	32104.9	0.984	1	1	1	0	0.0291
Chm7-GFP	1	Cluster of ATP-dependent RNA helicase eIF4A OS=Saccharomyces cerevisiae (strain YJM789) GN=TIF1 PE=3 SV=1 (IF4A_YEAS7)	ATP-dependent RNA helicase eIF4A OS=Saccharomyces cerevisiae (strain YJM789) GN=TIF1 PE=3 SV=1	IF4A_YEAS7	44698.3	1	1	1	1	0	0.0278
Chm7-GFP	1	Cluster of Inorganic phosphate transporter PHO84 OS=Saccharomyces cerevisiae (strain ATCC 204508 / S288c) GN=PHO84 PE=1 SV=2 (PHO84_YEAST)	Inorganic phosphate transporter PHO84 OS=Saccharomyces cerevisiae (strain ATCC 204508 / S288c) GN=PHO84 PE=1 SV=2	PHO84_YEAST	64384.6	0.95	1	1	1	0	0.0204
Chm7-GFP	1	Cluster of Mitogen-activated protein kinase FUS3 OS=Saccharomyces cerevisiae (strain ATCC 204508 / S288c) GN=FUS3 PE=1 SV=2 (FUS3_YEAST)	Mitogen-activated protein kinase FUS3 OS=Saccharomyces cerevisiae (strain ATCC 204508 / S288c) GN=FUS3 PE=1 SV=2	FUS3_YEAST	40774.2	1	1	2	2	0.0001	0.0283
Chm7-GFP	1	Cluster of 40S ribosomal protein S28-A OS=Saccharomyces cerevisiae (strain ATCC 204508 / S288c) GN=RPS28A PE=1 SV=1 (RS28A_YEAST)	40S ribosomal protein S28-A OS=Saccharomyces cerevisiae (strain ATCC 204508 / S288c) GN=RPS28A PE=1 SV=1	RS28A_YEAST,RS28B_YEAST	7591.7	0.77	1	1	1	0	0.134
Chm7-GFP	1	Cluster of mRNA export factor MEX67 OS=Saccharomyces cerevisiae (strain ATCC 204508 / S288c) GN=MEX67 PE=1 SV=1 (MEX67_YEAST)	mRNA export factor MEX67 OS=Saccharomyces cerevisiae (strain ATCC 204508 / S288c) GN=MEX67 PE=1 SV=1	MEX67_YEAST	67353.5	0.915	1	1	1	0	0.0184
Chm7-GFP	1	Cluster of Uncharacterized protein YGL036W OS=Saccharomyces cerevisiae (strain ATCC 204508 / S288c) GN=YGL036W PE=1 SV=1 (YG036_YEAST)	Uncharacterized protein YGL036W OS=Saccharomyces cerevisiae (strain ATCC 204508 / S288c) GN=YGL036W PE=1 SV=1	YG036_YEAST	102378	0.996	1	1	1	0	0.011
Chm7-GFP	1	Cluster of 60S acidic ribosomal protein P0 OS=Saccharomyces cerevisiae (strain ATCC 204508 / S288c) GN=RPP0 PE=1 SV=2 (RLA0_YEAST)	60S acidic ribosomal protein P0 OS=Saccharomyces cerevisiae (strain ATCC 204508 / S288c) GN=RPP0 PE=1 SV=2	RLA0_YEAST	33717.4	0.99	1	1	2	0.0001	0.0385
Chm7-GFP	1	Cluster of Protein BMH1 OS=Saccharomyces cerevisiae (strain ATCC 204508 / S288c) GN=BMH1 PE=1 SV=4 (BMH1_YEAST)	Protein BMH1 OS=Saccharomyces cerevisiae (strain ATCC 204508 / S288c) GN=BMH1 PE=1 SV=4	BMH1_YEAST,BMH2_YEAST	30092	0.617	1	1	1	0	0.0412
Chm7-GFP	1	Cluster of Uncharacterized protein YFR016C OS=Saccharomyces cerevisiae (strain ATCC 204508 / S288c) GN=YFR016C PE=1 SV=1 (YFI6_YEAST)	Uncharacterized protein YFR016C OS=Saccharomyces cerevisiae (strain ATCC 204508 / S288c) GN=YFR016C PE=1 SV=1	YFI6_YEAST	137699	1	1	1	1	0	0.0073
Chm7-GFP	1	Cluster of 40S ribosomal protein S8-A OS=Saccharomyces cerevisiae (strain ATCC 204508 / S288c) GN=RPS8A PE=1 SV=1 (RS8A_YEAST)	40S ribosomal protein S8-A OS=Saccharomyces cerevisiae (strain ATCC 204508 / S288c) GN=RPS8A PE=1 SV=1	RS8A_YEAST	22490.4	0.996	1	1	1	0	0.05
Chm7-GFP	1	Cluster of Mannose-1-phosphate guanyltransferase OS=Saccharomyces cerevisiae (strain ATCC 204508 / S288c) GN=PSA1 PE=1 SV=2 (MPG1_YEAST)	Mannose-1-phosphate guanyltransferase OS=Saccharomyces cerevisiae (strain ATCC 204508 / S288c) GN=PSA1 PE=1 SV=2	MPG1_YEAST	39566.6	0.623	1	1	1	0	0.0277
Chm7-GFP	1	Cluster of Protein MRH1 OS=Saccharomyces cerevisiae (strain ATCC 204508 / S288c) GN=MRH1 PE=1 SV=1 (MRH1_YEAST)	Protein MRH1 OS=Saccharomyces cerevisiae (strain ATCC 204508 / S288c) GN=MRH1 PE=1 SV=1	MRH1_YEAST	36192.4	0.991	1	1	1	0	0.0281
Chm7-GFP	1	Cluster of 40S ribosomal protein S7-B OS=Saccharomyces cerevisiae (strain ATCC 204508 / S288c) GN=RPS7B PE=1 SV=1 (RS7B_YEAST)	40S ribosomal protein S7-A OS=Saccharomyces cerevisiae (strain ATCC 204508 / S288c) GN=RPS7A PE=1 SV=4	RS7A_YEAST	21622.7	0.819	0	0	1	0	0.0526
Chm7-GFP	1	Cluster of Triosephosphate isomerase OS=Saccharomyces cerevisiae (strain ATCC 204508 / S288c) GN=TPI1 PE=1 SV=2 (TPIS_YEAST)	Triosephosphate isomerase OS=Saccharomyces cerevisiae (strain ATCC 204508 / S288c) GN=TPI1 PE=1 SV=2	TPIS_YEAST	26795.6	0.994	0	0	0	0	0
Chm7-GFP	1	Cluster of Glyceraldehyde-3-phosphate dehydrogenase 3 OS=Saccharomyces cerevisiae (strain ATCC 204508 / S288c) GN=TDH3 PE=1 SV=3 (G3P3_YEAST)	Glyceraldehyde-3-phosphate dehydrogenase 2 OS=Saccharomyces cerevisiae (strain ATCC 204508 / S288c) GN=TDH2 PE=1 SV=3	G3P2_YEAST	35846.9	0.981	0	0	13	0.0006	0.241
Chm7-GFP	1	Cluster of 40S ribosomal protein S9-A OS=Saccharomyces cerevisiae (strain ATCC 204508 / S288c) GN=RPS9A PE=1 SV=3 (RS9A_YEAST)	40S ribosomal protein S9-A OS=Saccharomyces cerevisiae (strain ATCC 204508 / S288c) GN=RPS9A PE=1 SV=3	RS9A_YEAST,RS9B_YEAST	22443.9	0.999	0	0	0	0	0
Chm7-GFP	1	Cluster of Homocysteine/cysteine synthase OS=Saccharomyces cerevisiae (strain ATCC 204508 / S288c) GN=MET17 PE=1 SV=3 (CYSD_YEAST)	Homocysteine/cysteine synthase OS=Saccharomyces cerevisiae (strain ATCC 204508 / S288c) GN=MET17 PE=1 SV=3	CYSD_YEAST	48672.3	0.464	0	0	0	0	0
Chm7-GFP	1	Cluster of 60S ribosomal protein L17-B OS=Saccharomyces cerevisiae (strain ATCC 204508 / S288c) GN=RPL17B PE=1 SV=2 (RL17B_YEAST)	60S ribosomal protein L17-B OS=Saccharomyces cerevisiae (strain ATCC 204508 / S288c) GN=RPL17B PE=1 SV=2	RL17B_YEAST	20551.6	0.99	0	0	5	0.0002	0.141
Chm7-GFP	1	Cluster of Heat shock protein homolog SSE1 OS=Saccharomyces cerevisiae (strain ATCC 204508 / S288c) GN=SSE1 PE=1 SV=4 (HSP7F_YEAST)	Heat shock protein homolog SSE1 OS=Saccharomyces cerevisiae (strain ATCC 204508 / S288c) GN=SSE1 PE=1 SV=4	HSP7F_YEAST	77368.6	0.397	0	0	0	0	0
Chm7-GFP	1	Cluster of Protein STE5 OS=Saccharomyces cerevisiae (strain ATCC 204508 / S288c) GN=STE5 PE=1 SV=2 (STE5_YEAST)	Protein STE5 OS=Saccharomyces cerevisiae (strain ATCC 204508 / S288c) GN=STE5 PE=1 SV=2	STE5_YEAST	102732	0.999	0	0	0	0	0
Chm7-GFP	1	Cluster of Ribosome-associated molecular chaperone SSB1 OS=Saccharomyces cerevisiae (strain ATCC 204508 / S288c) GN=SSB1 PE=1 SV=3 (SSB1_YEAST)	Ribosome-associated molecular chaperone SSB2 OS=Saccharomyces cerevisiae (strain ATCC 204508 / S288c) GN=SSB2 PE=1 SV=2	SSB2_YEAST	66595.7	0.968	0	0	14	0.0007	0.197
Chm7-GFP	1	Cluster of GTP-binding nuclear protein GSP1/CNR1 OS=Saccharomyces cerevisiae (strain ATCC 204508 / S288c) GN=GSP1 PE=1 SV=1 (GSP1_YEAST)	GTP-binding nuclear protein GSP1/CNR1 OS=Saccharomyces cerevisiae (strain ATCC 204508 / S288c) GN=GSP1 PE=1 SV=1	GSP1_YEAST,GSP2_YEAST	24810.6	0.469	0	0	0	0	0
Chm7-GFP	1	Cluster of Myosin-5 OS=Saccharomyces cerevisiae (strain YJM789) GN=MYO5 PE=3 SV=1 (MYO5_YEAS7)	Myosin-5 OS=Saccharomyces cerevisiae (strain YJM789) GN=MYO5 PE=3 SV=1	MYO5_YEAS7	136904	0.08	0	0	0	0	0
Chm7-GFP	1	Cluster of Protein PSP1 OS=Saccharomyces cerevisiae (strain ATCC 204508 / S288c) GN=PSP1 PE=1 SV=2 (PSP1_YEAST)	Protein PSP1 OS=Saccharomyces cerevisiae (strain ATCC 204508 / S288c) GN=PSP1 PE=1 SV=2	PSP1_YEAST	95350.4	0.999	0	0	0	0	0
Chm7-GFP	1	Cluster of ATP-dependent 6-phosphofructokinase subunit beta OS=Saccharomyces cerevisiae (strain ATCC 204508 / S288c) GN=PFK2 PE=1 SV=4 (PFKA2_YEAST)	ATP-dependent 6-phosphofructokinase subunit beta OS=Saccharomyces cerevisiae (strain ATCC 204508 / S288c) GN=PFK2 PE=1 SV=4	PFKA2_YEAST	104620	0.439	0	0	0	0	0
Chm7-GFP	1	Cluster of Nucleoporin NIC96 OS=Saccharomyces cerevisiae (strain ATCC 204508 / S288c) GN=NIC96 PE=1 SV=2 (NIC96_YEAST)	Nucleoporin NIC96 OS=Saccharomyces cerevisiae (strain ATCC 204508 / S288c) GN=NIC96 PE=1 SV=2	NIC96_YEAST	96180.3	1	0	0	0	0	0
Chm7-GFP	1	Cluster of Heat shock protein 78, mitochondrial OS=Saccharomyces cerevisiae (strain ATCC 204508 / S288c) GN=HSP78 PE=1 SV=2 (HSP78_YEAST)	Heat shock protein 78, mitochondrial OS=Saccharomyces cerevisiae (strain ATCC 204508 / S288c) GN=HSP78 PE=1 SV=2	HSP78_YEAST	91340.8	0.992	0	0	0	0	0
Chm7-GFP	1	Cluster of Protein transport protein SEC1 OS=Saccharomyces cerevisiae (strain ATCC 204508 / S288c) GN=SEC1 PE=1 SV=1 (SEC1_YEAST)	Protein transport protein SEC1 OS=Saccharomyces cerevisiae (strain ATCC 204508 / S288c) GN=SEC1 PE=1 SV=1	SEC1_YEAST	83485.1	1	0	0	0	0	0
Chm7-GFP	1	Cluster of ATP-dependent 6-phosphofructokinase subunit alpha OS=Saccharomyces cerevisiae (strain ATCC 204508 / S288c) GN=PFK1 PE=1 SV=1 (PFKA1_YEAST)	ATP-dependent 6-phosphofructokinase subunit alpha OS=Saccharomyces cerevisiae (strain ATCC 204508 / S288c) GN=PFK1 PE=1 SV=1	PFKA1_YEAST	107973	1	0	0	0	0	0
Chm7-GFP	1	Cluster of Transcriptional regulatory protein GAT1 OS=Saccharomyces cerevisiae (strain ATCC 204508 / S288c) GN=GAT1 PE=1 SV=1 (GAT1_YEAST)	Transcriptional regulatory protein GAT1 OS=Saccharomyces cerevisiae (strain ATCC 204508 / S288c) GN=GAT1 PE=1 SV=1	GAT1_YEAST	56329.8	0.078	0	0	0	0	0
Chm7-GFP	1	Cluster of Fatty acyl-CoA synthetase and RNA processing-associated kinase 1 OS=Saccharomyces cerevisiae (strain ATCC 204508 / S288c) GN=FRK1 PE=1 SV=1 (FRK1_YEAST)	Fatty acyl-CoA synthetase and RNA processing-associated kinase 1 OS=Saccharomyces cerevisiae (strain ATCC 204508 / S288c) GN=FRK1 PE=1 SV=1	FRK1_YEAST	97696.6	0.137	0	0	0	0	0
Chm7-GFP	1	Cluster of 60S ribosomal protein L26-A OS=Saccharomyces cerevisiae (strain ATCC 204508 / S288c) GN=RPL26A PE=1 SV=3 (RL26A_YEAST)	60S ribosomal protein L26-A OS=Saccharomyces cerevisiae (strain ATCC 204508 / S288c) GN=RPL26A PE=1 SV=3	RL26A_YEAST,RL26B_YEAST	14234.3	0.129	0	0	0	0	0
Chm7-GFP	1	Cluster of Endoplasmic reticulum chaperone BiP OS=Saccharomyces cerevisiae (strain ATCC 204508 / S288c) OX=559292 GN=KAR2 PE=1 SV=1 (sp|P16474|BIP_YEAST)	Endoplasmic reticulum chaperone BiP OS=Saccharomyces cerevisiae (strain ATCC 204508 / S288c) OX=559292 GN=KAR2 PE=1 SV=1	sp|P16474|BIP_YEAST	0	0.826	0	0	2	0.0001	0
Chm7-GFP	1	Cluster of 60S ribosomal protein L8-B OS=Saccharomyces cerevisiae (strain ATCC 204508 / S288c) GN=RPL8B PE=1 SV=3 (RL8B_YEAST)	60S ribosomal protein L8-B OS=Saccharomyces cerevisiae (strain ATCC 204508 / S288c) GN=RPL8B PE=1 SV=3	RL8B_YEAST	28112.8	0.062	0	0	0	0	0
Chm7-GFP	1	Cluster of 40S ribosomal protein S10-A OS=Saccharomyces cerevisiae (strain ATCC 204508 / S288c) GN=RPS10A PE=1 SV=1 (RS10A_YEAST)	40S ribosomal protein S10-A OS=Saccharomyces cerevisiae (strain ATCC 204508 / S288c) GN=RPS10A PE=1 SV=1	RS10A_YEAST,RS10B_YEAST	12739.7	0.05	0	0	0	0	0
Chm7-GFP	1	Cluster of Phosphomannomutase OS=Saccharomyces cerevisiae (strain ATCC 204508 / S288c) GN=SEC53 PE=1 SV=1 (PMM_YEAST)	Phosphomannomutase OS=Saccharomyces cerevisiae (strain ATCC 204508 / S288c) GN=SEC53 PE=1 SV=1	PMM_YEAST	29064.1	0.997	0	0	0	0	0
Chm7-GFP	1	Cluster of 60S ribosomal protein L33-A OS=Saccharomyces cerevisiae (strain ATCC 204508 / S288c) GN=RPL33A PE=1 SV=3 (RL33A_YEAST)	60S ribosomal protein L33-A OS=Saccharomyces cerevisiae (strain ATCC 204508 / S288c) GN=RPL33A PE=1 SV=3	RL33A_YEAST	12154.2	0.966	0	0	0	0	0
Chm7-GFP	2	Cluster of Uncharacterized protein YJL049W OS=Saccharomyces cerevisiae (strain ATCC 204508 / S288c) GN=YJL049W PE=1 SV=1 (YJE9_YEAST)	Uncharacterized protein YJL049W OS=Saccharomyces cerevisiae (strain ATCC 204508 / S288c) GN=YJL049W PE=1 SV=1	YJE9_YEAST	52851.7	1	32	46	117	0.0057	0.649
Chm7-GFP	2	Cluster of Actin OS=Saccharomyces cerevisiae (strain ATCC 204508 / S288c) GN=ACT1 PE=1 SV=1 (ACT_YEAST)	Actin OS=Saccharomyces cerevisiae (strain ATCC 204508 / S288c) GN=ACT1 PE=1 SV=1	ACT_YEAST	41690.4	1	14	21	44	0.0021	0.44
Chm7-GFP	2	Cluster of Protein MKT1 OS=Saccharomyces cerevisiae (strain ATCC 204508 / S288c) GN=MKT1 PE=1 SV=2 (MKT1_YEAST)	Protein MKT1 OS=Saccharomyces cerevisiae (strain ATCC 204508 / S288c) GN=MKT1 PE=1 SV=2	MKT1_YEAST	94499.4	1	18	19	36	0.0018	0.241
Chm7-GFP	2	Cluster of 60S ribosomal protein L3 OS=Saccharomyces cerevisiae (strain ATCC 204508 / S288c) GN=RPL3 PE=1 SV=4 (RL3_YEAST)	60S ribosomal protein L3 OS=Saccharomyces cerevisiae (strain ATCC 204508 / S288c) GN=RPL3 PE=1 SV=4	RL3_YEAST	43757.9	1	12	13	17	0.0008	0.344
Chm7-GFP	2	Cluster of Pyruvate kinase 1 OS=Saccharomyces cerevisiae (strain ATCC 204508 / S288c) GN=CDC19 PE=1 SV=2 (KPYK1_YEAST)	Pyruvate kinase 1 OS=Saccharomyces cerevisiae (strain ATCC 204508 / S288c) GN=CDC19 PE=1 SV=2	KPYK1_YEAST	54545.4	1	11	11	17	0.0008	0.256
Chm7-GFP	2	Cluster of 60S ribosomal protein L10 OS=Saccharomyces cerevisiae (strain ATCC 204508 / S288c) GN=RPL10 PE=1 SV=1 (RL10_YEAST)	60S ribosomal protein L10 OS=Saccharomyces cerevisiae (strain ATCC 204508 / S288c) GN=RPL10 PE=1 SV=1	RL10_YEAST	25362.1	1	6	9	9	0.0004	0.24
Chm7-GFP	2	Cluster of PAB1-binding protein 1 OS=Saccharomyces cerevisiae (strain ATCC 204508 / S288c) GN=PBP1 PE=1 SV=1 (PBP1_YEAST)	PAB1-binding protein 1 OS=Saccharomyces cerevisiae (strain ATCC 204508 / S288c) GN=PBP1 PE=1 SV=1	PBP1_YEAST	78783	1	8	9	16	0.0008	0.158
Chm7-GFP	2	Cluster of V-type proton ATPase subunit B OS=Saccharomyces cerevisiae (strain ATCC 204508 / S288c) GN=VMA2 PE=1 SV=2 (VATB_YEAST)	V-type proton ATPase subunit B OS=Saccharomyces cerevisiae (strain ATCC 204508 / S288c) GN=VMA2 PE=1 SV=2	VATB_YEAST	57751.6	1	9	9	10	0.0005	0.191
Chm7-GFP	2	Cluster of Myosin-2 OS=Saccharomyces cerevisiae (strain ATCC 204508 / S288c) GN=MYO2 PE=1 SV=1 (MYO2_YEAST)	Myosin-2 OS=Saccharomyces cerevisiae (strain ATCC 204508 / S288c) GN=MYO2 PE=1 SV=1	MYO2_YEAST	180687	1	8	8	9	0.0004	0.0623
Chm7-GFP	2	Cluster of Plasma membrane ATPase 1 OS=Saccharomyces cerevisiae (strain ATCC 204508 / S288c) GN=PMA1 PE=1 SV=2 (PMA1_YEAST)	Plasma membrane ATPase 1 OS=Saccharomyces cerevisiae (strain ATCC 204508 / S288c) GN=PMA1 PE=1 SV=2	PMA1_YEAST	99621.6	1	8	8	12	0.0006	0.0991
Chm7-GFP	2	Cluster of Elongation factor 1-alpha OS=Saccharomyces cerevisiae (strain ATCC 204508 / S288c) GN=TEF1 PE=1 SV=1 (EF1A_YEAST)	Elongation factor 1-alpha OS=Saccharomyces cerevisiae (strain ATCC 204508 / S288c) GN=TEF1 PE=1 SV=1	EF1A_YEAST	50032.6	1	6	7	14	0.0007	0.155
Chm7-GFP	2	Cluster of Replication factor A protein 1 OS=Saccharomyces cerevisiae (strain ATCC 204508 / S288c) GN=RFA1 PE=1 SV=1 (RFA1_YEAST)	Replication factor A protein 1 OS=Saccharomyces cerevisiae (strain ATCC 204508 / S288c) GN=RFA1 PE=1 SV=1	RFA1_YEAST	70350.2	1	7	7	8	0.0004	0.124
Chm7-GFP	2	Cluster of 1,3-beta-glucan synthase component FKS1 OS=Saccharomyces cerevisiae (strain ATCC 204508 / S288c) GN=FKS1 PE=1 SV=2 (FKS1_YEAST)	1,3-beta-glucan synthase component FKS1 OS=Saccharomyces cerevisiae (strain ATCC 204508 / S288c) GN=FKS1 PE=1 SV=2	FKS1_YEAST	214859	1	7	7	8	0.0004	0.0378
Chm7-GFP	2	Cluster of Protein PBP4 OS=Saccharomyces cerevisiae (strain ATCC 204508 / S288c) GN=PBP4 PE=1 SV=1 (PBP4_YEAST)	Protein PBP4 OS=Saccharomyces cerevisiae (strain ATCC 204508 / S288c) GN=PBP4 PE=1 SV=1	PBP4_YEAST	19881.4	1	5	6	8	0.0004	0.303
Chm7-GFP	2	Cluster of 40S ribosomal protein S3 OS=Saccharomyces cerevisiae (strain ATCC 204508 / S288c) GN=RPS3 PE=1 SV=5 (RS3_YEAST)	40S ribosomal protein S3 OS=Saccharomyces cerevisiae (strain ATCC 204508 / S288c) GN=RPS3 PE=1 SV=5	RS3_YEAST	26503	1	6	6	10	0.0005	0.271
Chm7-GFP	2	Cluster of Uncharacterized protein YMR124W OS=Saccharomyces cerevisiae (strain ATCC 204508 / S288c) GN=YMR124W PE=1 SV=2 (YM11_YEAST)	Uncharacterized protein YMR124W OS=Saccharomyces cerevisiae (strain ATCC 204508 / S288c) GN=YMR124W PE=1 SV=2	YM11_YEAST	105917	1	6	6	7	0.0003	0.0795
Chm7-GFP	2	Cluster of Alcohol dehydrogenase 1 OS=Saccharomyces cerevisiae (strain ATCC 204508 / S288c) GN=ADH1 PE=1 SV=5 (ADH1_YEAST)	Alcohol dehydrogenase 1 OS=Saccharomyces cerevisiae (strain ATCC 204508 / S288c) GN=ADH1 PE=1 SV=5	ADH1_YEAST	36848.7	1	6	6	7	0.0003	0.155
Chm7-GFP	2	Cluster of Dual specificity protein kinase YAK1 OS=Saccharomyces cerevisiae (strain ATCC 204508 / S288c) GN=YAK1 PE=1 SV=1 (YAK1_YEAST)	Dual specificity protein kinase YAK1 OS=Saccharomyces cerevisiae (strain ATCC 204508 / S288c) GN=YAK1 PE=1 SV=1	YAK1_YEAST	91247.1	1	6	6	11	0.0005	0.0731
Chm7-GFP	2	Cluster of General negative regulator of transcription subunit 1 OS=Saccharomyces cerevisiae (strain ATCC 204508 / S288c) GN=CDC39 PE=1 SV=3 (NOT1_YEAST)	General negative regulator of transcription subunit 1 OS=Saccharomyces cerevisiae (strain ATCC 204508 / S288c) GN=CDC39 PE=1 SV=3	NOT1_YEAST	240290	1	6	6	6	0.0003	0.0332
Chm7-GFP	2	Cluster of Chitin synthase 1 OS=Saccharomyces cerevisiae (strain ATCC 204508 / S288c) GN=CHS1 PE=1 SV=2 (CHS1_YEAST)	Chitin synthase 1 OS=Saccharomyces cerevisiae (strain ATCC 204508 / S288c) GN=CHS1 PE=1 SV=2	CHS1_YEAST	129876	1	5	5	6	0.0003	0.0451
Chm7-GFP	2	Cluster of Protein transport protein SEC23 OS=Saccharomyces cerevisiae (strain ATCC 204508 / S288c) GN=SEC23 PE=1 SV=1 (SEC23_YEAST)	Protein transport protein SEC23 OS=Saccharomyces cerevisiae (strain ATCC 204508 / S288c) GN=SEC23 PE=1 SV=1	SEC23_YEAST	85387.6	1	5	5	5	0.0002	0.0638
Chm7-GFP	2	Cluster of Pyruvate decarboxylase isozyme 1 OS=Saccharomyces cerevisiae (strain ATCC 204508 / S288c) GN=PDC1 PE=1 SV=7 (PDC1_YEAST)	Pyruvate decarboxylase isozyme 1 OS=Saccharomyces cerevisiae (strain ATCC 204508 / S288c) GN=PDC1 PE=1 SV=7	PDC1_YEAST	61496.9	1	5	5	9	0.0004	0.0995
Chm7-GFP	2	Cluster of Serine/threonine-protein kinase CBK1 OS=Saccharomyces cerevisiae (strain ATCC 204508 / S288c) GN=CBK1 PE=1 SV=1 (CBK1_YEAST)	Serine/threonine-protein kinase CBK1 OS=Saccharomyces cerevisiae (strain ATCC 204508 / S288c) GN=CBK1 PE=1 SV=1	CBK1_YEAST	86946.9	1	5	5	5	0.0002	0.0794
Chm7-GFP	2	Cluster of 60S ribosomal protein L4-B OS=Saccharomyces cerevisiae (strain ATCC 204508 / S288c) GN=RPL4B PE=1 SV=2 (RL4B_YEAST)	60S ribosomal protein L4-B OS=Saccharomyces cerevisiae (strain ATCC 204508 / S288c) GN=RPL4B PE=1 SV=2	RL4B_YEAST	39062	1	5	5	6	0.0003	0.21
Chm7-GFP	2	Cluster of Protein LSM12 OS=Saccharomyces cerevisiae (strain ATCC 204508 / S288c) GN=LSM12 PE=1 SV=1 (LSM12_YEAST)	Protein LSM12 OS=Saccharomyces cerevisiae (strain ATCC 204508 / S288c) GN=LSM12 PE=1 SV=1	LSM12_YEAST	21314	1	5	5	8	0.0004	0.241
Chm7-GFP	2	Cluster of Elongation factor 2 OS=Saccharomyces cerevisiae (strain ATCC 204508 / S288c) GN=EFT1 PE=1 SV=1 (EF2_YEAST)	Elongation factor 2 OS=Saccharomyces cerevisiae (strain ATCC 204508 / S288c) GN=EFT1 PE=1 SV=1	EF2_YEAST	93290.3	1	5	5	7	0.0003	0.0558
Chm7-GFP	2	Cluster of 40S ribosomal protein S11-A OS=Saccharomyces cerevisiae (strain ATCC 204508 / S288c) GN=RPS11A PE=1 SV=1 (RS11A_YEAST)	40S ribosomal protein S11-A OS=Saccharomyces cerevisiae (strain ATCC 204508 / S288c) GN=RPS11A PE=1 SV=1	RS11A_YEAST	17748.8	1	4	5	9	0.0004	0.263
Chm7-GFP	2	Cluster of 40S ribosomal protein S14-B OS=Saccharomyces cerevisiae (strain ATCC 204508 / S288c) GN=RPS14B PE=1 SV=2 (RS14B_YEAST)	40S ribosomal protein S14-B OS=Saccharomyces cerevisiae (strain ATCC 204508 / S288c) GN=RPS14B PE=1 SV=2	RS14B_YEAST	14649.8	1	4	4	6	0.0003	0.399
Chm7-GFP	2	Cluster of Acetolactate synthase catalytic subunit, mitochondrial OS=Saccharomyces cerevisiae (strain ATCC 204508 / S288c) GN=ILV2 PE=1 SV=1 (ILVB_YEAST)	Acetolactate synthase catalytic subunit, mitochondrial OS=Saccharomyces cerevisiae (strain ATCC 204508 / S288c) GN=ILV2 PE=1 SV=1	ILVB_YEAST	74937.5	1	4	4	4	0.0002	0.0568
Chm7-GFP	2	Cluster of Transposon Ty1-ER1 Gag-Pol polyprotein OS=Saccharomyces cerevisiae (strain ATCC 204508 / S288c) GN=TY1B-ER1 PE=3 SV=1 (YE11B_YEAST)	Transposon Ty1-ER1 Gag-Pol polyprotein OS=Saccharomyces cerevisiae (strain ATCC 204508 / S288c) GN=TY1B-ER1 PE=3 SV=1	YE11B_YEAST,YM12B_YEAST	198570	1	3	4	16	0.0008	0.061
Chm7-GFP	2	Cluster of Protein transport protein SEC9 OS=Saccharomyces cerevisiae (strain ATCC 204508 / S288c) GN=SEC9 PE=1 SV=1 (SEC9_YEAST)	Protein transport protein SEC9 OS=Saccharomyces cerevisiae (strain ATCC 204508 / S288c) GN=SEC9 PE=1 SV=1	SEC9_YEAST	73624.9	1	4	4	4	0.0002	0.0722
Chm7-GFP	2	Cluster of Serine/threonine-protein kinase SCH9 OS=Saccharomyces cerevisiae (strain ATCC 204508 / S288c) GN=SCH9 PE=1 SV=3 (SCH9_YEAST)	Serine/threonine-protein kinase SCH9 OS=Saccharomyces cerevisiae (strain ATCC 204508 / S288c) GN=SCH9 PE=1 SV=3	SCH9_YEAST	91813.5	1	4	4	4	0.0002	0.0413
Chm7-GFP	2	Cluster of Serine/threonine-protein kinase KSP1 OS=Saccharomyces cerevisiae (strain ATCC 204508 / S288c) GN=KSP1 PE=1 SV=1 (KSP1_YEAST)	Serine/threonine-protein kinase KSP1 OS=Saccharomyces cerevisiae (strain ATCC 204508 / S288c) GN=KSP1 PE=1 SV=1	KSP1_YEAST	117085	1	4	4	4	0.0002	0.0466
Chm7-GFP	2	Cluster of Protein JSN1 OS=Saccharomyces cerevisiae (strain ATCC 204508 / S288c) GN=JSN1 PE=1 SV=1 (JSN1_YEAST)	Protein JSN1 OS=Saccharomyces cerevisiae (strain ATCC 204508 / S288c) GN=JSN1 PE=1 SV=1	JSN1_YEAST	120377	1	4	4	4	0.0002	0.0348
Chm7-GFP	2	Cluster of 40S ribosomal protein S5 OS=Saccharomyces cerevisiae (strain ATCC 204508 / S288c) GN=RPS5 PE=1 SV=3 (RS5_YEAST)	40S ribosomal protein S5 OS=Saccharomyces cerevisiae (strain ATCC 204508 / S288c) GN=RPS5 PE=1 SV=3	RS5_YEAST	25038.5	1	4	4	6	0.0003	0.187
Chm7-GFP	2	Cluster of Enolase 2 OS=Saccharomyces cerevisiae (strain ATCC 204508 / S288c) GN=ENO2 PE=1 SV=2 (ENO2_YEAST)	Enolase 2 OS=Saccharomyces cerevisiae (strain ATCC 204508 / S288c) GN=ENO2 PE=1 SV=2	ENO2_YEAST	46915.1	1	4	4	7	0.0003	0.0984
Chm7-GFP	2	Cluster of 60S ribosomal protein L23-A OS=Saccharomyces cerevisiae (strain ATCC 204508 / S288c) GN=RPL23A PE=1 SV=1 (RL23A_YEAST)	60S ribosomal protein L23-A OS=Saccharomyces cerevisiae (strain ATCC 204508 / S288c) GN=RPL23A PE=1 SV=1	RL23A_YEAST	14473.1	1	4	4	5	0.0002	0.292
Chm7-GFP	2	Cluster of 40S ribosomal protein S18-A OS=Saccharomyces cerevisiae (strain ATCC 204508 / S288c) GN=RPS18A PE=1 SV=1 (RS18A_YEAST)	40S ribosomal protein S18-A OS=Saccharomyces cerevisiae (strain ATCC 204508 / S288c) GN=RPS18A PE=1 SV=1	RS18A_YEAST	17037.9	1	4	4	9	0.0004	0.267
Chm7-GFP	2	Cluster of Protein WHI3 OS=Saccharomyces cerevisiae (strain ATCC 204508 / S288c) GN=WHI3 PE=1 SV=1 (WHI3_YEAST)	Protein WHI3 OS=Saccharomyces cerevisiae (strain ATCC 204508 / S288c) GN=WHI3 PE=1 SV=1	WHI3_YEAST	71254.5	1	4	4	8	0.0004	0.0726
Chm7-GFP	2	Cluster of Activator of SKN7 protein 10 OS=Saccharomyces cerevisiae (strain ATCC 204508 / S288c) GN=ASK10 PE=1 SV=2 (ASK10_YEAST)	Activator of SKN7 protein 10 OS=Saccharomyces cerevisiae (strain ATCC 204508 / S288c) GN=ASK10 PE=1 SV=2	ASK10_YEAST	126868	1	4	4	8	0.0004	0.0462
Chm7-GFP	2	Cluster of ATP-dependent molecular chaperone HSC82 OS=Saccharomyces cerevisiae (strain ATCC 204508 / S288c) GN=HSC82 PE=1 SV=4 (HSC82_YEAST)	ATP-dependent molecular chaperone HSC82 OS=Saccharomyces cerevisiae (strain ATCC 204508 / S288c) GN=HSC82 PE=1 SV=4	HSC82_YEAST	80903.4	1	3	3	4	0.0002	0.0695
Chm7-GFP	2	Cluster of RNA-binding protein MRN1 OS=Saccharomyces cerevisiae (strain ATCC 204508 / S288c) GN=MRN1 PE=1 SV=1 (MRN1_YEAST)	RNA-binding protein MRN1 OS=Saccharomyces cerevisiae (strain ATCC 204508 / S288c) GN=MRN1 PE=1 SV=1	MRN1_YEAST	68665.1	1	3	3	3	0.0001	0.0408
Chm7-GFP	2	Cluster of 60S ribosomal protein L25 OS=Saccharomyces cerevisiae (strain ATCC 204508 / S288c) GN=RPL25 PE=1 SV=4 (RL25_YEAST)	60S ribosomal protein L25 OS=Saccharomyces cerevisiae (strain ATCC 204508 / S288c) GN=RPL25 PE=1 SV=4	RL25_YEAST	15758.2	1	3	3	3	0.0001	0.246
Chm7-GFP	2	Cluster of Coatomer subunit beta OS=Saccharomyces cerevisiae (strain ATCC 204508 / S288c) GN=SEC26 PE=1 SV=2 (COPB_YEAST)	Coatomer subunit beta OS=Saccharomyces cerevisiae (strain ATCC 204508 / S288c) GN=SEC26 PE=1 SV=2	COPB_YEAST	109024	1	3	3	3	0.0001	0.0339
Chm7-GFP	2	Cluster of SED5-binding protein 3 OS=Saccharomyces cerevisiae (strain ATCC 204508 / S288c) GN=SFB3 PE=1 SV=1 (SFB3_YEAST)	SED5-binding protein 3 OS=Saccharomyces cerevisiae (strain ATCC 204508 / S288c) GN=SFB3 PE=1 SV=1	SFB3_YEAST	103953	1	3	3	3	0.0001	0.0334
Chm7-GFP	2	Cluster of DNA-directed RNA polymerase II subunit RPB2 OS=Saccharomyces cerevisiae (strain ATCC 204508 / S288c) GN=RPB2 PE=1 SV=2 (RPB2_YEAST)	DNA-directed RNA polymerase II subunit RPB2 OS=Saccharomyces cerevisiae (strain ATCC 204508 / S288c) GN=RPB2 PE=1 SV=2	RPB2_YEAST	138757	1	3	3	3	0.0001	0.0237
Chm7-GFP	2	Cluster of Heat shock protein SSC1, mitochondrial OS=Saccharomyces cerevisiae (strain ATCC 204508 / S288c) GN=SSC1 PE=1 SV=1 (HSP77_YEAST)	Heat shock protein SSC1, mitochondrial OS=Saccharomyces cerevisiae (strain ATCC 204508 / S288c) GN=SSC1 PE=1 SV=1	HSP77_YEAST,HSP77_YEASX	70628.8	1	3	3	3	0.0001	0.0505
Chm7-GFP	2	Cluster of mRNA-binding protein PUF2 OS=Saccharomyces cerevisiae (strain ATCC 204508 / S288c) GN=PUF2 PE=1 SV=1 (PUF2_YEAST)	mRNA-binding protein PUF2 OS=Saccharomyces cerevisiae (strain ATCC 204508 / S288c) GN=PUF2 PE=1 SV=1	PUF2_YEAST	119512	1	3	3	3	0.0001	0.026
Chm7-GFP	2	Cluster of Asparagine-rich protein OS=Saccharomyces cerevisiae (strain ATCC 204508 / S288c) GN=NRP1 PE=1 SV=2 (NRP1_YEAST)	Asparagine-rich protein OS=Saccharomyces cerevisiae (strain ATCC 204508 / S288c) GN=NRP1 PE=1 SV=2	NRP1_YEAST	79299.7	1	3	3	6	0.0003	0.0417
Chm7-GFP	2	Cluster of SWI/SNF complex subunit SWI3 OS=Saccharomyces cerevisiae (strain ATCC 204508 / S288c) GN=SWI3 PE=1 SV=1 (SWI3_YEAST)	SWI/SNF complex subunit SWI3 OS=Saccharomyces cerevisiae (strain ATCC 204508 / S288c) GN=SWI3 PE=1 SV=1	SWI3_YEAST	92928.5	1	3	3	4	0.0002	0.0376
Chm7-GFP	2	Cluster of Serine/threonine-protein kinase TOR1 OS=Saccharomyces cerevisiae (strain ATCC 204508 / S288c) GN=TOR1 PE=1 SV=3 (TOR1_YEAST)	Serine/threonine-protein kinase TOR1 OS=Saccharomyces cerevisiae (strain ATCC 204508 / S288c) GN=TOR1 PE=1 SV=3	TOR1_YEAST	281152	1	3	3	3	0.0001	0.0121
Chm7-GFP	2	Cluster of RNA-binding protein PIN4 OS=Saccharomyces cerevisiae (strain ATCC 204508 / S288c) GN=PIN4 PE=1 SV=1 (PIN4_YEAST)	RNA-binding protein PIN4 OS=Saccharomyces cerevisiae (strain ATCC 204508 / S288c) GN=PIN4 PE=1 SV=1	PIN4_YEAST	73777.4	1	3	3	5	0.0002	0.0509
Chm7-GFP	2	Cluster of Y' element ATP-dependent helicase YEL077C OS=Saccharomyces cerevisiae (strain ATCC 204508 / S288c) GN=YEL077C PE=2 SV=1 (YE077_YEAST)	Y' element ATP-dependent helicase YEL077C OS=Saccharomyces cerevisiae (strain ATCC 204508 / S288c) GN=YEL077C PE=2 SV=1	YE077_YEAST,YL066_YEAST,YL067_YEAST,YMN3_YEAST,YP204_YEAST,YRF11_YEAST,YRF12_YEAST,YRF13_YEAST,YRF14_YEAST,YRF16_YEAST	143094	1	3	3	3	0.0001	0.0266
Chm7-GFP	2	Cluster of Phosphoglycerate kinase OS=Saccharomyces cerevisiae (strain ATCC 204508 / S288c) GN=PGK1 PE=1 SV=2 (PGK_YEAST)	Phosphoglycerate kinase OS=Saccharomyces cerevisiae (strain ATCC 204508 / S288c) GN=PGK1 PE=1 SV=2	PGK_YEAST	44739.6	1	3	3	3	0.0001	0.0721
Chm7-GFP	2	Cluster of 40S ribosomal protein S20 OS=Saccharomyces cerevisiae (strain ATCC 204508 / S288c) GN=RPS20 PE=1 SV=3 (RS20_YEAST)	40S ribosomal protein S20 OS=Saccharomyces cerevisiae (strain ATCC 204508 / S288c) GN=RPS20 PE=1 SV=3	RS20_YEAST	13906.8	1	3	3	6	0.0003	0.264
Chm7-GFP	2	Cluster of WD repeat-containing protein YPL247C OS=Saccharomyces cerevisiae (strain ATCC 204508 / S288c) GN=YPL247C PE=1 SV=1 (YP247_YEAST)	WD repeat-containing protein YPL247C OS=Saccharomyces cerevisiae (strain ATCC 204508 / S288c) GN=YPL247C PE=1 SV=1	YP247_YEAST	57324.5	1	3	3	3	0.0001	0.0746
Chm7-GFP	2	Cluster of Target of rapamycin complex 1 subunit KOG1 OS=Saccharomyces cerevisiae (strain ATCC 204508 / S288c) GN=KOG1 PE=1 SV=2 (KOG1_YEAST)	Target of rapamycin complex 1 subunit KOG1 OS=Saccharomyces cerevisiae (strain ATCC 204508 / S288c) GN=KOG1 PE=1 SV=2	KOG1_YEAST	177614	1	3	3	3	0.0001	0.0231
Chm7-GFP	2	Cluster of Heat shock protein SSA2 OS=Saccharomyces cerevisiae (strain ATCC 204508 / S288c) GN=SSA2 PE=1 SV=3 (HSP72_YEAST)	Heat shock protein SSA1 OS=Saccharomyces cerevisiae (strain ATCC 204508 / S288c) GN=SSA1 PE=1 SV=4	HSP71_YEAST	69659.4	1	2	2	24	0.0012	0.179
Chm7-GFP	2	Cluster of Nucleoporin NUP116/NSP116 OS=Saccharomyces cerevisiae (strain ATCC 204508 / S288c) GN=NUP116 PE=1 SV=2 (NU116_YEAST)	Nucleoporin NUP116/NSP116 OS=Saccharomyces cerevisiae (strain ATCC 204508 / S288c) GN=NUP116 PE=1 SV=2	NU116_YEAST	116236	1	2	2	2	0.0001	0.0153
Chm7-GFP	2	Cluster of 40S ribosomal protein S16-A OS=Saccharomyces cerevisiae (strain ATCC 204508 / S288c) GN=RPS16A PE=1 SV=1 (RS16A_YEAST)	40S ribosomal protein S16-A OS=Saccharomyces cerevisiae (strain ATCC 204508 / S288c) GN=RPS16A PE=1 SV=1	RS16A_YEAST	15847.9	1	2	2	3	0.0001	0.147
Chm7-GFP	2	Cluster of RNA polymerase II degradation factor 1 OS=Saccharomyces cerevisiae (strain JAY291) GN=DEF1 PE=3 SV=1 (DEF1_YEAS2)	RNA polymerase II degradation factor 1 OS=Saccharomyces cerevisiae (strain JAY291) GN=DEF1 PE=3 SV=1	DEF1_YEAS2,DEF1_YEAST	83969.2	1	2	2	2	0.0001	0.0271
Chm7-GFP	2	Cluster of ATP-dependent RNA helicase DED1 OS=Saccharomyces cerevisiae (strain YJM789) GN=DED1 PE=3 SV=1 (DED1_YEAS7)	ATP-dependent RNA helicase DED1 OS=Saccharomyces cerevisiae (strain YJM789) GN=DED1 PE=3 SV=1	DED1_YEAS7,DED1_YEAST	65554.5	1	2	2	2	0.0001	0.0364
Chm7-GFP	2	Cluster of Guanine nucleotide-binding protein subunit beta-like protein OS=Saccharomyces cerevisiae (strain ATCC 204508 / S288c) GN=ASC1 PE=1 SV=4 (GBLP_YEAST)	Guanine nucleotide-binding protein subunit beta-like protein OS=Saccharomyces cerevisiae (strain ATCC 204508 / S288c) GN=ASC1 PE=1 SV=4	GBLP_YEAST	34805.9	1	2	2	2	0.0001	0.0846
Chm7-GFP	2	Cluster of Vacuolar-sorting protein SNF7 OS=Saccharomyces cerevisiae (strain ATCC 204508 / S288c) GN=SNF7 PE=1 SV=1 (SNF7_YEAST)	Vacuolar-sorting protein SNF7 OS=Saccharomyces cerevisiae (strain ATCC 204508 / S288c) GN=SNF7 PE=1 SV=1	SNF7_YEAST	26987.7	1	2	2	2	0.0001	0.0958
Chm7-GFP	2	Cluster of 40S ribosomal protein S24-A OS=Saccharomyces cerevisiae (strain ATCC 204508 / S288c) GN=RPS24A PE=1 SV=1 (RS24A_YEAST)	40S ribosomal protein S24-A OS=Saccharomyces cerevisiae (strain ATCC 204508 / S288c) GN=RPS24A PE=1 SV=1	RS24A_YEAST	15329	1	2	2	2	0.0001	0.133
Chm7-GFP	2	Cluster of 40S ribosomal protein S6-A OS=Saccharomyces cerevisiae (strain ATCC 204508 / S288c) GN=RPS6A PE=1 SV=1 (RS6A_YEAST)	40S ribosomal protein S6-A OS=Saccharomyces cerevisiae (strain ATCC 204508 / S288c) GN=RPS6A PE=1 SV=1	RS6A_YEAST	26997.2	1	2	2	4	0.0002	0.119
Chm7-GFP	2	Cluster of Heat shock protein SSA2 OS=Saccharomyces cerevisiae (strain ATCC 204508 / S288c) GN=SSA2 PE=1 SV=3 (HSP72_YEAST)	Heat shock protein SSA2 OS=Saccharomyces cerevisiae (strain ATCC 204508 / S288c) GN=SSA2 PE=1 SV=3	HSP72_YEAST	69471.8	1	2	2	24	0.0012	0.18
Chm7-GFP	2	Cluster of Adenosylhomocysteinase OS=Saccharomyces cerevisiae (strain ATCC 204508 / S288c) GN=SAH1 PE=1 SV=1 (SAHH_YEAST)	Adenosylhomocysteinase OS=Saccharomyces cerevisiae (strain ATCC 204508 / S288c) GN=SAH1 PE=1 SV=1	SAHH_YEAST	49125.8	1	2	2	2	0.0001	0.0512
Chm7-GFP	2	Cluster of 40S ribosomal protein S13 OS=Saccharomyces cerevisiae (strain ATCC 204508 / S288c) GN=RPS13 PE=1 SV=3 (RS13_YEAST)	40S ribosomal protein S13 OS=Saccharomyces cerevisiae (strain ATCC 204508 / S288c) GN=RPS13 PE=1 SV=3	RS13_YEAST	17029.8	1	2	2	2	0.0001	0.159
Chm7-GFP	2	Cluster of Elongation factor 3A OS=Saccharomyces cerevisiae (strain ATCC 204508 / S288c) GN=YEF3 PE=1 SV=4 (EF3A_YEAST)	Elongation factor 3A OS=Saccharomyces cerevisiae (strain ATCC 204508 / S288c) GN=YEF3 PE=1 SV=4	EF3A_YEAST	115948	1	2	2	3	0.0001	0.0249
Chm7-GFP	2	Cluster of Mitogen-activated protein kinase FUS3 OS=Saccharomyces cerevisiae (strain ATCC 204508 / S288c) GN=FUS3 PE=1 SV=2 (FUS3_YEAST)	Mitogen-activated protein kinase FUS3 OS=Saccharomyces cerevisiae (strain ATCC 204508 / S288c) GN=FUS3 PE=1 SV=2	FUS3_YEAST	40774.2	1	2	2	3	0.0001	0.0567
Chm7-GFP	2	Cluster of 60S ribosomal protein L27-A OS=Saccharomyces cerevisiae (strain ATCC 204508 / S288c) GN=RPL27A PE=1 SV=1 (RL27A_YEAST)	60S ribosomal protein L27-A OS=Saccharomyces cerevisiae (strain ATCC 204508 / S288c) GN=RPL27A PE=1 SV=1	RL27A_YEAST,RL27B_YEAST	15531.2	1	2	2	4	0.0002	0.169
Chm7-GFP	2	Cluster of 60S ribosomal protein L6-A OS=Saccharomyces cerevisiae (strain ATCC 204508 / S288c) GN=RPL6A PE=1 SV=2 (RL6A_YEAST)	60S ribosomal protein L6-A OS=Saccharomyces cerevisiae (strain ATCC 204508 / S288c) GN=RPL6A PE=1 SV=2	RL6A_YEAST	19962.1	1	2	2	2	0.0001	0.102
Chm7-GFP	2	Cluster of 60S ribosomal protein L9-A OS=Saccharomyces cerevisiae (strain ATCC 204508 / S288c) GN=RPL9A PE=1 SV=2 (RL9A_YEAST)	60S ribosomal protein L9-A OS=Saccharomyces cerevisiae (strain ATCC 204508 / S288c) GN=RPL9A PE=1 SV=2	RL9A_YEAST,RL9B_YEAST	21568.8	1	1	2	3	0.0001	0.0628
Chm7-GFP	2	Cluster of 40S ribosomal protein S4-A OS=Saccharomyces cerevisiae (strain ATCC 204508 / S288c) GN=RPS4A PE=1 SV=1 (RS4A_YEAST)	40S ribosomal protein S4-A OS=Saccharomyces cerevisiae (strain ATCC 204508 / S288c) GN=RPS4A PE=1 SV=1	RS4A_YEAST	29411.2	1	2	2	2	0.0001	0.069
Chm7-GFP	2	Cluster of Mitochondrial outer membrane protein porin 1 OS=Saccharomyces cerevisiae (strain ATCC 204508 / S288c) GN=POR1 PE=1 SV=4 (VDAC1_YEAST)	Mitochondrial outer membrane protein porin 1 OS=Saccharomyces cerevisiae (strain ATCC 204508 / S288c) GN=POR1 PE=1 SV=4	VDAC1_YEAST	30429.5	1	2	2	2	0.0001	0.0848
Chm7-GFP	2	Cluster of Protein transport protein SEC24 OS=Saccharomyces cerevisiae (strain ATCC 204508 / S288c) GN=SEC24 PE=1 SV=1 (SEC24_YEAST)	Protein transport protein SEC24 OS=Saccharomyces cerevisiae (strain ATCC 204508 / S288c) GN=SEC24 PE=1 SV=1	SEC24_YEAST	103639	1	2	2	2	0.0001	0.0216
Chm7-GFP	2	Cluster of Protein EMP47 OS=Saccharomyces cerevisiae (strain ATCC 204508 / S288c) GN=EMP47 PE=1 SV=1 (EMP47_YEAST)	Protein EMP47 OS=Saccharomyces cerevisiae (strain ATCC 204508 / S288c) GN=EMP47 PE=1 SV=1	EMP47_YEAST	50332.5	1	2	2	2	0.0001	0.0539
Chm7-GFP	2	Cluster of 40S ribosomal protein S0-B OS=Saccharomyces cerevisiae (strain RM11-1a) GN=RPS0B PE=3 SV=1 (RSSA2_YEAS1)	40S ribosomal protein S0-B OS=Saccharomyces cerevisiae (strain RM11-1a) GN=RPS0B PE=3 SV=1	RSSA2_YEAS1	27962.3	1	2	2	2	0.0001	0.0794
Chm7-GFP	2	Cluster of S-adenosylmethionine synthase 1 OS=Saccharomyces cerevisiae (strain ATCC 204508 / S288c) GN=SAM1 PE=1 SV=2 (METK1_YEAST)	S-adenosylmethionine synthase 2 OS=Saccharomyces cerevisiae (strain ATCC 204508 / S288c) GN=SAM2 PE=1 SV=3	METK2_YEAST	42257.2	0.999	1	1	5	0.0002	0.107
Chm7-GFP	2	Cluster of NADP-specific glutamate dehydrogenase 1 OS=Saccharomyces cerevisiae (strain ATCC 204508 / S288c) GN=GDH1 PE=1 SV=2 (DHE4_YEAST)	NADP-specific glutamate dehydrogenase 1 OS=Saccharomyces cerevisiae (strain ATCC 204508 / S288c) GN=GDH1 PE=1 SV=2	DHE4_YEAST	49570.2	0.96	1	1	1	0	0.022
Chm7-GFP	2	Cluster of 40S ribosomal protein S2 OS=Saccharomyces cerevisiae (strain ATCC 204508 / S288c) GN=RPS2 PE=1 SV=3 (RS2_YEAST)	40S ribosomal protein S2 OS=Saccharomyces cerevisiae (strain ATCC 204508 / S288c) GN=RPS2 PE=1 SV=3	RS2_YEAST	27450.2	1	1	1	1	0	0.0433
Chm7-GFP	2	Cluster of 60S ribosomal protein L26-A OS=Saccharomyces cerevisiae (strain ATCC 204508 / S288c) GN=RPL26A PE=1 SV=3 (RL26A_YEAST)	60S ribosomal protein L26-A OS=Saccharomyces cerevisiae (strain ATCC 204508 / S288c) GN=RPL26A PE=1 SV=3	RL26A_YEAST,RL26B_YEAST	14234.3	0.541	1	1	1	0	0.0709
Chm7-GFP	2	Cluster of Vacuolar protein-sorting-associated protein 46 OS=Saccharomyces cerevisiae (strain ATCC 204508 / S288c) GN=DID2 PE=1 SV=1 (DID2_YEAST)	Vacuolar protein-sorting-associated protein 46 OS=Saccharomyces cerevisiae (strain ATCC 204508 / S288c) GN=DID2 PE=1 SV=1	DID2_YEAST	23091.6	1	1	1	1	0	0.049
Chm7-GFP	2	Cluster of Actin cytoskeleton-regulatory complex protein PAN1 OS=Saccharomyces cerevisiae (strain ATCC 204508 / S288c) GN=PAN1 PE=1 SV=2 (PAN1_YEAST)	Actin cytoskeleton-regulatory complex protein PAN1 OS=Saccharomyces cerevisiae (strain ATCC 204508 / S288c) GN=PAN1 PE=1 SV=2	PAN1_YEAST	160269	0.993	1	1	1	0	0.0074
Chm7-GFP	2	Cluster of Nucleoporin NSP1 OS=Saccharomyces cerevisiae (strain ATCC 204508 / S288c) GN=NSP1 PE=1 SV=1 (NSP1_YEAST)	Nucleoporin NSP1 OS=Saccharomyces cerevisiae (strain ATCC 204508 / S288c) GN=NSP1 PE=1 SV=1	NSP1_YEAST	86519.4	0.992	1	1	1	0	0.0134
Chm7-GFP	2	Cluster of Target of rapamycin complex subunit LST8 OS=Saccharomyces cerevisiae (strain ATCC 204508 / S288c) GN=LST8 PE=1 SV=1 (LST8_YEAST)	Target of rapamycin complex subunit LST8 OS=Saccharomyces cerevisiae (strain ATCC 204508 / S288c) GN=LST8 PE=1 SV=1	LST8_YEAST	34033.2	0.96	1	1	1	0	0.0429
Chm7-GFP	2	Cluster of 60S ribosomal protein L11-A OS=Saccharomyces cerevisiae (strain ATCC 204508 / S288c) GN=RPL11A PE=1 SV=2 (RL11A_YEAST)	60S ribosomal protein L11-A OS=Saccharomyces cerevisiae (strain ATCC 204508 / S288c) GN=RPL11A PE=1 SV=2	RL11A_YEAST,RL11B_YEAST	19720	0.672	1	1	1	0	0.0805
Chm7-GFP	2	Cluster of Nucleoporin NUP100/NSP100 OS=Saccharomyces cerevisiae (strain ATCC 204508 / S288c) GN=NUP100 PE=1 SV=1 (NU100_YEAST)	Nucleoporin NUP100/NSP100 OS=Saccharomyces cerevisiae (strain ATCC 204508 / S288c) GN=NUP100 PE=1 SV=1	NU100_YEAST	99990.4	1	1	1	1	0	0.0125
Chm7-GFP	2	Cluster of F-actin-capping protein subunit beta OS=Saccharomyces cerevisiae (strain ATCC 204508 / S288c) GN=CAP2 PE=1 SV=3 (CAPZB_YEAST)	F-actin-capping protein subunit beta OS=Saccharomyces cerevisiae (strain ATCC 204508 / S288c) GN=CAP2 PE=1 SV=3	CAPZB_YEAST	32630.4	0.96	1	1	2	0.0001	0.0453
Chm7-GFP	2	Cluster of Protein WHI4 OS=Saccharomyces cerevisiae (strain ATCC 204508 / S288c) GN=WHI4 PE=1 SV=1 (WHI4_YEAST)	Protein WHI4 OS=Saccharomyces cerevisiae (strain ATCC 204508 / S288c) GN=WHI4 PE=1 SV=1	WHI4_YEAST	70691	1	1	1	1	0	0.02
Chm7-GFP	2	Cluster of DOA4-independent degradation protein 4 OS=Saccharomyces cerevisiae (strain ATCC 204508 / S288c) GN=DID4 PE=1 SV=2 (DID4_YEAST)	DOA4-independent degradation protein 4 OS=Saccharomyces cerevisiae (strain ATCC 204508 / S288c) GN=DID4 PE=1 SV=2	DID4_YEAST	26291.2	0.96	1	1	1	0	0.0388
Chm7-GFP	2	Cluster of 40S ribosomal protein S7-B OS=Saccharomyces cerevisiae (strain ATCC 204508 / S288c) GN=RPS7B PE=1 SV=1 (RS7B_YEAST)	40S ribosomal protein S7-B OS=Saccharomyces cerevisiae (strain ATCC 204508 / S288c) GN=RPS7B PE=1 SV=1	RS7B_YEAST	21634.7	0.996	1	1	1	0	0.0684
Chm7-GFP	2	Cluster of 40S ribosomal protein S17-A OS=Saccharomyces cerevisiae (strain ATCC 204508 / S288c) GN=RPS17A PE=1 SV=1 (RS17A_YEAST)	40S ribosomal protein S17-A OS=Saccharomyces cerevisiae (strain ATCC 204508 / S288c) GN=RPS17A PE=1 SV=1	RS17A_YEAST,RS17B_YEAST	15788.9	0.96	1	1	2	0.0001	0.0882
Chm7-GFP	2	Cluster of 60S ribosomal protein L12-A OS=Saccharomyces cerevisiae (strain ATCC 204508 / S288c) GN=RPL12A PE=1 SV=1 (RL12A_YEAST)	60S ribosomal protein L12-A OS=Saccharomyces cerevisiae (strain ATCC 204508 / S288c) GN=RPL12A PE=1 SV=1	RL12A_YEAST	17823.2	0.96	1	1	1	0	0.0545
Chm7-GFP	2	Cluster of 60S acidic ribosomal protein P0 OS=Saccharomyces cerevisiae (strain ATCC 204508 / S288c) GN=RPP0 PE=1 SV=2 (RLA0_YEAST)	60S acidic ribosomal protein P0 OS=Saccharomyces cerevisiae (strain ATCC 204508 / S288c) GN=RPP0 PE=1 SV=2	RLA0_YEAST	33717.4	0.96	1	1	2	0.0001	0.0385
Chm7-GFP	2	Cluster of Vacuolar protein-sorting-associated protein 24 OS=Saccharomyces cerevisiae (strain ATCC 204508 / S288c) GN=VPS24 PE=1 SV=1 (VPS24_YEAST)	Vacuolar protein-sorting-associated protein 24 OS=Saccharomyces cerevisiae (strain ATCC 204508 / S288c) GN=VPS24 PE=1 SV=1	VPS24_YEAST	26242.2	0.998	1	1	1	0	0.0357
Chm7-GFP	2	Cluster of Coatomer subunit beta' OS=Saccharomyces cerevisiae (strain ATCC 204508 / S288c) GN=SEC27 PE=1 SV=1 (COPB2_YEAST)	Coatomer subunit beta' OS=Saccharomyces cerevisiae (strain ATCC 204508 / S288c) GN=SEC27 PE=1 SV=1	COPB2_YEAST	99446.4	0.698	1	1	1	0	0.0112
Chm7-GFP	2	Cluster of Negative growth regulatory protein NGR1 OS=Saccharomyces cerevisiae (strain ATCC 204508 / S288c) GN=NGR1 PE=1 SV=2 (NGR1_YEAST)	Negative growth regulatory protein NGR1 OS=Saccharomyces cerevisiae (strain ATCC 204508 / S288c) GN=NGR1 PE=1 SV=2	NGR1_YEAST	75025	0.999	1	1	1	0	0.0179
Chm7-GFP	2	Cluster of S-adenosylmethionine synthase 1 OS=Saccharomyces cerevisiae (strain ATCC 204508 / S288c) GN=SAM1 PE=1 SV=2 (METK1_YEAST)	S-adenosylmethionine synthase 1 OS=Saccharomyces cerevisiae (strain ATCC 204508 / S288c) GN=SAM1 PE=1 SV=2	METK1_YEAST	41819.4	1	1	1	6	0.0003	0.11
Chm7-GFP	2	Cluster of 40S ribosomal protein S23-A OS=Saccharomyces cerevisiae (strain ATCC 204508 / S288c) GN=RPS23A PE=1 SV=1 (RS23A_YEAST)	40S ribosomal protein S23-A OS=Saccharomyces cerevisiae (strain ATCC 204508 / S288c) GN=RPS23A PE=1 SV=1	RS23A_YEAST	16038.3	0.999	1	1	1	0	0.0759
Chm7-GFP	2	Cluster of DNA-directed RNA polymerase I subunit RPA135 OS=Saccharomyces cerevisiae (strain ATCC 204508 / S288c) GN=RPA135 PE=1 SV=1 (RPA2_YEAST)	DNA-directed RNA polymerase I subunit RPA135 OS=Saccharomyces cerevisiae (strain ATCC 204508 / S288c) GN=RPA135 PE=1 SV=1	RPA2_YEAST	135745	1	1	1	1	0	0.0083
Chm7-GFP	2	Cluster of Ribosome-associated molecular chaperone SSB1 OS=Saccharomyces cerevisiae (strain ATCC 204508 / S288c) GN=SSB1 PE=1 SV=3 (SSB1_YEAST)	Ribosome-associated molecular chaperone SSB1 OS=Saccharomyces cerevisiae (strain ATCC 204508 / S288c) GN=SSB1 PE=1 SV=3	SSB1_YEAST	66602.8	1	1	1	16	0.0008	0.246
Chm7-GFP	2	Cluster of Fructose-bisphosphate aldolase OS=Saccharomyces cerevisiae (strain ATCC 204508 / S288c) GN=FBA1 PE=1 SV=3 (ALF_YEAST)	Fructose-bisphosphate aldolase OS=Saccharomyces cerevisiae (strain ATCC 204508 / S288c) GN=FBA1 PE=1 SV=3	ALF_YEAST	39621.5	1	1	1	1	0	0.0334
Chm7-GFP	2	Cluster of Uncharacterized protein YBL081W OS=Saccharomyces cerevisiae (strain ATCC 204508 / S288c) GN=YBL081W PE=4 SV=1 (YBI1_YEAST)	Uncharacterized protein YBL081W OS=Saccharomyces cerevisiae (strain ATCC 204508 / S288c) GN=YBL081W PE=4 SV=1	YBI1_YEAST	40767.3	0.998	1	1	1	0	0.0299
Chm7-GFP	2	Cluster of 40S ribosomal protein S25-A OS=Saccharomyces cerevisiae (strain ATCC 204508 / S288c) GN=RPS25A PE=1 SV=1 (RS25A_YEAST)	40S ribosomal protein S25-A OS=Saccharomyces cerevisiae (strain ATCC 204508 / S288c) GN=RPS25A PE=1 SV=1	RS25A_YEAST,RS25B_YEAST	12039.9	1	1	1	1	0	0.102
Chm7-GFP	2	Cluster of Ubiquitin-40S ribosomal protein S31 OS=Saccharomyces cerevisiae (strain ATCC 204508 / S288c) GN=RPS31 PE=1 SV=3 (RS31_YEAST)	Ubiquitin-40S ribosomal protein S31 OS=Saccharomyces cerevisiae (strain ATCC 204508 / S288c) GN=RPS31 PE=1 SV=3	RS31_YEAST	17216.6	1	1	1	1	0	0.0526
Chm7-GFP	2	Cluster of Pumilio homology domain family member 4 OS=Saccharomyces cerevisiae (strain ATCC 204508 / S288c) GN=PUF4 PE=1 SV=2 (PUF4_YEAST)	Pumilio homology domain family member 4 OS=Saccharomyces cerevisiae (strain ATCC 204508 / S288c) GN=PUF4 PE=1 SV=2	PUF4_YEAST	97801	0.987	1	1	1	0	0.0113
Chm7-GFP	2	Cluster of Phosphoglycerate mutase 1 OS=Saccharomyces cerevisiae (strain ATCC 204508 / S288c) GN=GPM1 PE=1 SV=3 (PMG1_YEAST)	Phosphoglycerate mutase 1 OS=Saccharomyces cerevisiae (strain ATCC 204508 / S288c) GN=GPM1 PE=1 SV=3	PMG1_YEAST	27609.7	0.999	1	1	1	0	0.0445
Chm7-GFP	2	Cluster of Protein URA2 OS=Saccharomyces cerevisiae (strain ATCC 204508 / S288c) GN=URA2 PE=1 SV=5 (PYR1_YEAST)	Protein URA2 OS=Saccharomyces cerevisiae (strain ATCC 204508 / S288c) GN=URA2 PE=1 SV=5	PYR1_YEAST	245045	1	1	1	1	0	0.0041
Chm7-GFP	2	Cluster of 60S ribosomal protein L20-A OS=Saccharomyces cerevisiae (strain ATCC 204508 / S288c) GN=RPL20A PE=1 SV=1 (RL20A_YEAST)	60S ribosomal protein L20-A OS=Saccharomyces cerevisiae (strain ATCC 204508 / S288c) GN=RPL20A PE=1 SV=1	RL20A_YEAST	20437.1	1	1	1	1	0	0.0814
Chm7-GFP	2	Cluster of 40S ribosomal protein S1-A OS=Saccharomyces cerevisiae (strain RM11-1a) GN=RPS1A PE=3 SV=1 (RS3A1_YEAS1)	40S ribosomal protein S1-A OS=Saccharomyces cerevisiae (strain RM11-1a) GN=RPS1A PE=3 SV=1	RS3A1_YEAS1	28743.8	1	1	1	6	0.0003	0.18
Chm7-GFP	2	Cluster of 60S ribosomal protein L2-A OS=Saccharomyces cerevisiae (strain ATCC 204508 / S288c) GN=RPL2A PE=1 SV=1 (RL2A_YEAST)	60S ribosomal protein L2-A OS=Saccharomyces cerevisiae (strain ATCC 204508 / S288c) GN=RPL2A PE=1 SV=1	RL2A_YEAST	27408.9	1	1	1	2	0.0001	0.0433
Chm7-GFP	2	Cluster of 40S ribosomal protein S15 OS=Saccharomyces cerevisiae (strain ATCC 204508 / S288c) GN=RPS15 PE=1 SV=1 (RS15_YEAST)	40S ribosomal protein S15 OS=Saccharomyces cerevisiae (strain ATCC 204508 / S288c) GN=RPS15 PE=1 SV=1	RS15_YEAST	16002.2	0.999	1	1	1	0	0.0775
Chm7-GFP	2	Cluster of SIT4-associating protein SAP185 OS=Saccharomyces cerevisiae (strain ATCC 204508 / S288c) GN=SAP185 PE=1 SV=1 (SA185_YEAST)	SIT4-associating protein SAP185 OS=Saccharomyces cerevisiae (strain ATCC 204508 / S288c) GN=SAP185 PE=1 SV=1	SA185_YEAST	121408	1	1	1	1	0	0.0095
Chm7-GFP	2	Cluster of La protein homolog OS=Saccharomyces cerevisiae (strain ATCC 204508 / S288c) GN=LHP1 PE=1 SV=2 (LHP1_YEAST)	La protein homolog OS=Saccharomyces cerevisiae (strain ATCC 204508 / S288c) GN=LHP1 PE=1 SV=2	LHP1_YEAST	32104.9	0.991	1	1	1	0	0.0291
Chm7-GFP	2	Cluster of Replication factor A protein 3 OS=Saccharomyces cerevisiae (strain ATCC 204508 / S288c) GN=RFA3 PE=1 SV=1 (RFA3_YEAST)	Replication factor A protein 3 OS=Saccharomyces cerevisiae (strain ATCC 204508 / S288c) GN=RFA3 PE=1 SV=1	RFA3_YEAST	13816.1	0.998	1	1	2	0.0001	0.123
Chm7-GFP	2	Cluster of Protein SSO2 OS=Saccharomyces cerevisiae (strain ATCC 204508 / S288c) GN=SSO2 PE=1 SV=2 (SSO2_YEAST)	Protein SSO2 OS=Saccharomyces cerevisiae (strain ATCC 204508 / S288c) GN=SSO2 PE=1 SV=2	SSO2_YEAST	33733.7	0.999	1	1	1	0	0.0339
Chm7-GFP	2	Cluster of 60S ribosomal protein L24-A OS=Saccharomyces cerevisiae (strain ATCC 204508 / S288c) GN=RPL24A PE=1 SV=1 (RL24A_YEAST)	60S ribosomal protein L24-A OS=Saccharomyces cerevisiae (strain ATCC 204508 / S288c) GN=RPL24A PE=1 SV=1	RL24A_YEAST	17614.4	1	1	1	1	0	0.0516
Chm7-GFP	2	Cluster of 40S ribosomal protein S28-A OS=Saccharomyces cerevisiae (strain ATCC 204508 / S288c) GN=RPS28A PE=1 SV=1 (RS28A_YEAST)	40S ribosomal protein S28-A OS=Saccharomyces cerevisiae (strain ATCC 204508 / S288c) GN=RPS28A PE=1 SV=1	RS28A_YEAST,RS28B_YEAST	7591.7	0.898	1	1	1	0	0.134
Chm7-GFP	2	Cluster of Nucleoporin NUP82 OS=Saccharomyces cerevisiae (strain ATCC 204508 / S288c) GN=NUP82 PE=1 SV=2 (NUP82_YEAST)	Nucleoporin NUP82 OS=Saccharomyces cerevisiae (strain ATCC 204508 / S288c) GN=NUP82 PE=1 SV=2	NUP82_YEAST	82089.5	0.806	1	1	1	0	0.0154
Chm7-GFP	2	Cluster of Transcriptional regulatory protein GAT1 OS=Saccharomyces cerevisiae (strain ATCC 204508 / S288c) GN=GAT1 PE=1 SV=1 (GAT1_YEAST)	Transcriptional regulatory protein GAT1 OS=Saccharomyces cerevisiae (strain ATCC 204508 / S288c) GN=GAT1 PE=1 SV=1	GAT1_YEAST	56329.8	0.997	1	1	1	0	0.0216
Chm7-GFP	2	Cluster of 40S ribosomal protein S1-A OS=Saccharomyces cerevisiae (strain RM11-1a) GN=RPS1A PE=3 SV=1 (RS3A1_YEAS1)	40S ribosomal protein S1-B OS=Saccharomyces cerevisiae (strain RM11-1a) GN=RPS1B PE=3 SV=1	RS3A2_YEAS1	28812.9	1	1	1	5	0.0002	0.176
Chm7-GFP	2	Cluster of Uncharacterized protein YGL036W OS=Saccharomyces cerevisiae (strain ATCC 204508 / S288c) GN=YGL036W PE=1 SV=1 (YG036_YEAST)	Uncharacterized protein YGL036W OS=Saccharomyces cerevisiae (strain ATCC 204508 / S288c) GN=YGL036W PE=1 SV=1	YG036_YEAST	102378	0.96	1	1	1	0	0.011
Chm7-GFP	2	Cluster of 40S ribosomal protein S27-A OS=Saccharomyces cerevisiae (strain ATCC 204508 / S288c) GN=RPS27A PE=1 SV=1 (RS27A_YEAST)	40S ribosomal protein S27-A OS=Saccharomyces cerevisiae (strain ATCC 204508 / S288c) GN=RPS27A PE=1 SV=1	RS27A_YEAST,RS27B_YEAST	8879.3	1	1	1	1	0	0.0976
Chm7-GFP	2	Cluster of Uncharacterized protein YFR016C OS=Saccharomyces cerevisiae (strain ATCC 204508 / S288c) GN=YFR016C PE=1 SV=1 (YFI6_YEAST)	Uncharacterized protein YFR016C OS=Saccharomyces cerevisiae (strain ATCC 204508 / S288c) GN=YFR016C PE=1 SV=1	YFI6_YEAST	137699	1	1	1	1	0	0.0081
Chm7-GFP	2	Cluster of 40S ribosomal protein S10-A OS=Saccharomyces cerevisiae (strain ATCC 204508 / S288c) GN=RPS10A PE=1 SV=1 (RS10A_YEAST)	40S ribosomal protein S10-A OS=Saccharomyces cerevisiae (strain ATCC 204508 / S288c) GN=RPS10A PE=1 SV=1	RS10A_YEAST,RS10B_YEAST	12739.7	0.995	1	1	1	0	0.0762
Chm7-GFP	2	Cluster of Phosphomannomutase OS=Saccharomyces cerevisiae (strain ATCC 204508 / S288c) GN=SEC53 PE=1 SV=1 (PMM_YEAST)	Phosphomannomutase OS=Saccharomyces cerevisiae (strain ATCC 204508 / S288c) GN=SEC53 PE=1 SV=1	PMM_YEAST	29064.1	1	1	1	1	0	0.0354
Chm7-GFP	2	Cluster of Vesicular-fusion protein SEC18 OS=Saccharomyces cerevisiae (strain ATCC 204508 / S288c) GN=SEC18 PE=1 SV=2 (SEC18_YEAST)	Vesicular-fusion protein SEC18 OS=Saccharomyces cerevisiae (strain ATCC 204508 / S288c) GN=SEC18 PE=1 SV=2	SEC18_YEAST	84060.2	0.986	1	1	1	0	0.0172
Chm7-GFP	2	Cluster of Mannose-1-phosphate guanyltransferase OS=Saccharomyces cerevisiae (strain ATCC 204508 / S288c) GN=PSA1 PE=1 SV=2 (MPG1_YEAST)	Mannose-1-phosphate guanyltransferase OS=Saccharomyces cerevisiae (strain ATCC 204508 / S288c) GN=PSA1 PE=1 SV=2	MPG1_YEAST	39566.6	0.96	1	1	1	0	0.0277
Chm7-GFP	2	Cluster of Protein MRH1 OS=Saccharomyces cerevisiae (strain ATCC 204508 / S288c) GN=MRH1 PE=1 SV=1 (MRH1_YEAST)	Protein MRH1 OS=Saccharomyces cerevisiae (strain ATCC 204508 / S288c) GN=MRH1 PE=1 SV=1	MRH1_YEAST	36192.4	0.998	1	1	1	0	0.0281
Chm7-GFP	2	Cluster of 40S ribosomal protein S7-B OS=Saccharomyces cerevisiae (strain ATCC 204508 / S288c) GN=RPS7B PE=1 SV=1 (RS7B_YEAST)	40S ribosomal protein S7-A OS=Saccharomyces cerevisiae (strain ATCC 204508 / S288c) GN=RPS7A PE=1 SV=4	RS7A_YEAST	21622.7	0.616	0	0	0	0	0
Chm7-GFP	2	Cluster of Glyceraldehyde-3-phosphate dehydrogenase 3 OS=Saccharomyces cerevisiae (strain ATCC 204508 / S288c) GN=TDH3 PE=1 SV=3 (G3P3_YEAST)	Glyceraldehyde-3-phosphate dehydrogenase 2 OS=Saccharomyces cerevisiae (strain ATCC 204508 / S288c) GN=TDH2 PE=1 SV=3	G3P2_YEAST	35846.9	0.794	0	0	14	0.0007	0.277
Chm7-GFP	2	Cluster of 60S ribosomal protein L15-A OS=Saccharomyces cerevisiae (strain ATCC 204508 / S288c) GN=RPL15A PE=1 SV=3 (RL15A_YEAST)	60S ribosomal protein L15-A OS=Saccharomyces cerevisiae (strain ATCC 204508 / S288c) GN=RPL15A PE=1 SV=3	RL15A_YEAST	24422.6	0.969	0	0	0	0	0
Chm7-GFP	2	Cluster of 40S ribosomal protein S9-A OS=Saccharomyces cerevisiae (strain ATCC 204508 / S288c) GN=RPS9A PE=1 SV=3 (RS9A_YEAST)	40S ribosomal protein S9-A OS=Saccharomyces cerevisiae (strain ATCC 204508 / S288c) GN=RPS9A PE=1 SV=3	RS9A_YEAST,RS9B_YEAST	22443.9	0.997	0	0	0	0	0
Chm7-GFP	2	Cluster of Protein SSP120 OS=Saccharomyces cerevisiae (strain ATCC 204508 / S288c) GN=SSP120 PE=1 SV=1 (SS120_YEAST)	Protein SSP120 OS=Saccharomyces cerevisiae (strain ATCC 204508 / S288c) GN=SSP120 PE=1 SV=1	SS120_YEAST	27290	0.196	0	0	0	0	0
Chm7-GFP	2	Cluster of Magnesium-activated aldehyde dehydrogenase, cytosolic OS=Saccharomyces cerevisiae (strain ATCC 204508 / S288c) GN=ALD6 PE=1 SV=4 (ALDH6_YEAST)	Magnesium-activated aldehyde dehydrogenase, cytosolic OS=Saccharomyces cerevisiae (strain ATCC 204508 / S288c) GN=ALD6 PE=1 SV=4	ALDH6_YEAST	54415.5	0.998	0	0	0	0	0
Chm7-GFP	2	Cluster of 60S ribosomal protein L17-B OS=Saccharomyces cerevisiae (strain ATCC 204508 / S288c) GN=RPL17B PE=1 SV=2 (RL17B_YEAST)	60S ribosomal protein L17-B OS=Saccharomyces cerevisiae (strain ATCC 204508 / S288c) GN=RPL17B PE=1 SV=2	RL17B_YEAST	20551.6	0.896	0	0	2	0.0001	0.141
Chm7-GFP	2	Cluster of Protein STE5 OS=Saccharomyces cerevisiae (strain ATCC 204508 / S288c) GN=STE5 PE=1 SV=2 (STE5_YEAST)	Protein STE5 OS=Saccharomyces cerevisiae (strain ATCC 204508 / S288c) GN=STE5 PE=1 SV=2	STE5_YEAST	102732	0.994	0	0	0	0	0
Chm7-GFP	2	Cluster of Glyceraldehyde-3-phosphate dehydrogenase 3 OS=Saccharomyces cerevisiae (strain ATCC 204508 / S288c) GN=TDH3 PE=1 SV=3 (G3P3_YEAST)	Glyceraldehyde-3-phosphate dehydrogenase 3 OS=Saccharomyces cerevisiae (strain ATCC 204508 / S288c) GN=TDH3 PE=1 SV=3	G3P3_YEAST	35746.6	1	0	0	14	0.0007	0.277
Chm7-GFP	2	Cluster of Ribosome-associated molecular chaperone SSB1 OS=Saccharomyces cerevisiae (strain ATCC 204508 / S288c) GN=SSB1 PE=1 SV=3 (SSB1_YEAST)	Ribosome-associated molecular chaperone SSB2 OS=Saccharomyces cerevisiae (strain ATCC 204508 / S288c) GN=SSB2 PE=1 SV=2	SSB2_YEAST	66595.7	0.959	0	0	13	0.0006	0.225
Chm7-GFP	2	Cluster of GTP-binding nuclear protein GSP1/CNR1 OS=Saccharomyces cerevisiae (strain ATCC 204508 / S288c) GN=GSP1 PE=1 SV=1 (GSP1_YEAST)	GTP-binding nuclear protein GSP1/CNR1 OS=Saccharomyces cerevisiae (strain ATCC 204508 / S288c) GN=GSP1 PE=1 SV=1	GSP1_YEAST,GSP2_YEAST	24810.6	0.249	0	0	0	0	0
Chm7-GFP	2	Cluster of Myosin-5 OS=Saccharomyces cerevisiae (strain YJM789) GN=MYO5 PE=3 SV=1 (MYO5_YEAS7)	Myosin-5 OS=Saccharomyces cerevisiae (strain YJM789) GN=MYO5 PE=3 SV=1	MYO5_YEAS7	136904	0.285	0	0	0	0	0
Chm7-GFP	2	Cluster of ADP-ribosylation factor 1 OS=Saccharomyces cerevisiae (strain ATCC 204508 / S288c) GN=ARF1 PE=1 SV=3 (ARF1_YEAST)	ADP-ribosylation factor 1 OS=Saccharomyces cerevisiae (strain ATCC 204508 / S288c) GN=ARF1 PE=1 SV=3	ARF1_YEAST	20530.1	0.927	0	0	0	0	0
Chm7-GFP	2	Cluster of 60S ribosomal protein L17-B OS=Saccharomyces cerevisiae (strain ATCC 204508 / S288c) GN=RPL17B PE=1 SV=2 (RL17B_YEAST)	60S ribosomal protein L17-A OS=Saccharomyces cerevisiae (strain ATCC 204508 / S288c) GN=RPL17A PE=1 SV=4	RL17A_YEAST	20549.6	0.896	0	0	2	0.0001	0.141
Chm7-GFP	2	Cluster of Epsin-2 OS=Saccharomyces cerevisiae (strain ATCC 204508 / S288c) GN=ENT2 PE=1 SV=1 (ENT2_YEAST)	Epsin-2 OS=Saccharomyces cerevisiae (strain ATCC 204508 / S288c) GN=ENT2 PE=1 SV=1	ENT2_YEAST	71806	0.939	0	0	1	0	0.0163
Chm7-GFP	2	Cluster of LAS seventeen-binding protein 1 OS=Saccharomyces cerevisiae (strain ATCC 204508 / S288c) GN=LSB1 PE=1 SV=1 (LSB1_YEAST)	LAS seventeen-binding protein 1 OS=Saccharomyces cerevisiae (strain ATCC 204508 / S288c) GN=LSB1 PE=1 SV=1	LSB1_YEAST	26139.4	0.944	0	0	0	0	0
Chm7-GFP	2	Cluster of 40S ribosomal protein S26-A OS=Saccharomyces cerevisiae (strain ATCC 204508 / S288c) GN=RPS26A PE=1 SV=1 (RS26A_YEAST)	40S ribosomal protein S26-A OS=Saccharomyces cerevisiae (strain ATCC 204508 / S288c) GN=RPS26A PE=1 SV=1	RS26A_YEAST,RS26B_YEAST	13505	0.18	0	0	0	0	0
Chm7-GFP	2	Cluster of Protein PSP1 OS=Saccharomyces cerevisiae (strain ATCC 204508 / S288c) GN=PSP1 PE=1 SV=2 (PSP1_YEAST)	Protein PSP1 OS=Saccharomyces cerevisiae (strain ATCC 204508 / S288c) GN=PSP1 PE=1 SV=2	PSP1_YEAST	95350.4	0.367	0	0	0	0	0
Chm7-GFP	2	Cluster of RNA-binding protein NAB6 OS=Saccharomyces cerevisiae (strain ATCC 204508 / S288c) GN=NAB6 PE=1 SV=1 (NAB6_YEAST)	RNA-binding protein NAB6 OS=Saccharomyces cerevisiae (strain ATCC 204508 / S288c) GN=NAB6 PE=1 SV=1	NAB6_YEAST	126143	0.965	0	0	0	0	0
Chm7-GFP	2	Cluster of Replication factor A protein 2 OS=Saccharomyces cerevisiae (strain ATCC 204508 / S288c) GN=RFA2 PE=1 SV=1 (RFA2_YEAST)	Replication factor A protein 2 OS=Saccharomyces cerevisiae (strain ATCC 204508 / S288c) GN=RFA2 PE=1 SV=1	RFA2_YEAST	29936.1	0.31	0	0	0	0	0
Chm7-GFP	2	Cluster of ATP-dependent 6-phosphofructokinase subunit beta OS=Saccharomyces cerevisiae (strain ATCC 204508 / S288c) GN=PFK2 PE=1 SV=4 (PFKA2_YEAST)	ATP-dependent 6-phosphofructokinase subunit beta OS=Saccharomyces cerevisiae (strain ATCC 204508 / S288c) GN=PFK2 PE=1 SV=4	PFKA2_YEAST	104620	0.418	0	0	0	0	0
Chm7-GFP	2	Cluster of CBK1 kinase activator protein MOB2 OS=Saccharomyces cerevisiae (strain ATCC 204508 / S288c) GN=MOB2 PE=1 SV=2 (MOB2_YEAST)	CBK1 kinase activator protein MOB2 OS=Saccharomyces cerevisiae (strain ATCC 204508 / S288c) GN=MOB2 PE=1 SV=2	MOB2_YEAST	33276.6	0.251	0	0	0	0	0
Chm7-GFP	2	Cluster of E3 ubiquitin-protein ligase RSP5 OS=Saccharomyces cerevisiae (strain ATCC 204508 / S288c) GN=RSP5 PE=1 SV=1 (RSP5_YEAST)	E3 ubiquitin-protein ligase RSP5 OS=Saccharomyces cerevisiae (strain ATCC 204508 / S288c) GN=RSP5 PE=1 SV=1	RSP5_YEAST	91817.4	0.328	0	0	0	0	0
Chm7-GFP	2	Cluster of Heat shock protein homolog SSE1 OS=Saccharomyces cerevisiae (strain ATCC 204508 / S288c) GN=SSE1 PE=1 SV=4 (HSP7F_YEAST)	Heat shock protein homolog SSE1 OS=Saccharomyces cerevisiae (strain ATCC 204508 / S288c) GN=SSE1 PE=1 SV=4	HSP7F_YEAST	77368.6	0.428	0	0	0	0	0
Chm7-GFP	2	Cluster of Inosine-5'-monophosphate dehydrogenase 4 OS=Saccharomyces cerevisiae (strain ATCC 204508 / S288c) GN=IMD4 PE=1 SV=1 (IMDH4_YEAST)	Inosine-5'-monophosphate dehydrogenase 4 OS=Saccharomyces cerevisiae (strain ATCC 204508 / S288c) GN=IMD4 PE=1 SV=1	IMDH4_YEAST	56395	0.324	0	0	0	0	0
Chm7-GFP	2	Cluster of SWI/SNF chromatin-remodeling complex subunit SWI1 OS=Saccharomyces cerevisiae (strain ATCC 204508 / S288c) GN=SWI1 PE=1 SV=1 (SWI1_YEAST)	SWI/SNF chromatin-remodeling complex subunit SWI1 OS=Saccharomyces cerevisiae (strain ATCC 204508 / S288c) GN=SWI1 PE=1 SV=1	SWI1_YEAST	147944	0.975	0	0	0	0	0
Chm7-GFP	2	Cluster of Epsin-1 OS=Saccharomyces cerevisiae (strain ATCC 204508 / S288c) GN=ENT1 PE=1 SV=1 (ENT1_YEAST)	Epsin-1 OS=Saccharomyces cerevisiae (strain ATCC 204508 / S288c) GN=ENT1 PE=1 SV=1	ENT1_YEAST	52352.1	0.057	0	0	1	0	0.022
Chm7-GFP	2	Cluster of Acetyl-CoA carboxylase OS=Saccharomyces cerevisiae (strain ATCC 204508 / S288c) GN=ACC1 PE=1 SV=2 (ACAC_YEAST)	Acetyl-CoA carboxylase OS=Saccharomyces cerevisiae (strain ATCC 204508 / S288c) GN=ACC1 PE=1 SV=2	ACAC_YEAST	250360	0.103	0	0	0	0	0
Chm7-GFP	2	Cluster of Heat shock protein 78, mitochondrial OS=Saccharomyces cerevisiae (strain ATCC 204508 / S288c) GN=HSP78 PE=1 SV=2 (HSP78_YEAST)	Heat shock protein 78, mitochondrial OS=Saccharomyces cerevisiae (strain ATCC 204508 / S288c) GN=HSP78 PE=1 SV=2	HSP78_YEAST	91340.8	0.389	0	0	0	0	0
Chm7-GFP	2	Cluster of 60S ribosomal protein L7-A OS=Saccharomyces cerevisiae (strain ATCC 204508 / S288c) GN=RPL7A PE=1 SV=3 (RL7A_YEAST)	60S ribosomal protein L7-A OS=Saccharomyces cerevisiae (strain ATCC 204508 / S288c) GN=RPL7A PE=1 SV=3	RL7A_YEAST	27639.6	0.062	0	0	0	0	0
Chm7-GFP	2	Cluster of ATP-dependent RNA helicase eIF4A OS=Saccharomyces cerevisiae (strain YJM789) GN=TIF1 PE=3 SV=1 (IF4A_YEAS7)	ATP-dependent RNA helicase eIF4A OS=Saccharomyces cerevisiae (strain YJM789) GN=TIF1 PE=3 SV=1	IF4A_YEAS7	44698.3	0.98	0	0	0	0	0
Chm7-GFP	2	Cluster of Protein transport protein SEC1 OS=Saccharomyces cerevisiae (strain ATCC 204508 / S288c) GN=SEC1 PE=1 SV=1 (SEC1_YEAST)	Protein transport protein SEC1 OS=Saccharomyces cerevisiae (strain ATCC 204508 / S288c) GN=SEC1 PE=1 SV=1	SEC1_YEAST	83485.1	0.992	0	0	0	0	0
Chm7-GFP	2	Cluster of Endoplasmic reticulum chaperone BiP OS=Saccharomyces cerevisiae (strain ATCC 204508 / S288c) OX=559292 GN=KAR2 PE=1 SV=1 (sp|P16474|BIP_YEAST)	Endoplasmic reticulum chaperone BiP OS=Saccharomyces cerevisiae (strain ATCC 204508 / S288c) OX=559292 GN=KAR2 PE=1 SV=1	sp|P16474|BIP_YEAST	0	0.828	0	0	2	0.0001	0
Chm7-GFP	2	Cluster of Nucleoporin NUP145 OS=Saccharomyces cerevisiae (strain ATCC 204508 / S288c) GN=NUP145 PE=1 SV=1 (NU145_YEAST)	Nucleoporin NUP145 OS=Saccharomyces cerevisiae (strain ATCC 204508 / S288c) GN=NUP145 PE=1 SV=1	NU145_YEAST	145668	0.073	0	0	0	0	0
Chm7-GFP	2	Cluster of 60S ribosomal protein L33-A OS=Saccharomyces cerevisiae (strain ATCC 204508 / S288c) GN=RPL33A PE=1 SV=3 (RL33A_YEAST)	60S ribosomal protein L33-A OS=Saccharomyces cerevisiae (strain ATCC 204508 / S288c) GN=RPL33A PE=1 SV=3	RL33A_YEAST	12154.2	0.992	0	0	2	0.0001	0.0935
Chm7-GFP	2	Cluster of 40S ribosomal protein S8-A OS=Saccharomyces cerevisiae (strain ATCC 204508 / S288c) GN=RPS8A PE=1 SV=1 (RS8A_YEAST)	40S ribosomal protein S8-A OS=Saccharomyces cerevisiae (strain ATCC 204508 / S288c) GN=RPS8A PE=1 SV=1	RS8A_YEAST	22490.4	0.133	0	0	0	0	0

## Sheet: Chm7-GFP vps4Δpom152Δ
Genotype	Biological replicate #	Cluster	Protein name	Protein accession numbers	Protein molecular weight (Da)	Protein identification probability	Exclusive unique peptide count	Exclusive unique spectrum count	Total spectrum count	Percentage of total spectra	Percentage sequence coverage
Chm7-GFP vps4Δpom152Δ	1	Cluster of Protein URA2 OS=Saccharomyces cerevisiae (strain ATCC 204508 / S288c) GN=URA2 PE=1 SV=5 (PYR1_YEAST)	Protein URA2 OS=Saccharomyces cerevisiae (strain ATCC 204508 / S288c) GN=URA2 PE=1 SV=5	PYR1_YEAST	245045	1	43	45	55	0.00178	0.239
Chm7-GFP vps4Δpom152Δ	1	Cluster of Uncharacterized protein YJL049W OS=Saccharomyces cerevisiae (strain ATCC 204508 / S288c) GN=YJL049W PE=1 SV=1 (YJE9_YEAST)	Uncharacterized protein YJL049W OS=Saccharomyces cerevisiae (strain ATCC 204508 / S288c) GN=YJL049W PE=1 SV=1	YJE9_YEAST	52851.7	1	36	61	126	0.00407	0.664
Chm7-GFP vps4Δpom152Δ	1	Cluster of Elongation factor 3A OS=Saccharomyces cerevisiae (strain ATCC 204508 / S288c) GN=YEF3 PE=1 SV=4 (EF3A_YEAST)	Elongation factor 3A OS=Saccharomyces cerevisiae (strain ATCC 204508 / S288c) GN=YEF3 PE=1 SV=4	EF3A_YEAST	115948	1	31	48	83	0.00268	0.328
Chm7-GFP vps4Δpom152Δ	1	Cluster of Elongation factor 2 OS=Saccharomyces cerevisiae (strain ATCC 204508 / S288c) GN=EFT1 PE=1 SV=1 (EF2_YEAST)	Elongation factor 2 OS=Saccharomyces cerevisiae (strain ATCC 204508 / S288c) GN=EFT1 PE=1 SV=1	EF2_YEAST	93290.3	1	29	39	50	0.00162	0.398
Chm7-GFP vps4Δpom152Δ	1	Cluster of Pyruvate kinase 1 OS=Saccharomyces cerevisiae (strain ATCC 204508 / S288c) GN=CDC19 PE=1 SV=2 (KPYK1_YEAST)	Pyruvate kinase 1 OS=Saccharomyces cerevisiae (strain ATCC 204508 / S288c) GN=CDC19 PE=1 SV=2	KPYK1_YEAST	54545.4	1	26	35	53	0.00171	0.63
Chm7-GFP vps4Δpom152Δ	1	Cluster of Ribosome-associated molecular chaperone SSB1 OS=Saccharomyces cerevisiae (strain ATCC 204508 / S288c) GN=SSB1 PE=1 SV=3 (SSB1_YEAST)	Ribosome-associated molecular chaperone SSB1 OS=Saccharomyces cerevisiae (strain ATCC 204508 / S288c) GN=SSB1 PE=1 SV=3	SSB1_YEAST	0	1	22	26	32	0.00103	0
Chm7-GFP vps4Δpom152Δ	1	Cluster of Ubiquitin fusion degradation protein 4 OS=Saccharomyces cerevisiae (strain ATCC 204508 / S288c) GN=UFD4 PE=1 SV=1 (UFD4_YEAST)	Ubiquitin fusion degradation protein 4 OS=Saccharomyces cerevisiae (strain ATCC 204508 / S288c) GN=UFD4 PE=1 SV=1	UFD4_YEAST	167851	1	22	27	34	0.0011	0.181
Chm7-GFP vps4Δpom152Δ	1	Cluster of V-type proton ATPase subunit B OS=Saccharomyces cerevisiae (strain ATCC 204508 / S288c) GN=VMA2 PE=1 SV=2 (VATB_YEAST)	V-type proton ATPase subunit B OS=Saccharomyces cerevisiae (strain ATCC 204508 / S288c) GN=VMA2 PE=1 SV=2	VATB_YEAST	57751.6	1	21	27	37	0.0012	0.53
Chm7-GFP vps4Δpom152Δ	1	Cluster of ATP-dependent 6-phosphofructokinase subunit alpha OS=Saccharomyces cerevisiae (strain ATCC 204508 / S288c) GN=PFK1 PE=1 SV=1 (PFKA1_YEAST)	ATP-dependent 6-phosphofructokinase subunit alpha OS=Saccharomyces cerevisiae (strain ATCC 204508 / S288c) GN=PFK1 PE=1 SV=1	PFKA1_YEAST	107973	1	21	21	26	0.000841	0.288
Chm7-GFP vps4Δpom152Δ	1	Cluster of Coatomer subunit beta OS=Saccharomyces cerevisiae (strain ATCC 204508 / S288c) GN=SEC26 PE=1 SV=2 (COPB_YEAST)	Coatomer subunit beta OS=Saccharomyces cerevisiae (strain ATCC 204508 / S288c) GN=SEC26 PE=1 SV=2	COPB_YEAST	109024	1	19	20	24	0.000776	0.239
Chm7-GFP vps4Δpom152Δ	1	Cluster of Inner nuclear membrane protein SRC1 OS=Saccharomyces cerevisiae (strain ATCC 204508 / S288c) GN=SRC1 PE=1 SV=2 (SRC1_YEAST)	Inner nuclear membrane protein SRC1 OS=Saccharomyces cerevisiae (strain ATCC 204508 / S288c) GN=SRC1 PE=1 SV=2	SRC1_YEAST	95501.7	1	19	22	26	0.000841	0.284
Chm7-GFP vps4Δpom152Δ	1	Cluster of Pyruvate decarboxylase isozyme 1 OS=Saccharomyces cerevisiae (strain ATCC 204508 / S288c) GN=PDC1 PE=1 SV=7 (PDC1_YEAST)	Pyruvate decarboxylase isozyme 1 OS=Saccharomyces cerevisiae (strain ATCC 204508 / S288c) GN=PDC1 PE=1 SV=7	PDC1_YEAST	61496.9	1	18	26	37	0.0012	0.46
Chm7-GFP vps4Δpom152Δ	1	Cluster of Serine/threonine-protein kinase KSP1 OS=Saccharomyces cerevisiae (strain ATCC 204508 / S288c) GN=KSP1 PE=1 SV=1 (KSP1_YEAST)	Serine/threonine-protein kinase KSP1 OS=Saccharomyces cerevisiae (strain ATCC 204508 / S288c) GN=KSP1 PE=1 SV=1	KSP1_YEAST	117085	1	17	19	25	0.000808	0.237
Chm7-GFP vps4Δpom152Δ	1	Cluster of 26S proteasome regulatory subunit RPN1 OS=Saccharomyces cerevisiae (strain ATCC 204508 / S288c) GN=RPN1 PE=1 SV=3 (RPN1_YEAST)	26S proteasome regulatory subunit RPN1 OS=Saccharomyces cerevisiae (strain ATCC 204508 / S288c) GN=RPN1 PE=1 SV=3	RPN1_YEAST	109496	1	17	18	21	0.000679	0.219
Chm7-GFP vps4Δpom152Δ	1	Cluster of 26S proteasome regulatory subunit RPN2 OS=Saccharomyces cerevisiae (strain ATCC 204508 / S288c) GN=RPN2 PE=1 SV=4 (RPN2_YEAST)	26S proteasome regulatory subunit RPN2 OS=Saccharomyces cerevisiae (strain ATCC 204508 / S288c) GN=RPN2 PE=1 SV=4	RPN2_YEAST	104237	1	17	18	22	0.000711	0.202
Chm7-GFP vps4Δpom152Δ	1	Cluster of Vacuolar protein-sorting-associated protein 36 OS=Saccharomyces cerevisiae (strain ATCC 204508 / S288c) GN=VPS36 PE=1 SV=1 (VPS36_YEAST)	Vacuolar protein-sorting-associated protein 36 OS=Saccharomyces cerevisiae (strain ATCC 204508 / S288c) GN=VPS36 PE=1 SV=1	VPS36_YEAST	64020.3	1	17	23	29	0.000938	0.343
Chm7-GFP vps4Δpom152Δ	1	Cluster of Serine/threonine-protein kinase TOR1 OS=Saccharomyces cerevisiae (strain ATCC 204508 / S288c) GN=TOR1 PE=1 SV=3 (TOR1_YEAST)	Serine/threonine-protein kinase TOR1 OS=Saccharomyces cerevisiae (strain ATCC 204508 / S288c) GN=TOR1 PE=1 SV=3	TOR1_YEAST	281152	1	16	16	19	0.000614	0.0818
Chm7-GFP vps4Δpom152Δ	1	Cluster of Plasma membrane ATPase 1 OS=Saccharomyces cerevisiae (strain ATCC 204508 / S288c) GN=PMA1 PE=1 SV=2 (PMA1_YEAST)	Plasma membrane ATPase 1 OS=Saccharomyces cerevisiae (strain ATCC 204508 / S288c) GN=PMA1 PE=1 SV=2	PMA1_YEAST	99621.6	1	16	22	29	0.000938	0.197
Chm7-GFP vps4Δpom152Δ	1	Cluster of Putative proline--tRNA ligase YHR020W OS=Saccharomyces cerevisiae (strain ATCC 204508 / S288c) GN=YHR020W PE=1 SV=1 (YHI0_YEAST)	Putative proline--tRNA ligase YHR020W OS=Saccharomyces cerevisiae (strain ATCC 204508 / S288c) GN=YHR020W PE=1 SV=1	YHI0_YEAST	77387.1	1	15	18	25	0.000808	0.295
Chm7-GFP vps4Δpom152Δ	1	Cluster of Glutamine--fructose-6-phosphate aminotransferase [isomerizing] OS=Saccharomyces cerevisiae (strain ATCC 204508 / S288c) GN=GFA1 PE=1 SV=4 (GFA1_YEAST)	Glutamine--fructose-6-phosphate aminotransferase [isomerizing] OS=Saccharomyces cerevisiae (strain ATCC 204508 / S288c) GN=GFA1 PE=1 SV=4	GFA1_YEAST	80048.7	1	15	18	21	0.000679	0.314
Chm7-GFP vps4Δpom152Δ	1	Cluster of Phosphoglycerate kinase OS=Saccharomyces cerevisiae (strain ATCC 204508 / S288c) GN=PGK1 PE=1 SV=2 (PGK_YEAST)	Phosphoglycerate kinase OS=Saccharomyces cerevisiae (strain ATCC 204508 / S288c) GN=PGK1 PE=1 SV=2	PGK_YEAST	44739.6	1	15	15	16	0.000517	0.452
Chm7-GFP vps4Δpom152Δ	1	Cluster of Vacuolar-sorting protein SNF7 OS=Saccharomyces cerevisiae (strain ATCC 204508 / S288c) GN=SNF7 PE=1 SV=1 (SNF7_YEAST)	Vacuolar-sorting protein SNF7 OS=Saccharomyces cerevisiae (strain ATCC 204508 / S288c) GN=SNF7 PE=1 SV=1	SNF7_YEAST	26987.7	1	14	20	34	0.0011	0.658
Chm7-GFP vps4Δpom152Δ	1	Cluster of Nuclear rim protein 1 OS=Saccharomyces cerevisiae (strain ATCC 204508 / S288c) GN=NUR1 PE=1 SV=1 (NUR1_YEAST)	Nuclear rim protein 1 OS=Saccharomyces cerevisiae (strain ATCC 204508 / S288c) GN=NUR1 PE=1 SV=1	NUR1_YEAST	56890.2	1	13	17	20	0.000647	0.32
Chm7-GFP vps4Δpom152Δ	1	Cluster of Coatomer subunit alpha OS=Saccharomyces cerevisiae (strain ATCC 204508 / S288c) GN=COP1 PE=1 SV=2 (COPA_YEAST)	Coatomer subunit alpha OS=Saccharomyces cerevisiae (strain ATCC 204508 / S288c) GN=COP1 PE=1 SV=2	COPA_YEAST	135611	1	13	13	16	0.000517	0.147
Chm7-GFP vps4Δpom152Δ	1	Cluster of Elongation factor 1-alpha OS=Saccharomyces cerevisiae (strain ATCC 204508 / S288c) GN=TEF1 PE=1 SV=1 (EF1A_YEAST)	Elongation factor 1-alpha OS=Saccharomyces cerevisiae (strain ATCC 204508 / S288c) GN=TEF1 PE=1 SV=1	EF1A_YEAST	50032.6	1	13	18	23	0.000744	0.369
Chm7-GFP vps4Δpom152Δ	1	Cluster of Ribonucleoside-diphosphate reductase large chain 1 OS=Saccharomyces cerevisiae (strain ATCC 204508 / S288c) GN=RNR1 PE=1 SV=2 (RIR1_YEAST)	Ribonucleoside-diphosphate reductase large chain 1 OS=Saccharomyces cerevisiae (strain ATCC 204508 / S288c) GN=RNR1 PE=1 SV=2	RIR1_YEAST	99564.5	1	12	13	16	0.000517	0.164
Chm7-GFP vps4Δpom152Δ	1	Cluster of Magnesium-activated aldehyde dehydrogenase, cytosolic OS=Saccharomyces cerevisiae (strain ATCC 204508 / S288c) GN=ALD6 PE=1 SV=4 (ALDH6_YEAST)	Magnesium-activated aldehyde dehydrogenase, cytosolic OS=Saccharomyces cerevisiae (strain ATCC 204508 / S288c) GN=ALD6 PE=1 SV=4	ALDH6_YEAST	54415.5	1	12	13	17	0.00055	0.264
Chm7-GFP vps4Δpom152Δ	1	Cluster of DNA-directed RNA polymerase I subunit RPA135 OS=Saccharomyces cerevisiae (strain ATCC 204508 / S288c) GN=RPA135 PE=1 SV=1 (RPA2_YEAST)	DNA-directed RNA polymerase I subunit RPA135 OS=Saccharomyces cerevisiae (strain ATCC 204508 / S288c) GN=RPA135 PE=1 SV=1	RPA2_YEAST	135745	1	12	12	14	0.000453	0.131
Chm7-GFP vps4Δpom152Δ	1	Cluster of 60S ribosomal protein L3 OS=Saccharomyces cerevisiae (strain ATCC 204508 / S288c) GN=RPL3 PE=1 SV=4 (RL3_YEAST)	60S ribosomal protein L3 OS=Saccharomyces cerevisiae (strain ATCC 204508 / S288c) GN=RPL3 PE=1 SV=4	RL3_YEAST	43757.9	1	12	19	27	0.000873	0.336
Chm7-GFP vps4Δpom152Δ	1	Cluster of Fatty acid synthase subunit beta OS=Saccharomyces cerevisiae (strain ATCC 204508 / S288c) GN=FAS1 PE=1 SV=2 (FAS1_YEAST)	Fatty acid synthase subunit beta OS=Saccharomyces cerevisiae (strain ATCC 204508 / S288c) GN=FAS1 PE=1 SV=2	FAS1_YEAST	228696	1	11	11	12	0.000388	0.0707
Chm7-GFP vps4Δpom152Δ	1	Cluster of ATP-dependent RNA helicase DED1 OS=Saccharomyces cerevisiae (strain YJM789) GN=DED1 PE=3 SV=1 (DED1_YEAS7)	ATP-dependent RNA helicase DED1 OS=Saccharomyces cerevisiae (strain YJM789) GN=DED1 PE=3 SV=1	DED1_YEAS7,DED1_YEAST	65554.5	1	11	13	18	0.000582	0.311
Chm7-GFP vps4Δpom152Δ	1	Cluster of Guanine nucleotide-binding protein subunit beta-like protein OS=Saccharomyces cerevisiae (strain ATCC 204508 / S288c) GN=ASC1 PE=1 SV=4 (GBLP_YEAST)	Guanine nucleotide-binding protein subunit beta-like protein OS=Saccharomyces cerevisiae (strain ATCC 204508 / S288c) GN=ASC1 PE=1 SV=4	GBLP_YEAST	34805.9	1	11	13	15	0.000485	0.555
Chm7-GFP vps4Δpom152Δ	1	Cluster of Alcohol dehydrogenase 1 OS=Saccharomyces cerevisiae (strain ATCC 204508 / S288c) GN=ADH1 PE=1 SV=5 (ADH1_YEAST)	Alcohol dehydrogenase 1 OS=Saccharomyces cerevisiae (strain ATCC 204508 / S288c) GN=ADH1 PE=1 SV=5	ADH1_YEAST	36848.7	1	11	13	26	0.000841	0.532
Chm7-GFP vps4Δpom152Δ	1	Cluster of 40S ribosomal protein S3 OS=Saccharomyces cerevisiae (strain ATCC 204508 / S288c) GN=RPS3 PE=1 SV=5 (RS3_YEAST)	40S ribosomal protein S3 OS=Saccharomyces cerevisiae (strain ATCC 204508 / S288c) GN=RPS3 PE=1 SV=5	RS3_YEAST	26503	1	10	11	13	0.00042	0.508
Chm7-GFP vps4Δpom152Δ	1	Cluster of Membrane-anchored lipid-binding protein LAM6 OS=Saccharomyces cerevisiae (strain ATCC 204508 / S288c) GN=LAM6 PE=1 SV=1 (LAM6_YEAST)	Membrane-anchored lipid-binding protein LAM6 OS=Saccharomyces cerevisiae (strain ATCC 204508 / S288c) GN=LAM6 PE=1 SV=1	LAM6_YEAST	78214	1	10	10	13	0.00042	0.188
Chm7-GFP vps4Δpom152Δ	1	Cluster of Tubulin beta chain OS=Saccharomyces cerevisiae (strain ATCC 204508 / S288c) GN=TUB2 PE=1 SV=2 (TBB_YEAST)	Tubulin beta chain OS=Saccharomyces cerevisiae (strain ATCC 204508 / S288c) GN=TUB2 PE=1 SV=2	TBB_YEAST	50922.6	1	10	13	16	0.000517	0.322
Chm7-GFP vps4Δpom152Δ	1	Cluster of CTP synthase 1 OS=Saccharomyces cerevisiae (strain ATCC 204508 / S288c) GN=URA7 PE=1 SV=2 (URA7_YEAST)	CTP synthase 1 OS=Saccharomyces cerevisiae (strain ATCC 204508 / S288c) GN=URA7 PE=1 SV=2	URA7_YEAST	64711.5	1	10	10	11	0.000356	0.249
Chm7-GFP vps4Δpom152Δ	1	Cluster of 40S ribosomal protein S4-A OS=Saccharomyces cerevisiae (strain ATCC 204508 / S288c) GN=RPS4A PE=1 SV=1 (RS4A_YEAST)	40S ribosomal protein S4-A OS=Saccharomyces cerevisiae (strain ATCC 204508 / S288c) GN=RPS4A PE=1 SV=1	RS4A_YEAST	29411.2	1	10	12	15	0.000485	0.364
Chm7-GFP vps4Δpom152Δ	1	Cluster of Acetolactate synthase catalytic subunit, mitochondrial OS=Saccharomyces cerevisiae (strain ATCC 204508 / S288c) GN=ILV2 PE=1 SV=1 (ILVB_YEAST)	Acetolactate synthase catalytic subunit, mitochondrial OS=Saccharomyces cerevisiae (strain ATCC 204508 / S288c) GN=ILV2 PE=1 SV=1	ILVB_YEAST	74937.5	1	9	9	10	0.000323	0.166
Chm7-GFP vps4Δpom152Δ	1	Cluster of Cell division control protein 48 OS=Saccharomyces cerevisiae (strain ATCC 204508 / S288c) GN=CDC48 PE=1 SV=3 (CDC48_YEAST)	Cell division control protein 48 OS=Saccharomyces cerevisiae (strain ATCC 204508 / S288c) GN=CDC48 PE=1 SV=3	CDC48_YEAST	91998.4	1	9	11	14	0.000453	0.147
Chm7-GFP vps4Δpom152Δ	1	Cluster of Adenosylhomocysteinase OS=Saccharomyces cerevisiae (strain ATCC 204508 / S288c) GN=SAH1 PE=1 SV=1 (SAHH_YEAST)	Adenosylhomocysteinase OS=Saccharomyces cerevisiae (strain ATCC 204508 / S288c) GN=SAH1 PE=1 SV=1	SAHH_YEAST	49125.8	1	9	9	12	0.000388	0.223
Chm7-GFP vps4Δpom152Δ	1	Cluster of Vacuolar import and degradation protein 27 OS=Saccharomyces cerevisiae (strain ATCC 204508 / S288c) GN=VID27 PE=1 SV=1 (VID27_YEAST)	Vacuolar import and degradation protein 27 OS=Saccharomyces cerevisiae (strain ATCC 204508 / S288c) GN=VID27 PE=1 SV=1	VID27_YEAST	88849.5	1	9	9	10	0.000323	0.124
Chm7-GFP vps4Δpom152Δ	1	Cluster of ATP-dependent molecular chaperone HSC82 OS=Saccharomyces cerevisiae (strain ATCC 204508 / S288c) GN=HSC82 PE=1 SV=4 (HSC82_YEAST)	ATP-dependent molecular chaperone HSC82 OS=Saccharomyces cerevisiae (strain ATCC 204508 / S288c) GN=HSC82 PE=1 SV=4	HSC82_YEAST	80903.4	1	8	8	10	0.000323	0.17
Chm7-GFP vps4Δpom152Δ	1	Cluster of DNA replication licensing factor MCM4 OS=Saccharomyces cerevisiae (strain ATCC 204508 / S288c) GN=MCM4 PE=1 SV=2 (MCM4_YEAST)	DNA replication licensing factor MCM4 OS=Saccharomyces cerevisiae (strain ATCC 204508 / S288c) GN=MCM4 PE=1 SV=2	MCM4_YEAST	105006	1	8	8	9	0.000291	0.0986
Chm7-GFP vps4Δpom152Δ	1	Cluster of Pentafunctional AROM polypeptide OS=Saccharomyces cerevisiae (strain ATCC 204508 / S288c) GN=ARO1 PE=1 SV=1 (ARO1_YEAST)	Pentafunctional AROM polypeptide OS=Saccharomyces cerevisiae (strain ATCC 204508 / S288c) GN=ARO1 PE=1 SV=1	ARO1_YEAST	174758	1	8	8	10	0.000323	0.063
Chm7-GFP vps4Δpom152Δ	1	Cluster of Y' element ATP-dependent helicase protein 1 copy 1 OS=Saccharomyces cerevisiae (strain ATCC 204508 / S288c) GN=YRF1-1 PE=2 SV=1 (YRF11_YEAST)	Y' element ATP-dependent helicase protein 1 copy 1 OS=Saccharomyces cerevisiae (strain ATCC 204508 / S288c) GN=YRF1-1 PE=2 SV=1	YRF11_YEAST,YRF12_YEAST	203785	1	8	8	11	0.000356	0.0518
Chm7-GFP vps4Δpom152Δ	1	Cluster of V-type proton ATPase catalytic subunit A OS=Saccharomyces cerevisiae (strain ATCC 204508 / S288c) GN=VMA1 PE=1 SV=3 (VATA_YEAST)	V-type proton ATPase catalytic subunit A OS=Saccharomyces cerevisiae (strain ATCC 204508 / S288c) GN=VMA1 PE=1 SV=3	VATA_YEAST	118640	1	8	9	11	0.000356	0.0822
Chm7-GFP vps4Δpom152Δ	1	Cluster of Translation initiation factor eIF-2B subunit epsilon OS=Saccharomyces cerevisiae (strain ATCC 204508 / S288c) GN=GCD6 PE=1 SV=1 (EI2BE_YEAST)	Translation initiation factor eIF-2B subunit epsilon OS=Saccharomyces cerevisiae (strain ATCC 204508 / S288c) GN=GCD6 PE=1 SV=1	EI2BE_YEAST	81164.4	1	8	8	8	0.000259	0.14
Chm7-GFP vps4Δpom152Δ	1	Cluster of ATP-dependent RNA helicase DBP2 OS=Saccharomyces cerevisiae (strain YJM789) GN=DBP2 PE=3 SV=1 (DBP2_YEAS7)	ATP-dependent RNA helicase DBP2 OS=Saccharomyces cerevisiae (strain YJM789) GN=DBP2 PE=3 SV=1	DBP2_YEAS7,DBP2_YEAST	60987.1	1	8	8	10	0.000323	0.198
Chm7-GFP vps4Δpom152Δ	1	Cluster of Mannose-1-phosphate guanyltransferase OS=Saccharomyces cerevisiae (strain ATCC 204508 / S288c) GN=PSA1 PE=1 SV=2 (MPG1_YEAST)	Mannose-1-phosphate guanyltransferase OS=Saccharomyces cerevisiae (strain ATCC 204508 / S288c) GN=PSA1 PE=1 SV=2	MPG1_YEAST	39566.6	1	8	8	8	0.000259	0.274
Chm7-GFP vps4Δpom152Δ	1	Cluster of Activator of SKN7 protein 10 OS=Saccharomyces cerevisiae (strain ATCC 204508 / S288c) GN=ASK10 PE=1 SV=2 (ASK10_YEAST)	Activator of SKN7 protein 10 OS=Saccharomyces cerevisiae (strain ATCC 204508 / S288c) GN=ASK10 PE=1 SV=2	ASK10_YEAST	126868	1	8	8	8	0.000259	0.0916
Chm7-GFP vps4Δpom152Δ	1	Cluster of Actin OS=Saccharomyces cerevisiae (strain ATCC 204508 / S288c) GN=ACT1 PE=1 SV=1 (ACT_YEAST)	Actin OS=Saccharomyces cerevisiae (strain ATCC 204508 / S288c) GN=ACT1 PE=1 SV=1	ACT_YEAST	41690.4	1	7	9	11	0.000356	0.245
Chm7-GFP vps4Δpom152Δ	1	Cluster of NADP-specific glutamate dehydrogenase 1 OS=Saccharomyces cerevisiae (strain ATCC 204508 / S288c) GN=GDH1 PE=1 SV=2 (DHE4_YEAST)	NADP-specific glutamate dehydrogenase 1 OS=Saccharomyces cerevisiae (strain ATCC 204508 / S288c) GN=GDH1 PE=1 SV=2	DHE4_YEAST	49570.2	1	7	7	7	0.000226	0.178
Chm7-GFP vps4Δpom152Δ	1	Cluster of Serine/threonine-protein kinase SCH9 OS=Saccharomyces cerevisiae (strain ATCC 204508 / S288c) GN=SCH9 PE=1 SV=3 (SCH9_YEAST)	Serine/threonine-protein kinase SCH9 OS=Saccharomyces cerevisiae (strain ATCC 204508 / S288c) GN=SCH9 PE=1 SV=3	SCH9_YEAST	91813.5	1	7	7	9	0.000291	0.101
Chm7-GFP vps4Δpom152Δ	1	Cluster of 26S protease regulatory subunit 7 homolog OS=Saccharomyces cerevisiae (strain ATCC 204508 / S288c) GN=RPT1 PE=1 SV=1 (PRS7_YEAST)	26S protease regulatory subunit 7 homolog OS=Saccharomyces cerevisiae (strain ATCC 204508 / S288c) GN=RPT1 PE=1 SV=1	PRS7_YEAST	51984.6	1	7	7	8	0.000259	0.169
Chm7-GFP vps4Δpom152Δ	1	Cluster of Vacuolar-sorting protein SNF8 OS=Saccharomyces cerevisiae (strain ATCC 204508 / S288c) GN=SNF8 PE=1 SV=1 (SNF8_YEAST)	Vacuolar-sorting protein SNF8 OS=Saccharomyces cerevisiae (strain ATCC 204508 / S288c) GN=SNF8 PE=1 SV=1	SNF8_YEAST	26955.3	1	7	7	7	0.000226	0.258
Chm7-GFP vps4Δpom152Δ	1	Cluster of 26S protease regulatory subunit 6A OS=Saccharomyces cerevisiae (strain ATCC 204508 / S288c) GN=RPT5 PE=1 SV=3 (PRS6A_YEAST)	26S protease regulatory subunit 6A OS=Saccharomyces cerevisiae (strain ATCC 204508 / S288c) GN=RPT5 PE=1 SV=3	PRS6A_YEAST	48257.2	1	7	7	10	0.000323	0.2
Chm7-GFP vps4Δpom152Δ	1	Cluster of 40S ribosomal protein S5 OS=Saccharomyces cerevisiae (strain ATCC 204508 / S288c) GN=RPS5 PE=1 SV=3 (RS5_YEAST)	40S ribosomal protein S5 OS=Saccharomyces cerevisiae (strain ATCC 204508 / S288c) GN=RPS5 PE=1 SV=3	RS5_YEAST	25038.5	1	7	8	8	0.000259	0.382
Chm7-GFP vps4Δpom152Δ	1	Cluster of Heat shock protein SSA2 OS=Saccharomyces cerevisiae (strain ATCC 204508 / S288c) GN=SSA2 PE=1 SV=3 (HSP72_YEAST)	Heat shock protein SSA2 OS=Saccharomyces cerevisiae (strain ATCC 204508 / S288c) GN=SSA2 PE=1 SV=3	HSP72_YEAST	69471.8	1	7	10	43	0.00139	0.504
Chm7-GFP vps4Δpom152Δ	1	Cluster of Casein kinase II subunit alpha' OS=Saccharomyces cerevisiae (strain ATCC 204508 / S288c) GN=CKA2 PE=1 SV=2 (CSK22_YEAST)	Casein kinase II subunit alpha' OS=Saccharomyces cerevisiae (strain ATCC 204508 / S288c) GN=CKA2 PE=1 SV=2	CSK22_YEAST	39405	1	7	7	7	0.000226	0.257
Chm7-GFP vps4Δpom152Δ	1	Cluster of 26S protease regulatory subunit 8 homolog OS=Saccharomyces cerevisiae (strain ATCC 204508 / S288c) GN=RPT6 PE=1 SV=4 (PRS8_YEAST)	26S protease regulatory subunit 8 homolog OS=Saccharomyces cerevisiae (strain ATCC 204508 / S288c) GN=RPT6 PE=1 SV=4	PRS8_YEAST	45272.6	1	7	8	11	0.000356	0.269
Chm7-GFP vps4Δpom152Δ	1	Cluster of Phosphoglycerate mutase 1 OS=Saccharomyces cerevisiae (strain ATCC 204508 / S288c) GN=GPM1 PE=1 SV=3 (PMG1_YEAST)	Phosphoglycerate mutase 1 OS=Saccharomyces cerevisiae (strain ATCC 204508 / S288c) GN=GPM1 PE=1 SV=3	PMG1_YEAST	27609.7	1	7	8	10	0.000323	0.271
Chm7-GFP vps4Δpom152Δ	1	Cluster of RuvB-like protein 1 OS=Saccharomyces cerevisiae (strain ATCC 204508 / S288c) GN=RVB1 PE=1 SV=1 (RUVB1_YEAST)	RuvB-like protein 1 OS=Saccharomyces cerevisiae (strain ATCC 204508 / S288c) GN=RVB1 PE=1 SV=1	RUVB1_YEAST	50454	1	7	8	9	0.000291	0.179
Chm7-GFP vps4Δpom152Δ	1	Cluster of 26S proteasome regulatory subunit RPN3 OS=Saccharomyces cerevisiae (strain ATCC 204508 / S288c) GN=RPN3 PE=1 SV=5 (RPN3_YEAST)	26S proteasome regulatory subunit RPN3 OS=Saccharomyces cerevisiae (strain ATCC 204508 / S288c) GN=RPN3 PE=1 SV=5	RPN3_YEAST	60396.3	1	7	7	7	0.000226	0.178
Chm7-GFP vps4Δpom152Δ	1	Cluster of 1,3-beta-glucan synthase component FKS1 OS=Saccharomyces cerevisiae (strain ATCC 204508 / S288c) GN=FKS1 PE=1 SV=2 (FKS1_YEAST)	1,3-beta-glucan synthase component FKS1 OS=Saccharomyces cerevisiae (strain ATCC 204508 / S288c) GN=FKS1 PE=1 SV=2	FKS1_YEAST	214859	1	7	8	17	0.00055	0.0965
Chm7-GFP vps4Δpom152Δ	1	Cluster of Ribose-phosphate pyrophosphokinase 1 OS=Saccharomyces cerevisiae (strain ATCC 204508 / S288c) GN=PRS1 PE=1 SV=1 (KPR1_YEAST)	Ribose-phosphate pyrophosphokinase 1 OS=Saccharomyces cerevisiae (strain ATCC 204508 / S288c) GN=PRS1 PE=1 SV=1	KPR1_YEAST	47048.4	1	7	10	11	0.000356	0.204
Chm7-GFP vps4Δpom152Δ	1	Cluster of Cystathionine beta-synthase OS=Saccharomyces cerevisiae (strain ATCC 204508 / S288c) GN=CYS4 PE=1 SV=1 (CBS_YEAST)	Cystathionine beta-synthase OS=Saccharomyces cerevisiae (strain ATCC 204508 / S288c) GN=CYS4 PE=1 SV=1	CBS_YEAST	56024.8	1	7	7	7	0.000226	0.197
Chm7-GFP vps4Δpom152Δ	1	Cluster of Heat shock protein SSA2 OS=Saccharomyces cerevisiae (strain ATCC 204508 / S288c) GN=SSA2 PE=1 SV=3 (HSP72_YEAST)	Heat shock protein SSA1 OS=Saccharomyces cerevisiae (strain ATCC 204508 / S288c) GN=SSA1 PE=1 SV=4	HSP71_YEAST	69659.4	1	6	8	39	0.00126	0.463
Chm7-GFP vps4Δpom152Δ	1	Cluster of Transcription factor PDR1 OS=Saccharomyces cerevisiae (strain ATCC 204508 / S288c) GN=PDR1 PE=1 SV=2 (PDR1_YEAST)	Transcription factor PDR1 OS=Saccharomyces cerevisiae (strain ATCC 204508 / S288c) GN=PDR1 PE=1 SV=2	PDR1_YEAST	121798	1	6	6	6	0.000194	0.0534
Chm7-GFP vps4Δpom152Δ	1	Cluster of Mitochondrial protein import protein MAS5 OS=Saccharomyces cerevisiae (strain ATCC 204508 / S288c) GN=YDJ1 PE=1 SV=1 (MAS5_YEAST)	Mitochondrial protein import protein MAS5 OS=Saccharomyces cerevisiae (strain ATCC 204508 / S288c) GN=YDJ1 PE=1 SV=1	MAS5_YEAST	44671.7	1	6	8	11	0.000356	0.198
Chm7-GFP vps4Δpom152Δ	1	Cluster of Vacuolar protein-sorting-associated protein 46 OS=Saccharomyces cerevisiae (strain ATCC 204508 / S288c) GN=DID2 PE=1 SV=1 (DID2_YEAST)	Vacuolar protein-sorting-associated protein 46 OS=Saccharomyces cerevisiae (strain ATCC 204508 / S288c) GN=DID2 PE=1 SV=1	DID2_YEAST	23091.6	1	6	8	9	0.000291	0.324
Chm7-GFP vps4Δpom152Δ	1	Cluster of 60S ribosomal protein L5 OS=Saccharomyces cerevisiae (strain ATCC 204508 / S288c) GN=RPL5 PE=1 SV=4 (RL5_YEAST)	60S ribosomal protein L5 OS=Saccharomyces cerevisiae (strain ATCC 204508 / S288c) GN=RPL5 PE=1 SV=4	RL5_YEAST	33716.1	1	6	6	7	0.000226	0.36
Chm7-GFP vps4Δpom152Δ	1	Cluster of Glyceraldehyde-3-phosphate dehydrogenase 3 OS=Saccharomyces cerevisiae (strain ATCC 204508 / S288c) GN=TDH3 PE=1 SV=3 (G3P3_YEAST)	Glyceraldehyde-3-phosphate dehydrogenase 3 OS=Saccharomyces cerevisiae (strain ATCC 204508 / S288c) GN=TDH3 PE=1 SV=3	G3P3_YEAST	35746.6	1	6	12	37	0.0012	0.599
Chm7-GFP vps4Δpom152Δ	1	Cluster of 60S acidic ribosomal protein P0 OS=Saccharomyces cerevisiae (strain ATCC 204508 / S288c) GN=RPP0 PE=1 SV=2 (RLA0_YEAST)	60S acidic ribosomal protein P0 OS=Saccharomyces cerevisiae (strain ATCC 204508 / S288c) GN=RPP0 PE=1 SV=2	RLA0_YEAST	33717.4	1	6	7	8	0.000259	0.256
Chm7-GFP vps4Δpom152Δ	1	Cluster of Enolase 2 OS=Saccharomyces cerevisiae (strain ATCC 204508 / S288c) GN=ENO2 PE=1 SV=2 (ENO2_YEAST)	Enolase 2 OS=Saccharomyces cerevisiae (strain ATCC 204508 / S288c) GN=ENO2 PE=1 SV=2	ENO2_YEAST	46915.1	1	6	12	29	0.000938	0.359
Chm7-GFP vps4Δpom152Δ	1	Cluster of 26S protease regulatory subunit 4 homolog OS=Saccharomyces cerevisiae (strain ATCC 204508 / S288c) GN=RPT2 PE=1 SV=3 (PRS4_YEAST)	26S protease regulatory subunit 4 homolog OS=Saccharomyces cerevisiae (strain ATCC 204508 / S288c) GN=RPT2 PE=1 SV=3	PRS4_YEAST	48830.5	1	6	7	7	0.000226	0.208
Chm7-GFP vps4Δpom152Δ	1	Cluster of Coatomer subunit beta' OS=Saccharomyces cerevisiae (strain ATCC 204508 / S288c) GN=SEC27 PE=1 SV=1 (COPB2_YEAST)	Coatomer subunit beta' OS=Saccharomyces cerevisiae (strain ATCC 204508 / S288c) GN=SEC27 PE=1 SV=1	COPB2_YEAST	99446.4	1	6	6	7	0.000226	0.0776
Chm7-GFP vps4Δpom152Δ	1	Cluster of Uncharacterized RNA-binding protein YGR250C OS=Saccharomyces cerevisiae (strain ATCC 204508 / S288c) GN=YGR250C PE=1 SV=1 (YG5B_YEAST)	Uncharacterized RNA-binding protein YGR250C OS=Saccharomyces cerevisiae (strain ATCC 204508 / S288c) GN=YGR250C PE=1 SV=1	YG5B_YEAST	89515.3	1	6	7	10	0.000323	0.11
Chm7-GFP vps4Δpom152Δ	1	Cluster of 40S ribosomal protein S24-A OS=Saccharomyces cerevisiae (strain ATCC 204508 / S288c) GN=RPS24A PE=1 SV=1 (RS24A_YEAST)	40S ribosomal protein S24-A OS=Saccharomyces cerevisiae (strain ATCC 204508 / S288c) GN=RPS24A PE=1 SV=1	RS24A_YEAST	15329	1	6	7	7	0.000226	0.341
Chm7-GFP vps4Δpom152Δ	1	Cluster of DNA-directed RNA polymerase II subunit RPB2 OS=Saccharomyces cerevisiae (strain ATCC 204508 / S288c) GN=RPB2 PE=1 SV=2 (RPB2_YEAST)	DNA-directed RNA polymerase II subunit RPB2 OS=Saccharomyces cerevisiae (strain ATCC 204508 / S288c) GN=RPB2 PE=1 SV=2	RPB2_YEAST	138757	1	6	6	6	0.000194	0.0482
Chm7-GFP vps4Δpom152Δ	1	Cluster of Flavohemoprotein OS=Saccharomyces cerevisiae (strain ATCC 204508 / S288c) GN=YHB1 PE=1 SV=2 (FHP_YEAST)	Flavohemoprotein OS=Saccharomyces cerevisiae (strain ATCC 204508 / S288c) GN=YHB1 PE=1 SV=2	FHP_YEAST	44647.2	1	6	6	7	0.000226	0.221
Chm7-GFP vps4Δpom152Δ	1	Cluster of Eukaryotic peptide chain release factor GTP-binding subunit OS=Saccharomyces cerevisiae (strain ATCC 204508 / S288c) GN=SUP35 PE=1 SV=1 (ERF3_YEAST)	Eukaryotic peptide chain release factor GTP-binding subunit OS=Saccharomyces cerevisiae (strain ATCC 204508 / S288c) GN=SUP35 PE=1 SV=1	ERF3_YEAST	76550.7	1	6	6	7	0.000226	0.108
Chm7-GFP vps4Δpom152Δ	1	Cluster of [PIN+] prion protein RNQ1 OS=Saccharomyces cerevisiae (strain ATCC 204508 / S288c) GN=RNQ1 PE=1 SV=2 (RNQ1_YEAST)	[PIN+] prion protein RNQ1 OS=Saccharomyces cerevisiae (strain ATCC 204508 / S288c) GN=RNQ1 PE=1 SV=2	RNQ1_YEAST	42578.3	1	6	14	23	0.000744	0.291
Chm7-GFP vps4Δpom152Δ	1	Cluster of Acetyl-coenzyme A synthetase 2 OS=Saccharomyces cerevisiae (strain ATCC 204508 / S288c) GN=ACS2 PE=1 SV=1 (ACS2_YEAST)	Acetyl-coenzyme A synthetase 2 OS=Saccharomyces cerevisiae (strain ATCC 204508 / S288c) GN=ACS2 PE=1 SV=1	ACS2_YEAST	75492.2	1	6	7	8	0.000259	0.138
Chm7-GFP vps4Δpom152Δ	1	Cluster of Asparagine-rich protein OS=Saccharomyces cerevisiae (strain ATCC 204508 / S288c) GN=NRP1 PE=1 SV=2 (NRP1_YEAST)	Asparagine-rich protein OS=Saccharomyces cerevisiae (strain ATCC 204508 / S288c) GN=NRP1 PE=1 SV=2	NRP1_YEAST	79299.7	1	6	7	8	0.000259	0.1
Chm7-GFP vps4Δpom152Δ	1	Cluster of Dolichol-phosphate mannosyltransferase OS=Saccharomyces cerevisiae (strain ATCC 204508 / S288c) GN=DPM1 PE=1 SV=3 (DPM1_YEAST)	Dolichol-phosphate mannosyltransferase OS=Saccharomyces cerevisiae (strain ATCC 204508 / S288c) GN=DPM1 PE=1 SV=3	DPM1_YEAST	30363.4	1	6	6	6	0.000194	0.24
Chm7-GFP vps4Δpom152Δ	1	Cluster of Ribose-phosphate pyrophosphokinase 3 OS=Saccharomyces cerevisiae (strain ATCC 204508 / S288c) GN=PRS3 PE=1 SV=1 (KPR3_YEAST)	Ribose-phosphate pyrophosphokinase 3 OS=Saccharomyces cerevisiae (strain ATCC 204508 / S288c) GN=PRS3 PE=1 SV=1	KPR3_YEAST	35125.1	1	6	6	6	0.000194	0.194
Chm7-GFP vps4Δpom152Δ	1	Cluster of RuvB-like protein 2 OS=Saccharomyces cerevisiae (strain ATCC 204508 / S288c) GN=RVB2 PE=1 SV=1 (RUVB2_YEAST)	RuvB-like protein 2 OS=Saccharomyces cerevisiae (strain ATCC 204508 / S288c) GN=RVB2 PE=1 SV=1	RUVB2_YEAST	51613.1	1	6	7	8	0.000259	0.185
Chm7-GFP vps4Δpom152Δ	1	Cluster of Glutamate synthase [NADH] OS=Saccharomyces cerevisiae (strain ATCC 204508 / S288c) GN=GLT1 PE=1 SV=2 (GLT1_YEAST)	Glutamate synthase [NADH] OS=Saccharomyces cerevisiae (strain ATCC 204508 / S288c) GN=GLT1 PE=1 SV=2	GLT1_YEAST	238108	1	6	6	6	0.000194	0.0359
Chm7-GFP vps4Δpom152Δ	1	Cluster of Nuclear localization sequence-binding protein OS=Saccharomyces cerevisiae (strain ATCC 204508 / S288c) GN=NSR1 PE=1 SV=1 (NSR1_YEAST)	Nuclear localization sequence-binding protein OS=Saccharomyces cerevisiae (strain ATCC 204508 / S288c) GN=NSR1 PE=1 SV=1	NSR1_YEAST	44536.1	1	6	6	8	0.000259	0.181
Chm7-GFP vps4Δpom152Δ	1	Cluster of 40S ribosomal protein S14-A OS=Saccharomyces cerevisiae (strain ATCC 204508 / S288c) GN=RPS14A PE=1 SV=5 (RS14A_YEAST)	40S ribosomal protein S14-A OS=Saccharomyces cerevisiae (strain ATCC 204508 / S288c) GN=RPS14A PE=1 SV=5	RS14A_YEAST,RS14B_YEAST	14536.5	1	5	5	7	0.000226	0.511
Chm7-GFP vps4Δpom152Δ	1	Cluster of Succinate dehydrogenase [ubiquinone] flavoprotein subunit, mitochondrial OS=Saccharomyces cerevisiae (strain ATCC 204508 / S288c) GN=SDH1 PE=1 SV=1 (SDHA_YEAST)	Succinate dehydrogenase [ubiquinone] flavoprotein subunit, mitochondrial OS=Saccharomyces cerevisiae (strain ATCC 204508 / S288c) GN=SDH1 PE=1 SV=1	SDHA_YEAST	70230.1	1	5	6	6	0.000194	0.0922
Chm7-GFP vps4Δpom152Δ	1	Cluster of Heat shock protein homolog SSE1 OS=Saccharomyces cerevisiae (strain ATCC 204508 / S288c) GN=SSE1 PE=1 SV=4 (HSP7F_YEAST)	Heat shock protein homolog SSE1 OS=Saccharomyces cerevisiae (strain ATCC 204508 / S288c) GN=SSE1 PE=1 SV=4	HSP7F_YEAST	77368.6	1	5	5	5	0.000162	0.088
Chm7-GFP vps4Δpom152Δ	1	Cluster of 40S ribosomal protein S7-A OS=Saccharomyces cerevisiae (strain ATCC 204508 / S288c) GN=RPS7A PE=1 SV=4 (RS7A_YEAST)	40S ribosomal protein S7-A OS=Saccharomyces cerevisiae (strain ATCC 204508 / S288c) GN=RPS7A PE=1 SV=4	RS7A_YEAST	21622.7	1	5	6	12	0.000388	0.547
Chm7-GFP vps4Δpom152Δ	1	Cluster of Transposon Ty1-OR Gag-Pol polyprotein OS=Saccharomyces cerevisiae (strain ATCC 204508 / S288c) GN=TY1B-OR PE=3 SV=1 (YO12B_YEAST)	Transposon Ty1-OR Gag-Pol polyprotein OS=Saccharomyces cerevisiae (strain ATCC 204508 / S288c) GN=TY1B-OR PE=3 SV=1	YO12B_YEAST	198544	1	5	6	25	0.000808	0.15
Chm7-GFP vps4Δpom152Δ	1	Cluster of Protein SIS1 OS=Saccharomyces cerevisiae (strain ATCC 204508 / S288c) GN=SIS1 PE=1 SV=1 (SIS1_YEAST)	Protein SIS1 OS=Saccharomyces cerevisiae (strain ATCC 204508 / S288c) GN=SIS1 PE=1 SV=1	SIS1_YEAST	37591.6	1	5	6	7	0.000226	0.156
Chm7-GFP vps4Δpom152Δ	1	Cluster of 40S ribosomal protein S6-A OS=Saccharomyces cerevisiae (strain ATCC 204508 / S288c) GN=RPS6A PE=1 SV=1 (RS6A_YEAST)	40S ribosomal protein S6-A OS=Saccharomyces cerevisiae (strain ATCC 204508 / S288c) GN=RPS6A PE=1 SV=1	RS6A_YEAST	26997.2	1	5	6	8	0.000259	0.292
Chm7-GFP vps4Δpom152Δ	1	Cluster of 60S ribosomal protein L11-A OS=Saccharomyces cerevisiae (strain ATCC 204508 / S288c) GN=RPL11A PE=1 SV=2 (RL11A_YEAST)	60S ribosomal protein L11-A OS=Saccharomyces cerevisiae (strain ATCC 204508 / S288c) GN=RPL11A PE=1 SV=2	RL11A_YEAST,RL11B_YEAST	19720	1	5	6	6	0.000194	0.305
Chm7-GFP vps4Δpom152Δ	1	Cluster of 26S proteasome regulatory subunit RPN9 OS=Saccharomyces cerevisiae (strain ATCC 204508 / S288c) GN=RPN9 PE=1 SV=1 (RPN9_YEAST)	26S proteasome regulatory subunit RPN9 OS=Saccharomyces cerevisiae (strain ATCC 204508 / S288c) GN=RPN9 PE=1 SV=1	RPN9_YEAST	45785.8	1	5	5	5	0.000162	0.137
Chm7-GFP vps4Δpom152Δ	1	Cluster of DOA4-independent degradation protein 4 OS=Saccharomyces cerevisiae (strain ATCC 204508 / S288c) GN=DID4 PE=1 SV=2 (DID4_YEAST)	DOA4-independent degradation protein 4 OS=Saccharomyces cerevisiae (strain ATCC 204508 / S288c) GN=DID4 PE=1 SV=2	DID4_YEAST	26291.2	1	5	7	8	0.000259	0.297
Chm7-GFP vps4Δpom152Δ	1	Cluster of Pyruvate dehydrogenase E1 component subunit alpha, mitochondrial OS=Saccharomyces cerevisiae (strain ATCC 204508 / S288c) GN=PDA1 PE=1 SV=2 (ODPA_YEAST)	Pyruvate dehydrogenase E1 component subunit alpha, mitochondrial OS=Saccharomyces cerevisiae (strain ATCC 204508 / S288c) GN=PDA1 PE=1 SV=2	ODPA_YEAST	46344.4	1	5	5	5	0.000162	0.114
Chm7-GFP vps4Δpom152Δ	1	Cluster of T-complex protein 1 subunit epsilon OS=Saccharomyces cerevisiae (strain ATCC 204508 / S288c) GN=CCT5 PE=1 SV=3 (TCPE_YEAST)	T-complex protein 1 subunit epsilon OS=Saccharomyces cerevisiae (strain ATCC 204508 / S288c) GN=CCT5 PE=1 SV=3	TCPE_YEAST	61916.5	1	5	5	6	0.000194	0.165
Chm7-GFP vps4Δpom152Δ	1	Cluster of ATP-dependent 6-phosphofructokinase subunit beta OS=Saccharomyces cerevisiae (strain ATCC 204508 / S288c) GN=PFK2 PE=1 SV=4 (PFKA2_YEAST)	ATP-dependent 6-phosphofructokinase subunit beta OS=Saccharomyces cerevisiae (strain ATCC 204508 / S288c) GN=PFK2 PE=1 SV=4	PFKA2_YEAST	104620	1	5	5	6	0.000194	0.0667
Chm7-GFP vps4Δpom152Δ	1	Cluster of Broad-range acid phosphatase DET1 OS=Saccharomyces cerevisiae (strain ATCC 204508 / S288c) GN=DET1 PE=1 SV=1 (DET1_YEAST)	Broad-range acid phosphatase DET1 OS=Saccharomyces cerevisiae (strain ATCC 204508 / S288c) GN=DET1 PE=1 SV=1	DET1_YEAST	39172.4	1	5	5	6	0.000194	0.186
Chm7-GFP vps4Δpom152Δ	1	Cluster of 26S protease subunit RPT4 OS=Saccharomyces cerevisiae (strain ATCC 204508 / S288c) GN=RPT4 PE=1 SV=4 (PRS10_YEAST)	26S protease subunit RPT4 OS=Saccharomyces cerevisiae (strain ATCC 204508 / S288c) GN=RPT4 PE=1 SV=4	PRS10_YEAST	49410.1	1	5	5	8	0.000259	0.144
Chm7-GFP vps4Δpom152Δ	1	Cluster of SIT4-associating protein SAP185 OS=Saccharomyces cerevisiae (strain ATCC 204508 / S288c) GN=SAP185 PE=1 SV=1 (SA185_YEAST)	SIT4-associating protein SAP185 OS=Saccharomyces cerevisiae (strain ATCC 204508 / S288c) GN=SAP185 PE=1 SV=1	SA185_YEAST	121408	1	5	5	5	0.000162	0.0567
Chm7-GFP vps4Δpom152Δ	1	Cluster of Inorganic phosphate transporter PHO84 OS=Saccharomyces cerevisiae (strain ATCC 204508 / S288c) GN=PHO84 PE=1 SV=2 (PHO84_YEAST)	Inorganic phosphate transporter PHO84 OS=Saccharomyces cerevisiae (strain ATCC 204508 / S288c) GN=PHO84 PE=1 SV=2	PHO84_YEAST	64384.6	1	5	5	5	0.000162	0.141
Chm7-GFP vps4Δpom152Δ	1	Cluster of Dihydrolipoyllysine-residue acetyltransferase component of pyruvate dehydrogenase complex, mitochondrial OS=Saccharomyces cerevisiae (strain ATCC 204508 / S288c) GN=LAT1 PE=1 SV=1 (ODP2_YEAST)	Dihydrolipoyllysine-residue acetyltransferase component of pyruvate dehydrogenase complex, mitochondrial OS=Saccharomyces cerevisiae (strain ATCC 204508 / S288c) GN=LAT1 PE=1 SV=1	ODP2_YEAST	51819.7	1	5	5	5	0.000162	0.104
Chm7-GFP vps4Δpom152Δ	1	Cluster of Mitochondrial phosphate carrier protein OS=Saccharomyces cerevisiae (strain ATCC 204508 / S288c) GN=MIR1 PE=1 SV=1 (MPCP_YEAST)	Mitochondrial phosphate carrier protein OS=Saccharomyces cerevisiae (strain ATCC 204508 / S288c) GN=MIR1 PE=1 SV=1	MPCP_YEAST	32813.9	1	5	5	6	0.000194	0.161
Chm7-GFP vps4Δpom152Δ	1	Cluster of 60S ribosomal protein L7-A OS=Saccharomyces cerevisiae (strain ATCC 204508 / S288c) GN=RPL7A PE=1 SV=3 (RL7A_YEAST)	60S ribosomal protein L7-A OS=Saccharomyces cerevisiae (strain ATCC 204508 / S288c) GN=RPL7A PE=1 SV=3	RL7A_YEAST,RL7B_YEAST	27639.6	1	5	6	7	0.000226	0.242
Chm7-GFP vps4Δpom152Δ	1	Cluster of 40S ribosomal protein S20 OS=Saccharomyces cerevisiae (strain ATCC 204508 / S288c) GN=RPS20 PE=1 SV=3 (RS20_YEAST)	40S ribosomal protein S20 OS=Saccharomyces cerevisiae (strain ATCC 204508 / S288c) GN=RPS20 PE=1 SV=3	RS20_YEAST	13906.8	1	5	6	8	0.000259	0.38
Chm7-GFP vps4Δpom152Δ	1	Cluster of Glutamine-dependent NAD(+) synthetase OS=Saccharomyces cerevisiae (strain ATCC 204508 / S288c) GN=QNS1 PE=1 SV=1 (NADE_YEAST)	Glutamine-dependent NAD(+) synthetase OS=Saccharomyces cerevisiae (strain ATCC 204508 / S288c) GN=QNS1 PE=1 SV=1	NADE_YEAST	80688.6	1	5	5	8	0.000259	0.098
Chm7-GFP vps4Δpom152Δ	1	Cluster of 60S ribosomal protein L10 OS=Saccharomyces cerevisiae (strain ATCC 204508 / S288c) GN=RPL10 PE=1 SV=1 (RL10_YEAST)	60S ribosomal protein L10 OS=Saccharomyces cerevisiae (strain ATCC 204508 / S288c) GN=RPL10 PE=1 SV=1	RL10_YEAST	25362.1	1	5	7	8	0.000259	0.222
Chm7-GFP vps4Δpom152Δ	1	Cluster of 3-isopropylmalate dehydratase OS=Saccharomyces cerevisiae (strain ATCC 204508 / S288c) GN=LEU1 PE=1 SV=3 (LEUC_YEAST)	3-isopropylmalate dehydratase OS=Saccharomyces cerevisiae (strain ATCC 204508 / S288c) GN=LEU1 PE=1 SV=3	LEUC_YEAST	85797	1	5	5	5	0.000162	0.0719
Chm7-GFP vps4Δpom152Δ	1	Cluster of Nucleolar GTP-binding protein 2 OS=Saccharomyces cerevisiae (strain ATCC 204508 / S288c) GN=NOG2 PE=1 SV=1 (NOG2_YEAST)	Nucleolar GTP-binding protein 2 OS=Saccharomyces cerevisiae (strain ATCC 204508 / S288c) GN=NOG2 PE=1 SV=1	NOG2_YEAST	55490.3	1	5	5	7	0.000226	0.121
Chm7-GFP vps4Δpom152Δ	1	Cluster of 60S ribosomal protein L13-A OS=Saccharomyces cerevisiae (strain ATCC 204508 / S288c) GN=RPL13A PE=1 SV=1 (RL13A_YEAST)	60S ribosomal protein L13-A OS=Saccharomyces cerevisiae (strain ATCC 204508 / S288c) GN=RPL13A PE=1 SV=1	RL13A_YEAST,RL13B_YEAST	22554.5	1	4	4	4	0.000129	0.281
Chm7-GFP vps4Δpom152Δ	1	Cluster of Isoleucine--tRNA ligase, cytoplasmic OS=Saccharomyces cerevisiae (strain ATCC 204508 / S288c) GN=ILS1 PE=1 SV=1 (SYIC_YEAST)	Isoleucine--tRNA ligase, cytoplasmic OS=Saccharomyces cerevisiae (strain ATCC 204508 / S288c) GN=ILS1 PE=1 SV=1	SYIC_YEAST	122988	1	4	4	4	0.000129	0.042
Chm7-GFP vps4Δpom152Δ	1	Cluster of Obg-like ATPase 1 OS=Saccharomyces cerevisiae (strain ATCC 204508 / S288c) GN=OLA1 PE=1 SV=1 (OLA1_YEAST)	Obg-like ATPase 1 OS=Saccharomyces cerevisiae (strain ATCC 204508 / S288c) GN=OLA1 PE=1 SV=1	OLA1_YEAST	44175.9	1	4	4	4	0.000129	0.119
Chm7-GFP vps4Δpom152Δ	1	Cluster of 40S ribosomal protein S9-B OS=Saccharomyces cerevisiae (strain ATCC 204508 / S288c) GN=RPS9B PE=1 SV=4 (RS9B_YEAST)	40S ribosomal protein S9-B OS=Saccharomyces cerevisiae (strain ATCC 204508 / S288c) GN=RPS9B PE=1 SV=4	RS9B_YEAST	22299.7	1	4	5	6	0.000194	0.205
Chm7-GFP vps4Δpom152Δ	1	Cluster of Chitin synthase 1 OS=Saccharomyces cerevisiae (strain ATCC 204508 / S288c) GN=CHS1 PE=1 SV=2 (CHS1_YEAST)	Chitin synthase 1 OS=Saccharomyces cerevisiae (strain ATCC 204508 / S288c) GN=CHS1 PE=1 SV=2	CHS1_YEAST	129876	1	4	4	4	0.000129	0.0354
Chm7-GFP vps4Δpom152Δ	1	Cluster of Asparagine--tRNA ligase, cytoplasmic OS=Saccharomyces cerevisiae (strain ATCC 204508 / S288c) GN=DED81 PE=1 SV=1 (SYNC_YEAST)	Asparagine--tRNA ligase, cytoplasmic OS=Saccharomyces cerevisiae (strain ATCC 204508 / S288c) GN=DED81 PE=1 SV=1	SYNC_YEAST	62208.6	1	4	4	5	0.000162	0.103
Chm7-GFP vps4Δpom152Δ	1	Cluster of DNA-directed RNA polymerase I subunit RPA190 OS=Saccharomyces cerevisiae (strain ATCC 204508 / S288c) GN=RPA190 PE=1 SV=2 (RPA1_YEAST)	DNA-directed RNA polymerase I subunit RPA190 OS=Saccharomyces cerevisiae (strain ATCC 204508 / S288c) GN=RPA190 PE=1 SV=2	RPA1_YEAST	186435	1	4	4	4	0.000129	0.0234
Chm7-GFP vps4Δpom152Δ	1	Cluster of Glycine--tRNA ligase 1, mitochondrial OS=Saccharomyces cerevisiae (strain ATCC 204508 / S288c) GN=GRS1 PE=1 SV=3 (SYG_YEAST)	Glycine--tRNA ligase 1, mitochondrial OS=Saccharomyces cerevisiae (strain ATCC 204508 / S288c) GN=GRS1 PE=1 SV=3	SYG_YEAST	0	1	4	4	4	0.000129	0
Chm7-GFP vps4Δpom152Δ	1	Cluster of Coatomer subunit delta OS=Saccharomyces cerevisiae (strain ATCC 204508 / S288c) GN=RET2 PE=1 SV=3 (COPD_YEAST)	Coatomer subunit delta OS=Saccharomyces cerevisiae (strain ATCC 204508 / S288c) GN=RET2 PE=1 SV=3	COPD_YEAST	60629.3	1	4	4	5	0.000162	0.0733
Chm7-GFP vps4Δpom152Δ	1	Cluster of 40S ribosomal protein S17-A OS=Saccharomyces cerevisiae (strain ATCC 204508 / S288c) GN=RPS17A PE=1 SV=1 (RS17A_YEAST)	40S ribosomal protein S17-A OS=Saccharomyces cerevisiae (strain ATCC 204508 / S288c) GN=RPS17A PE=1 SV=1	RS17A_YEAST,RS17B_YEAST	15788.9	1	4	4	4	0.000129	0.375
Chm7-GFP vps4Δpom152Δ	1	Cluster of T-complex protein 1 subunit delta OS=Saccharomyces cerevisiae (strain ATCC 204508 / S288c) GN=CCT4 PE=1 SV=2 (TCPD_YEAST)	T-complex protein 1 subunit delta OS=Saccharomyces cerevisiae (strain ATCC 204508 / S288c) GN=CCT4 PE=1 SV=2	TCPD_YEAST	57605.6	1	4	4	5	0.000162	0.119
Chm7-GFP vps4Δpom152Δ	1	Cluster of GTP-binding nuclear protein GSP1/CNR1 OS=Saccharomyces cerevisiae (strain ATCC 204508 / S288c) GN=GSP1 PE=1 SV=1 (GSP1_YEAST)	GTP-binding nuclear protein GSP1/CNR1 OS=Saccharomyces cerevisiae (strain ATCC 204508 / S288c) GN=GSP1 PE=1 SV=1	GSP1_YEAST,GSP2_YEAST	24810.6	1	4	4	4	0.000129	0.21
Chm7-GFP vps4Δpom152Δ	1	Cluster of 5'-AMP-activated protein kinase subunit gamma OS=Saccharomyces cerevisiae (strain ATCC 204508 / S288c) GN=SNF4 PE=1 SV=1 (AAKG_YEAST)	5'-AMP-activated protein kinase subunit gamma OS=Saccharomyces cerevisiae (strain ATCC 204508 / S288c) GN=SNF4 PE=1 SV=1	AAKG_YEAST	36402.5	1	4	4	5	0.000162	0.14
Chm7-GFP vps4Δpom152Δ	1	Cluster of Vacuolar protein-sorting-associated protein 24 OS=Saccharomyces cerevisiae (strain ATCC 204508 / S288c) GN=VPS24 PE=1 SV=1 (VPS24_YEAST)	Vacuolar protein-sorting-associated protein 24 OS=Saccharomyces cerevisiae (strain ATCC 204508 / S288c) GN=VPS24 PE=1 SV=1	VPS24_YEAST	26242.2	1	4	6	8	0.000259	0.281
Chm7-GFP vps4Δpom152Δ	1	Cluster of Vacuolar protein sorting-associated protein 20 OS=Saccharomyces cerevisiae (strain ATCC 204508 / S288c) GN=VPS20 PE=1 SV=3 (VPS20_YEAST)	Vacuolar protein sorting-associated protein 20 OS=Saccharomyces cerevisiae (strain ATCC 204508 / S288c) GN=VPS20 PE=1 SV=3	VPS20_YEAST	25638.9	1	4	4	4	0.000129	0.222
Chm7-GFP vps4Δpom152Δ	1	Cluster of S-adenosylmethionine synthase 1 OS=Saccharomyces cerevisiae (strain ATCC 204508 / S288c) GN=SAM1 PE=1 SV=2 (METK1_YEAST)	S-adenosylmethionine synthase 1 OS=Saccharomyces cerevisiae (strain ATCC 204508 / S288c) GN=SAM1 PE=1 SV=2	METK1_YEAST	41819.4	1	4	4	10	0.000323	0.246
Chm7-GFP vps4Δpom152Δ	1	Cluster of Elongator complex protein 1 OS=Saccharomyces cerevisiae (strain ATCC 204508 / S288c) GN=IKI3 PE=1 SV=1 (ELP1_YEAST)	Elongator complex protein 1 OS=Saccharomyces cerevisiae (strain ATCC 204508 / S288c) GN=IKI3 PE=1 SV=1	ELP1_YEAST	152994	1	4	4	4	0.000129	0.0311
Chm7-GFP vps4Δpom152Δ	1	Cluster of 60S ribosomal protein L28 OS=Saccharomyces cerevisiae (strain ATCC 204508 / S288c) GN=RPL28 PE=1 SV=3 (RL28_YEAST)	60S ribosomal protein L28 OS=Saccharomyces cerevisiae (strain ATCC 204508 / S288c) GN=RPL28 PE=1 SV=3	RL28_YEAST	16721.9	1	4	4	4	0.000129	0.235
Chm7-GFP vps4Δpom152Δ	1	Cluster of 40S ribosomal protein S12 OS=Saccharomyces cerevisiae (strain ATCC 204508 / S288c) GN=RPS12 PE=1 SV=1 (RS12_YEAST)	40S ribosomal protein S12 OS=Saccharomyces cerevisiae (strain ATCC 204508 / S288c) GN=RPS12 PE=1 SV=1	RS12_YEAST	15470.9	1	4	5	7	0.000226	0.392
Chm7-GFP vps4Δpom152Δ	1	Cluster of Coatomer subunit gamma OS=Saccharomyces cerevisiae (strain ATCC 204508 / S288c) GN=SEC21 PE=1 SV=2 (COPG_YEAST)	Coatomer subunit gamma OS=Saccharomyces cerevisiae (strain ATCC 204508 / S288c) GN=SEC21 PE=1 SV=2	COPG_YEAST	104836	1	4	4	4	0.000129	0.0545
Chm7-GFP vps4Δpom152Δ	1	Cluster of 26S proteasome regulatory subunit RPN6 OS=Saccharomyces cerevisiae (strain ATCC 204508 / S288c) GN=RPN6 PE=1 SV=3 (RPN6_YEAST)	26S proteasome regulatory subunit RPN6 OS=Saccharomyces cerevisiae (strain ATCC 204508 / S288c) GN=RPN6 PE=1 SV=3	RPN6_YEAST	49776.2	1	4	4	4	0.000129	0.0991
Chm7-GFP vps4Δpom152Δ	1	Cluster of Ubiquitin-40S ribosomal protein S31 OS=Saccharomyces cerevisiae (strain ATCC 204508 / S288c) GN=RPS31 PE=1 SV=3 (RS31_YEAST)	Ubiquitin-40S ribosomal protein S31 OS=Saccharomyces cerevisiae (strain ATCC 204508 / S288c) GN=RPS31 PE=1 SV=3	RS31_YEAST	0	1	4	5	6	0.000194	0
Chm7-GFP vps4Δpom152Δ	1	Cluster of 60S ribosomal protein L20-A OS=Saccharomyces cerevisiae (strain ATCC 204508 / S288c) GN=RPL20A PE=1 SV=1 (RL20A_YEAST)	60S ribosomal protein L20-A OS=Saccharomyces cerevisiae (strain ATCC 204508 / S288c) GN=RPL20A PE=1 SV=1	RL20A_YEAST	20437.1	1	4	6	8	0.000259	0.302
Chm7-GFP vps4Δpom152Δ	1	Cluster of 40S ribosomal protein S13 OS=Saccharomyces cerevisiae (strain ATCC 204508 / S288c) GN=RPS13 PE=1 SV=3 (RS13_YEAST)	40S ribosomal protein S13 OS=Saccharomyces cerevisiae (strain ATCC 204508 / S288c) GN=RPS13 PE=1 SV=3	RS13_YEAST	17029.8	1	4	4	5	0.000162	0.238
Chm7-GFP vps4Δpom152Δ	1	Cluster of Protein PSP2 OS=Saccharomyces cerevisiae (strain ATCC 204508 / S288c) GN=PSP2 PE=1 SV=2 (PSP2_YEAST)	Protein PSP2 OS=Saccharomyces cerevisiae (strain ATCC 204508 / S288c) GN=PSP2 PE=1 SV=2	PSP2_YEAST	65586.3	1	4	4	4	0.000129	0.0725
Chm7-GFP vps4Δpom152Δ	1	Cluster of 26S proteasome regulatory subunit RPN7 OS=Saccharomyces cerevisiae (strain ATCC 204508 / S288c) GN=RPN7 PE=1 SV=3 (RPN7_YEAST)	26S proteasome regulatory subunit RPN7 OS=Saccharomyces cerevisiae (strain ATCC 204508 / S288c) GN=RPN7 PE=1 SV=3	RPN7_YEAST	48960.5	1	4	4	4	0.000129	0.0909
Chm7-GFP vps4Δpom152Δ	1	Cluster of Protein MKT1 OS=Saccharomyces cerevisiae (strain ATCC 204508 / S288c) GN=MKT1 PE=1 SV=2 (MKT1_YEAST)	Protein MKT1 OS=Saccharomyces cerevisiae (strain ATCC 204508 / S288c) GN=MKT1 PE=1 SV=2	MKT1_YEAST	94499.4	1	4	4	4	0.000129	0.0506
Chm7-GFP vps4Δpom152Δ	1	Cluster of 60S ribosomal protein L27-A OS=Saccharomyces cerevisiae (strain ATCC 204508 / S288c) GN=RPL27A PE=1 SV=1 (RL27A_YEAST)	60S ribosomal protein L27-A OS=Saccharomyces cerevisiae (strain ATCC 204508 / S288c) GN=RPL27A PE=1 SV=1	RL27A_YEAST,RL27B_YEAST	15531.2	1	4	6	9	0.000291	0.353
Chm7-GFP vps4Δpom152Δ	1	Cluster of 60S ribosomal protein L31-A OS=Saccharomyces cerevisiae (strain ATCC 204508 / S288c) GN=RPL31A PE=1 SV=1 (RL31A_YEAST)	60S ribosomal protein L31-A OS=Saccharomyces cerevisiae (strain ATCC 204508 / S288c) GN=RPL31A PE=1 SV=1	RL31A_YEAST	12953.2	1	4	4	5	0.000162	0.372
Chm7-GFP vps4Δpom152Δ	1	Cluster of 60S ribosomal protein L21-A OS=Saccharomyces cerevisiae (strain ATCC 204508 / S288c) GN=RPL21A PE=1 SV=1 (RL21A_YEAST)	60S ribosomal protein L21-A OS=Saccharomyces cerevisiae (strain ATCC 204508 / S288c) GN=RPL21A PE=1 SV=1	RL21A_YEAST	18242	1	4	4	5	0.000162	0.219
Chm7-GFP vps4Δpom152Δ	1	Cluster of BTB/POZ domain-containing protein YLR108C OS=Saccharomyces cerevisiae (strain ATCC 204508 / S288c) GN=YLR108C PE=1 SV=1 (YL108_YEAST)	BTB/POZ domain-containing protein YLR108C OS=Saccharomyces cerevisiae (strain ATCC 204508 / S288c) GN=YLR108C PE=1 SV=1	YL108_YEAST	55602.9	1	4	4	5	0.000162	0.0804
Chm7-GFP vps4Δpom152Δ	1	Cluster of Aspartate-semialdehyde dehydrogenase OS=Saccharomyces cerevisiae (strain ATCC 204508 / S288c) GN=HOM2 PE=1 SV=1 (DHAS_YEAST)	Aspartate-semialdehyde dehydrogenase OS=Saccharomyces cerevisiae (strain ATCC 204508 / S288c) GN=HOM2 PE=1 SV=1	DHAS_YEAST	39544.7	1	4	5	5	0.000162	0.112
Chm7-GFP vps4Δpom152Δ	1	Cluster of T-complex protein 1 subunit theta OS=Saccharomyces cerevisiae (strain ATCC 204508 / S288c) GN=CCT8 PE=1 SV=1 (TCPQ_YEAST)	T-complex protein 1 subunit theta OS=Saccharomyces cerevisiae (strain ATCC 204508 / S288c) GN=CCT8 PE=1 SV=1	TCPQ_YEAST	61663.6	1	4	4	5	0.000162	0.088
Chm7-GFP vps4Δpom152Δ	1	Cluster of Tubulin alpha-1 chain OS=Saccharomyces cerevisiae (strain ATCC 204508 / S288c) GN=TUB1 PE=1 SV=2 (TBA1_YEAST)	Tubulin alpha-1 chain OS=Saccharomyces cerevisiae (strain ATCC 204508 / S288c) GN=TUB1 PE=1 SV=2	TBA1_YEAST	49800.2	1	4	6	16	0.000517	0.291
Chm7-GFP vps4Δpom152Δ	1	Cluster of Oxysterol-binding protein homolog 3 OS=Saccharomyces cerevisiae (strain ATCC 204508 / S288c) GN=OSH3 PE=1 SV=1 (OSH3_YEAST)	Oxysterol-binding protein homolog 3 OS=Saccharomyces cerevisiae (strain ATCC 204508 / S288c) GN=OSH3 PE=1 SV=1	OSH3_YEAST	113764	1	4	4	6	0.000194	0.0512
Chm7-GFP vps4Δpom152Δ	1	Cluster of 26S proteasome regulatory subunit RPN8 OS=Saccharomyces cerevisiae (strain ATCC 204508 / S288c) GN=RPN8 PE=1 SV=3 (RPN8_YEAST)	26S proteasome regulatory subunit RPN8 OS=Saccharomyces cerevisiae (strain ATCC 204508 / S288c) GN=RPN8 PE=1 SV=3	RPN8_YEAST	38313.9	1	4	4	6	0.000194	0.157
Chm7-GFP vps4Δpom152Δ	1	Cluster of 40S ribosomal protein S8-A OS=Saccharomyces cerevisiae (strain ATCC 204508 / S288c) GN=RPS8A PE=1 SV=1 (RS8A_YEAST)	40S ribosomal protein S8-A OS=Saccharomyces cerevisiae (strain ATCC 204508 / S288c) GN=RPS8A PE=1 SV=1	RS8A_YEAST	22490.4	1	4	4	6	0.000194	0.275
Chm7-GFP vps4Δpom152Δ	1	Cluster of Eukaryotic peptide chain release factor subunit 1 OS=Saccharomyces cerevisiae (strain ATCC 204508 / S288c) GN=SUP45 PE=1 SV=2 (ERF1_YEAST)	Eukaryotic peptide chain release factor subunit 1 OS=Saccharomyces cerevisiae (strain ATCC 204508 / S288c) GN=SUP45 PE=1 SV=2	ERF1_YEAST	49007.3	1	4	4	4	0.000129	0.112
Chm7-GFP vps4Δpom152Δ	1	Cluster of S-adenosylmethionine synthase 1 OS=Saccharomyces cerevisiae (strain ATCC 204508 / S288c) GN=SAM1 PE=1 SV=2 (METK1_YEAST)	S-adenosylmethionine synthase 2 OS=Saccharomyces cerevisiae (strain ATCC 204508 / S288c) GN=SAM2 PE=1 SV=3	METK2_YEAST	42257.2	1	3	3	9	0.000291	0.161
Chm7-GFP vps4Δpom152Δ	1	Cluster of 40S ribosomal protein S16-A OS=Saccharomyces cerevisiae (strain ATCC 204508 / S288c) GN=RPS16A PE=1 SV=1 (RS16A_YEAST)	40S ribosomal protein S16-A OS=Saccharomyces cerevisiae (strain ATCC 204508 / S288c) GN=RPS16A PE=1 SV=1	RS16A_YEAST	15847.9	1	3	4	5	0.000162	0.287
Chm7-GFP vps4Δpom152Δ	1	Cluster of 40S ribosomal protein S19-A OS=Saccharomyces cerevisiae (strain ATCC 204508 / S288c) GN=RPS19A PE=1 SV=2 (RS19A_YEAST)	40S ribosomal protein S19-A OS=Saccharomyces cerevisiae (strain ATCC 204508 / S288c) GN=RPS19A PE=1 SV=2	RS19A_YEAST,RS19B_YEAST	15917.4	1	3	4	6	0.000194	0.257
Chm7-GFP vps4Δpom152Δ	1	Cluster of DNA-directed RNA polymerases I and III subunit RPAC1 OS=Saccharomyces cerevisiae (strain ATCC 204508 / S288c) GN=RPC40 PE=1 SV=1 (RPAC1_YEAST)	DNA-directed RNA polymerases I and III subunit RPAC1 OS=Saccharomyces cerevisiae (strain ATCC 204508 / S288c) GN=RPC40 PE=1 SV=1	RPAC1_YEAST	37687.6	1	3	3	4	0.000129	0.113
Chm7-GFP vps4Δpom152Δ	1	Cluster of Threonine--tRNA ligase, cytoplasmic OS=Saccharomyces cerevisiae (strain ATCC 204508 / S288c) GN=THS1 PE=1 SV=2 (SYTC_YEAST)	Threonine--tRNA ligase, cytoplasmic OS=Saccharomyces cerevisiae (strain ATCC 204508 / S288c) GN=THS1 PE=1 SV=2	SYTC_YEAST	84522.6	1	3	3	3	9.7e-05	0.049
Chm7-GFP vps4Δpom152Δ	1	Cluster of ADP,ATP carrier protein 2 OS=Saccharomyces cerevisiae (strain ATCC 204508 / S288c) GN=PET9 PE=1 SV=2 (ADT2_YEAST)	ADP,ATP carrier protein 2 OS=Saccharomyces cerevisiae (strain ATCC 204508 / S288c) GN=PET9 PE=1 SV=2	ADT2_YEAST	34428	1	3	3	5	0.000162	0.116
Chm7-GFP vps4Δpom152Δ	1	Cluster of 60S ribosomal protein L25 OS=Saccharomyces cerevisiae (strain ATCC 204508 / S288c) GN=RPL25 PE=1 SV=4 (RL25_YEAST)	60S ribosomal protein L25 OS=Saccharomyces cerevisiae (strain ATCC 204508 / S288c) GN=RPL25 PE=1 SV=4	RL25_YEAST	15758.2	1	3	3	5	0.000162	0.246
Chm7-GFP vps4Δpom152Δ	1	Cluster of 60S ribosomal protein L12-A OS=Saccharomyces cerevisiae (strain ATCC 204508 / S288c) GN=RPL12A PE=1 SV=1 (RL12A_YEAST)	60S ribosomal protein L12-A OS=Saccharomyces cerevisiae (strain ATCC 204508 / S288c) GN=RPL12A PE=1 SV=1	RL12A_YEAST	17823.2	1	3	4	7	0.000226	0.297
Chm7-GFP vps4Δpom152Δ	1	Cluster of 78 kDa glucose-regulated protein homolog OS=Saccharomyces cerevisiae (strain ATCC 204508 / S288c) GN=KAR2 PE=1 SV=1 (GRP78_YEAST)	78 kDa glucose-regulated protein homolog OS=Saccharomyces cerevisiae (strain ATCC 204508 / S288c) GN=KAR2 PE=1 SV=1	GRP78_YEAST	74470.2	1	3	3	4	0.000129	0.0704
Chm7-GFP vps4Δpom152Δ	1	Cluster of 40S ribosomal protein S7-B OS=Saccharomyces cerevisiae (strain ATCC 204508 / S288c) GN=RPS7B PE=1 SV=1 (RS7B_YEAST)	40S ribosomal protein S7-B OS=Saccharomyces cerevisiae (strain ATCC 204508 / S288c) GN=RPS7B PE=1 SV=1	RS7B_YEAST	21634.7	1	3	3	7	0.000226	0.347
Chm7-GFP vps4Δpom152Δ	1	Cluster of Casein kinase II subunit alpha OS=Saccharomyces cerevisiae (strain ATCC 204508 / S288c) GN=CKA1 PE=1 SV=1 (CSK21_YEAST)	Casein kinase II subunit alpha OS=Saccharomyces cerevisiae (strain ATCC 204508 / S288c) GN=CKA1 PE=1 SV=1	CSK21_YEAST	44669.8	1	3	3	4	0.000129	0.0941
Chm7-GFP vps4Δpom152Δ	1	Cluster of 60S ribosomal protein L19-A OS=Saccharomyces cerevisiae (strain ATCC 204508 / S288c) GN=RPL19A PE=1 SV=1 (RL19A_YEAST)	60S ribosomal protein L19-A OS=Saccharomyces cerevisiae (strain ATCC 204508 / S288c) GN=RPL19A PE=1 SV=1	RL19A_YEAST	21704.6	1	3	3	3	9.7e-05	0.143
Chm7-GFP vps4Δpom152Δ	1	Cluster of Mitochondrial oxaloacetate transport protein OS=Saccharomyces cerevisiae (strain ATCC 204508 / S288c) GN=OAC1 PE=1 SV=1 (OAC1_YEAST)	Mitochondrial oxaloacetate transport protein OS=Saccharomyces cerevisiae (strain ATCC 204508 / S288c) GN=OAC1 PE=1 SV=1	OAC1_YEAST	35154	1	3	3	3	9.7e-05	0.102
Chm7-GFP vps4Δpom152Δ	1	Cluster of Fatty acid synthase subunit alpha OS=Saccharomyces cerevisiae (strain ATCC 204508 / S288c) GN=FAS2 PE=1 SV=2 (FAS2_YEAST)	Fatty acid synthase subunit alpha OS=Saccharomyces cerevisiae (strain ATCC 204508 / S288c) GN=FAS2 PE=1 SV=2	FAS2_YEAST	206951	1	3	3	3	9.7e-05	0.0233
Chm7-GFP vps4Δpom152Δ	1	Cluster of 60S ribosomal protein L32 OS=Saccharomyces cerevisiae (strain ATCC 204508 / S288c) GN=RPL32 PE=1 SV=1 (RL32_YEAST)	60S ribosomal protein L32 OS=Saccharomyces cerevisiae (strain ATCC 204508 / S288c) GN=RPL32 PE=1 SV=1	RL32_YEAST	14771.8	1	3	3	3	9.7e-05	0.238
Chm7-GFP vps4Δpom152Δ	1	Cluster of Elongator complex protein 3 OS=Saccharomyces cerevisiae (strain ATCC 204508 / S288c) GN=ELP3 PE=1 SV=1 (ELP3_YEAST)	Elongator complex protein 3 OS=Saccharomyces cerevisiae (strain ATCC 204508 / S288c) GN=ELP3 PE=1 SV=1	ELP3_YEAST	63658.8	1	3	3	3	9.7e-05	0.0592
Chm7-GFP vps4Δpom152Δ	1	Cluster of Transcriptional regulatory protein GAT1 OS=Saccharomyces cerevisiae (strain ATCC 204508 / S288c) GN=GAT1 PE=1 SV=1 (GAT1_YEAST)	Transcriptional regulatory protein GAT1 OS=Saccharomyces cerevisiae (strain ATCC 204508 / S288c) GN=GAT1 PE=1 SV=1	GAT1_YEAST	56329.8	1	3	3	3	9.7e-05	0.0647
Chm7-GFP vps4Δpom152Δ	1	Cluster of Mitochondrial outer membrane protein porin 1 OS=Saccharomyces cerevisiae (strain ATCC 204508 / S288c) GN=POR1 PE=1 SV=4 (VDAC1_YEAST)	Mitochondrial outer membrane protein porin 1 OS=Saccharomyces cerevisiae (strain ATCC 204508 / S288c) GN=POR1 PE=1 SV=4	VDAC1_YEAST	30429.5	1	3	3	3	9.7e-05	0.138
Chm7-GFP vps4Δpom152Δ	1	Cluster of Fructose-bisphosphate aldolase OS=Saccharomyces cerevisiae (strain ATCC 204508 / S288c) GN=FBA1 PE=1 SV=3 (ALF_YEAST)	Fructose-bisphosphate aldolase OS=Saccharomyces cerevisiae (strain ATCC 204508 / S288c) GN=FBA1 PE=1 SV=3	ALF_YEAST	39621.5	1	3	6	9	0.000291	0.136
Chm7-GFP vps4Δpom152Δ	1	Cluster of Elongation factor 1-gamma 2 OS=Saccharomyces cerevisiae (strain ATCC 204508 / S288c) GN=TEF4 PE=1 SV=1 (EF1G2_YEAST)	Elongation factor 1-gamma 2 OS=Saccharomyces cerevisiae (strain ATCC 204508 / S288c) GN=TEF4 PE=1 SV=1	EF1G2_YEAST	46521.9	1	3	3	4	0.000129	0.0898
Chm7-GFP vps4Δpom152Δ	1	Cluster of 40S ribosomal protein S1-A OS=Saccharomyces cerevisiae (strain RM11-1a) GN=RPS1A PE=3 SV=1 (RS3A1_YEAS1)	40S ribosomal protein S1-A OS=Saccharomyces cerevisiae (strain RM11-1a) GN=RPS1A PE=3 SV=1	RS3A1_YEAS1	28743.8	1	3	3	15	0.000485	0.396
Chm7-GFP vps4Δpom152Δ	1	Cluster of 60S ribosomal protein L2-A OS=Saccharomyces cerevisiae (strain ATCC 204508 / S288c) GN=RPL2A PE=1 SV=1 (RL2A_YEAST)	60S ribosomal protein L2-A OS=Saccharomyces cerevisiae (strain ATCC 204508 / S288c) GN=RPL2A PE=1 SV=1	RL2A_YEAST	27408.9	1	3	4	5	0.000162	0.154
Chm7-GFP vps4Δpom152Δ	1	Cluster of Methylenetetrahydrofolate reductase 1 OS=Saccharomyces cerevisiae (strain ATCC 204508 / S288c) GN=MET12 PE=1 SV=2 (MTHR1_YEAST)	Methylenetetrahydrofolate reductase 1 OS=Saccharomyces cerevisiae (strain ATCC 204508 / S288c) GN=MET12 PE=1 SV=2	MTHR1_YEAST	73945	1	3	3	4	0.000129	0.0502
Chm7-GFP vps4Δpom152Δ	1	Cluster of Protein BMH1 OS=Saccharomyces cerevisiae (strain ATCC 204508 / S288c) GN=BMH1 PE=1 SV=4 (BMH1_YEAST)	Protein BMH1 OS=Saccharomyces cerevisiae (strain ATCC 204508 / S288c) GN=BMH1 PE=1 SV=4	BMH1_YEAST	30092	1	3	3	3	9.7e-05	0.109
Chm7-GFP vps4Δpom152Δ	1	Cluster of 60S ribosomal protein L1-A OS=Saccharomyces cerevisiae (strain ATCC 204508 / S288c) GN=RPL1A PE=1 SV=1 (RL1A_YEAST)	60S ribosomal protein L1-A OS=Saccharomyces cerevisiae (strain ATCC 204508 / S288c) GN=RPL1A PE=1 SV=1	RL1A_YEAST	24486.3	1	3	4	5	0.000162	0.161
Chm7-GFP vps4Δpom152Δ	1	Cluster of 40S ribosomal protein S22-A OS=Saccharomyces cerevisiae (strain ATCC 204508 / S288c) GN=RPS22A PE=1 SV=2 (RS22A_YEAST)	40S ribosomal protein S22-A OS=Saccharomyces cerevisiae (strain ATCC 204508 / S288c) GN=RPS22A PE=1 SV=2	RS22A_YEAST,RS22B_YEAST	14626.5	1	3	4	5	0.000162	0.3
Chm7-GFP vps4Δpom152Δ	1	Cluster of ATP-dependent RNA helicase eIF4A OS=Saccharomyces cerevisiae (strain YJM789) GN=TIF1 PE=3 SV=1 (IF4A_YEAS7)	ATP-dependent RNA helicase eIF4A OS=Saccharomyces cerevisiae (strain YJM789) GN=TIF1 PE=3 SV=1	IF4A_YEAS7	44698.3	1	3	3	3	9.7e-05	0.081
Chm7-GFP vps4Δpom152Δ	1	Cluster of 60S ribosomal protein L23-A OS=Saccharomyces cerevisiae (strain ATCC 204508 / S288c) GN=RPL23A PE=1 SV=1 (RL23A_YEAST)	60S ribosomal protein L23-A OS=Saccharomyces cerevisiae (strain ATCC 204508 / S288c) GN=RPL23A PE=1 SV=1	RL23A_YEAST	14473.1	1	3	5	5	0.000162	0.226
Chm7-GFP vps4Δpom152Δ	1	Cluster of Leucine--tRNA ligase, cytoplasmic OS=Saccharomyces cerevisiae (strain ATCC 204508 / S288c) GN=CDC60 PE=1 SV=1 (SYLC_YEAST)	Leucine--tRNA ligase, cytoplasmic OS=Saccharomyces cerevisiae (strain ATCC 204508 / S288c) GN=CDC60 PE=1 SV=1	SYLC_YEAST	124147	1	3	3	3	9.7e-05	0.0339
Chm7-GFP vps4Δpom152Δ	1	Cluster of 40S ribosomal protein S11-A OS=Saccharomyces cerevisiae (strain ATCC 204508 / S288c) GN=RPS11A PE=1 SV=1 (RS11A_YEAST)	40S ribosomal protein S11-A OS=Saccharomyces cerevisiae (strain ATCC 204508 / S288c) GN=RPS11A PE=1 SV=1	RS11A_YEAST	17748.8	1	3	4	4	0.000129	0.186
Chm7-GFP vps4Δpom152Δ	1	Cluster of Phosphomannomutase OS=Saccharomyces cerevisiae (strain ATCC 204508 / S288c) GN=SEC53 PE=1 SV=1 (PMM_YEAST)	Phosphomannomutase OS=Saccharomyces cerevisiae (strain ATCC 204508 / S288c) GN=SEC53 PE=1 SV=1	PMM_YEAST	29064.1	1	3	3	3	9.7e-05	0.193
Chm7-GFP vps4Δpom152Δ	1	Cluster of Uracil phosphoribosyltransferase OS=Saccharomyces cerevisiae (strain ATCC 204508 / S288c) GN=FUR1 PE=1 SV=2 (UPP_YEAST)	Uracil phosphoribosyltransferase OS=Saccharomyces cerevisiae (strain ATCC 204508 / S288c) GN=FUR1 PE=1 SV=2	UPP_YEAST	24595.5	1	3	4	5	0.000162	0.208
Chm7-GFP vps4Δpom152Δ	1	Cluster of Essential for maintenance of the cell wall protein 1 OS=Saccharomyces cerevisiae (strain ATCC 204508 / S288c) GN=EMW1 PE=1 SV=1 (EMW1_YEAST)	Essential for maintenance of the cell wall protein 1 OS=Saccharomyces cerevisiae (strain ATCC 204508 / S288c) GN=EMW1 PE=1 SV=1	EMW1_YEAST	102342	1	3	3	3	9.7e-05	0.0509
Chm7-GFP vps4Δpom152Δ	1	Cluster of Carbon catabolite-derepressing protein kinase OS=Saccharomyces cerevisiae (strain ATCC 204508 / S288c) GN=SNF1 PE=1 SV=1 (SNF1_YEAST)	Carbon catabolite-derepressing protein kinase OS=Saccharomyces cerevisiae (strain ATCC 204508 / S288c) GN=SNF1 PE=1 SV=1	SNF1_YEAST	72047.9	1	3	4	5	0.000162	0.0363
Chm7-GFP vps4Δpom152Δ	1	Cluster of Nuclear migration protein NUM1 OS=Saccharomyces cerevisiae (strain ATCC 204508 / S288c) GN=NUM1 PE=1 SV=2 (NUM1_YEAST)	Nuclear migration protein NUM1 OS=Saccharomyces cerevisiae (strain ATCC 204508 / S288c) GN=NUM1 PE=1 SV=2	NUM1_YEAST	313042	1	3	3	4	0.000129	0.0229
Chm7-GFP vps4Δpom152Δ	1	Cluster of 40S ribosomal protein S0-A OS=Saccharomyces cerevisiae (strain RM11-1a) GN=RPS0A PE=3 SV=1 (RSSA1_YEAS1)	40S ribosomal protein S0-A OS=Saccharomyces cerevisiae (strain RM11-1a) GN=RPS0A PE=3 SV=1	RSSA1_YEAS1,RSSA2_YEAS1	28024.2	1	3	4	6	0.000194	0.147
Chm7-GFP vps4Δpom152Δ	1	Cluster of 26S protease regulatory subunit 6B homolog OS=Saccharomyces cerevisiae (strain ATCC 204508 / S288c) GN=RPT3 PE=1 SV=2 (PRS6B_YEAST)	26S protease regulatory subunit 6B homolog OS=Saccharomyces cerevisiae (strain ATCC 204508 / S288c) GN=RPT3 PE=1 SV=2	PRS6B_YEAST	47895.3	1	3	4	7	0.000226	0.133
Chm7-GFP vps4Δpom152Δ	1	Cluster of 40S ribosomal protein S18-A OS=Saccharomyces cerevisiae (strain ATCC 204508 / S288c) GN=RPS18A PE=1 SV=1 (RS18A_YEAST)	40S ribosomal protein S18-A OS=Saccharomyces cerevisiae (strain ATCC 204508 / S288c) GN=RPS18A PE=1 SV=1	RS18A_YEAST	17037.9	1	3	3	3	9.7e-05	0.205
Chm7-GFP vps4Δpom152Δ	1	Cluster of Target of rapamycin complex 1 subunit KOG1 OS=Saccharomyces cerevisiae (strain ATCC 204508 / S288c) GN=KOG1 PE=1 SV=2 (KOG1_YEAST)	Target of rapamycin complex 1 subunit KOG1 OS=Saccharomyces cerevisiae (strain ATCC 204508 / S288c) GN=KOG1 PE=1 SV=2	KOG1_YEAST	177614	1	3	3	4	0.000129	0.0244
Chm7-GFP vps4Δpom152Δ	1	Cluster of DNA replication licensing factor MCM6 OS=Saccharomyces cerevisiae (strain ATCC 204508 / S288c) GN=MCM6 PE=1 SV=2 (MCM6_YEAST)	DNA replication licensing factor MCM6 OS=Saccharomyces cerevisiae (strain ATCC 204508 / S288c) GN=MCM6 PE=1 SV=2	MCM6_YEAST	112981	0.998	2	2	2	6.47e-05	0.0216
Chm7-GFP vps4Δpom152Δ	1	Cluster of Histone H4 OS=Saccharomyces cerevisiae (strain ATCC 204508 / S288c) GN=HHF1 PE=1 SV=2 (H4_YEAST)	Histone H4 OS=Saccharomyces cerevisiae (strain ATCC 204508 / S288c) GN=HHF1 PE=1 SV=2	H4_YEAST	11368.9	1	2	2	2	6.47e-05	0.214
Chm7-GFP vps4Δpom152Δ	1	Cluster of Homocysteine/cysteine synthase OS=Saccharomyces cerevisiae (strain ATCC 204508 / S288c) GN=MET17 PE=1 SV=3 (CYSD_YEAST)	Homocysteine/cysteine synthase OS=Saccharomyces cerevisiae (strain ATCC 204508 / S288c) GN=MET17 PE=1 SV=3	CYSD_YEAST	48672.3	1	2	2	2	6.47e-05	0.0495
Chm7-GFP vps4Δpom152Δ	1	Cluster of 6-phosphogluconate dehydrogenase, decarboxylating 1 OS=Saccharomyces cerevisiae (strain ATCC 204508 / S288c) GN=GND1 PE=1 SV=1 (6PGD1_YEAST)	6-phosphogluconate dehydrogenase, decarboxylating 1 OS=Saccharomyces cerevisiae (strain ATCC 204508 / S288c) GN=GND1 PE=1 SV=1	6PGD1_YEAST	53545.3	1	2	2	2	6.47e-05	0.0654
Chm7-GFP vps4Δpom152Δ	1	Cluster of Vacuolar protein-sorting-associated protein 25 OS=Saccharomyces cerevisiae (strain ATCC 204508 / S288c) GN=VPS25 PE=1 SV=1 (VPS25_YEAST)	Vacuolar protein-sorting-associated protein 25 OS=Saccharomyces cerevisiae (strain ATCC 204508 / S288c) GN=VPS25 PE=1 SV=1	VPS25_YEAST	23558.6	1	2	5	9	0.000291	0.129
Chm7-GFP vps4Δpom152Δ	1	Cluster of 40S ribosomal protein S2 OS=Saccharomyces cerevisiae (strain ATCC 204508 / S288c) GN=RPS2 PE=1 SV=3 (RS2_YEAST)	40S ribosomal protein S2 OS=Saccharomyces cerevisiae (strain ATCC 204508 / S288c) GN=RPS2 PE=1 SV=3	RS2_YEAST	27450.2	1	2	3	4	0.000129	0.102
Chm7-GFP vps4Δpom152Δ	1	Cluster of T-complex protein 1 subunit alpha OS=Saccharomyces cerevisiae (strain ATCC 204508 / S288c) GN=TCP1 PE=1 SV=2 (TCPA_YEAST)	T-complex protein 1 subunit alpha OS=Saccharomyces cerevisiae (strain ATCC 204508 / S288c) GN=TCP1 PE=1 SV=2	TCPA_YEAST	60482.3	1	2	2	2	6.47e-05	0.0501
Chm7-GFP vps4Δpom152Δ	1	Cluster of Glyceraldehyde-3-phosphate dehydrogenase 3 OS=Saccharomyces cerevisiae (strain ATCC 204508 / S288c) GN=TDH3 PE=1 SV=3 (G3P3_YEAST)	Glyceraldehyde-3-phosphate dehydrogenase 2 OS=Saccharomyces cerevisiae (strain ATCC 204508 / S288c) GN=TDH2 PE=1 SV=3	G3P2_YEAST	35846.9	1	2	3	27	0.000873	0.443
Chm7-GFP vps4Δpom152Δ	1	Cluster of 60S ribosomal protein L26-B OS=Saccharomyces cerevisiae (strain ATCC 204508 / S288c) GN=RPL26B PE=1 SV=2 (RL26B_YEAST)	60S ribosomal protein L26-B OS=Saccharomyces cerevisiae (strain ATCC 204508 / S288c) GN=RPL26B PE=1 SV=2	RL26B_YEAST	14235.3	1	2	2	2	6.47e-05	0.134
Chm7-GFP vps4Δpom152Δ	1	Cluster of Nucleolar GTP-binding protein 1 OS=Saccharomyces cerevisiae (strain ATCC 204508 / S288c) GN=NOG1 PE=1 SV=1 (NOG1_YEAST)	Nucleolar GTP-binding protein 1 OS=Saccharomyces cerevisiae (strain ATCC 204508 / S288c) GN=NOG1 PE=1 SV=1	NOG1_YEAST	74412.8	0.999	2	2	2	6.47e-05	0.0479
Chm7-GFP vps4Δpom152Δ	1	Cluster of Vacuolar-sorting protein BRO1 OS=Saccharomyces cerevisiae (strain ATCC 204508 / S288c) GN=BRO1 PE=1 SV=2 (BRO1_YEAST)	Vacuolar-sorting protein BRO1 OS=Saccharomyces cerevisiae (strain ATCC 204508 / S288c) GN=BRO1 PE=1 SV=2	BRO1_YEAST	97281.7	0.999	2	2	2	6.47e-05	0.0249
Chm7-GFP vps4Δpom152Δ	1	Cluster of 60S ribosomal protein L15-A OS=Saccharomyces cerevisiae (strain ATCC 204508 / S288c) GN=RPL15A PE=1 SV=3 (RL15A_YEAST)	60S ribosomal protein L15-A OS=Saccharomyces cerevisiae (strain ATCC 204508 / S288c) GN=RPL15A PE=1 SV=3	RL15A_YEAST	24422.6	1	2	2	3	9.7e-05	0.127
Chm7-GFP vps4Δpom152Δ	1	Cluster of Nucleoporin NUP170 OS=Saccharomyces cerevisiae (strain ATCC 204508 / S288c) GN=NUP170 PE=1 SV=1 (NU170_YEAST)	Nucleoporin NUP170 OS=Saccharomyces cerevisiae (strain ATCC 204508 / S288c) GN=NUP170 PE=1 SV=1	NU170_YEAST	169484	1	2	2	3	9.7e-05	0.02
Chm7-GFP vps4Δpom152Δ	1	Cluster of ABC transporter ATP-binding protein ARB1 OS=Saccharomyces cerevisiae (strain ATCC 204508 / S288c) GN=ARB1 PE=1 SV=1 (ARB1_YEAST)	ABC transporter ATP-binding protein ARB1 OS=Saccharomyces cerevisiae (strain ATCC 204508 / S288c) GN=ARB1 PE=1 SV=1	ARB1_YEAST	68379.5	1	2	2	2	6.47e-05	0.041
Chm7-GFP vps4Δpom152Δ	1	Cluster of Superoxide dismutase 1 copper chaperone OS=Saccharomyces cerevisiae (strain ATCC 204508 / S288c) GN=CCS1 PE=1 SV=1 (CCS1_YEAST)	Superoxide dismutase 1 copper chaperone OS=Saccharomyces cerevisiae (strain ATCC 204508 / S288c) GN=CCS1 PE=1 SV=1	CCS1_YEAST	27330	0.999	2	2	2	6.47e-05	0.1
Chm7-GFP vps4Δpom152Δ	1	Cluster of 60S ribosomal export protein NMD3 OS=Saccharomyces cerevisiae (strain ATCC 204508 / S288c) GN=NMD3 PE=1 SV=3 (NMD3_YEAST)	60S ribosomal export protein NMD3 OS=Saccharomyces cerevisiae (strain ATCC 204508 / S288c) GN=NMD3 PE=1 SV=3	NMD3_YEAST	59095.9	1	2	3	5	0.000162	0.0444
Chm7-GFP vps4Δpom152Δ	1	Cluster of Protein STE12 OS=Saccharomyces cerevisiae (strain ATCC 204508 / S288c) GN=STE12 PE=1 SV=1 (STE12_YEAST)	Protein STE12 OS=Saccharomyces cerevisiae (strain ATCC 204508 / S288c) GN=STE12 PE=1 SV=1	STE12_YEAST	77868.4	1	2	2	2	6.47e-05	0.0247
Chm7-GFP vps4Δpom152Δ	1	Cluster of Ubiquitin carboxyl-terminal hydrolase RPN11 OS=Saccharomyces cerevisiae (strain ATCC 204508 / S288c) GN=RPN11 PE=1 SV=1 (RPN11_YEAST)	Ubiquitin carboxyl-terminal hydrolase RPN11 OS=Saccharomyces cerevisiae (strain ATCC 204508 / S288c) GN=RPN11 PE=1 SV=1	RPN11_YEAST	34398.1	1	2	2	2	6.47e-05	0.0882
Chm7-GFP vps4Δpom152Δ	1	Cluster of Glucose-6-phosphate isomerase OS=Saccharomyces cerevisiae (strain ATCC 204508 / S288c) GN=PGI1 PE=1 SV=3 (G6PI_YEAST)	Glucose-6-phosphate isomerase OS=Saccharomyces cerevisiae (strain ATCC 204508 / S288c) GN=PGI1 PE=1 SV=3	G6PI_YEAST	61300.4	1	2	4	7	0.000226	0.0542
Chm7-GFP vps4Δpom152Δ	1	Cluster of Heat shock protein 60, mitochondrial OS=Saccharomyces cerevisiae (strain ATCC 204508 / S288c) GN=HSP60 PE=1 SV=1 (HSP60_YEAST)	Heat shock protein 60, mitochondrial OS=Saccharomyces cerevisiae (strain ATCC 204508 / S288c) GN=HSP60 PE=1 SV=1	HSP60_YEAST	60753	1	2	2	3	9.7e-05	0.0577
Chm7-GFP vps4Δpom152Δ	1	Cluster of 60S ribosomal protein L14-A OS=Saccharomyces cerevisiae (strain ATCC 204508 / S288c) GN=RPL14A PE=1 SV=1 (RL14A_YEAST)	60S ribosomal protein L14-A OS=Saccharomyces cerevisiae (strain ATCC 204508 / S288c) GN=RPL14A PE=1 SV=1	RL14A_YEAST,RL14B_YEAST	15167.2	1	2	2	2	6.47e-05	0.138
Chm7-GFP vps4Δpom152Δ	1	Cluster of Carbamoyl-phosphate synthase arginine-specific large chain OS=Saccharomyces cerevisiae (strain ATCC 204508 / S288c) GN=CPA2 PE=1 SV=1 (CARB_YEAST)	Carbamoyl-phosphate synthase arginine-specific large chain OS=Saccharomyces cerevisiae (strain ATCC 204508 / S288c) GN=CPA2 PE=1 SV=1	CARB_YEAST	123920	1	2	2	2	6.47e-05	0.0295
Chm7-GFP vps4Δpom152Δ	1	Cluster of Amidophosphoribosyltransferase OS=Saccharomyces cerevisiae (strain ATCC 204508 / S288c) GN=ADE4 PE=1 SV=2 (PUR1_YEAST)	Amidophosphoribosyltransferase OS=Saccharomyces cerevisiae (strain ATCC 204508 / S288c) GN=ADE4 PE=1 SV=2	PUR1_YEAST	56720.3	1	2	2	2	6.47e-05	0.0412
Chm7-GFP vps4Δpom152Δ	1	Cluster of 40S ribosomal protein S26-A OS=Saccharomyces cerevisiae (strain ATCC 204508 / S288c) GN=RPS26A PE=1 SV=1 (RS26A_YEAST)	40S ribosomal protein S26-A OS=Saccharomyces cerevisiae (strain ATCC 204508 / S288c) GN=RPS26A PE=1 SV=1	RS26A_YEAST,RS26B_YEAST	13505	1	2	2	2	6.47e-05	0.202
Chm7-GFP vps4Δpom152Δ	1	Cluster of Nucleoporin NUP120 OS=Saccharomyces cerevisiae (strain ATCC 204508 / S288c) GN=NUP120 PE=1 SV=1 (NU120_YEAST)	Nucleoporin NUP120 OS=Saccharomyces cerevisiae (strain ATCC 204508 / S288c) GN=NUP120 PE=1 SV=1	NU120_YEAST	120455	0.999	2	2	2	6.47e-05	0.0183
Chm7-GFP vps4Δpom152Δ	1	Cluster of Nucleoporin NUP157 OS=Saccharomyces cerevisiae (strain ATCC 204508 / S288c) GN=NUP157 PE=1 SV=1 (NU157_YEAST)	Nucleoporin NUP157 OS=Saccharomyces cerevisiae (strain ATCC 204508 / S288c) GN=NUP157 PE=1 SV=1	NU157_YEAST	156657	1	2	2	2	6.47e-05	0.0201
Chm7-GFP vps4Δpom152Δ	1	Cluster of Partitioning protein REP1 OS=Saccharomyces cerevisiae (strain ATCC 204508 / S288c) GN=REP1 PE=1 SV=1 (REP1_YEAST)	Partitioning protein REP1 OS=Saccharomyces cerevisiae (strain ATCC 204508 / S288c) GN=REP1 PE=1 SV=1	REP1_YEAST	43231.6	1	2	2	2	6.47e-05	0.0804
Chm7-GFP vps4Δpom152Δ	1	Cluster of T-complex protein 1 subunit gamma OS=Saccharomyces cerevisiae (strain ATCC 204508 / S288c) GN=CCT3 PE=1 SV=2 (TCPG_YEAST)	T-complex protein 1 subunit gamma OS=Saccharomyces cerevisiae (strain ATCC 204508 / S288c) GN=CCT3 PE=1 SV=2	TCPG_YEAST	58814.7	1	2	2	2	6.47e-05	0.0375
Chm7-GFP vps4Δpom152Δ	1	Cluster of Heat shock protein SSC1, mitochondrial OS=Saccharomyces cerevisiae (strain ATCC 204508 / S288c) GN=SSC1 PE=1 SV=1 (HSP77_YEAST)	Heat shock protein SSC1, mitochondrial OS=Saccharomyces cerevisiae (strain ATCC 204508 / S288c) GN=SSC1 PE=1 SV=1	HSP77_YEAST,HSP77_YEASX	70628.8	1	2	2	2	6.47e-05	0.0428
Chm7-GFP vps4Δpom152Δ	1	Cluster of Serine/threonine-protein phosphatase PP1-2 OS=Saccharomyces cerevisiae (strain ATCC 204508 / S288c) GN=GLC7 PE=1 SV=1 (PP12_YEAST)	Serine/threonine-protein phosphatase PP1-2 OS=Saccharomyces cerevisiae (strain ATCC 204508 / S288c) GN=GLC7 PE=1 SV=1	PP12_YEAST	35909	1	2	2	2	6.47e-05	0.0801
Chm7-GFP vps4Δpom152Δ	1	Cluster of 40S ribosomal protein S25-A OS=Saccharomyces cerevisiae (strain ATCC 204508 / S288c) GN=RPS25A PE=1 SV=1 (RS25A_YEAST)	40S ribosomal protein S25-A OS=Saccharomyces cerevisiae (strain ATCC 204508 / S288c) GN=RPS25A PE=1 SV=1	RS25A_YEAST,RS25B_YEAST	12039.9	1	2	2	2	6.47e-05	0.176
Chm7-GFP vps4Δpom152Δ	1	Cluster of Protein GIS4 OS=Saccharomyces cerevisiae (strain ATCC 204508 / S288c) GN=GIS4 PE=1 SV=1 (GIS4_YEAST)	Protein GIS4 OS=Saccharomyces cerevisiae (strain ATCC 204508 / S288c) GN=GIS4 PE=1 SV=1	GIS4_YEAST	87142.5	1	2	2	2	6.47e-05	0.0349
Chm7-GFP vps4Δpom152Δ	1	Cluster of Uridine kinase OS=Saccharomyces cerevisiae (strain ATCC 204508 / S288c) GN=URK1 PE=1 SV=1 (URK1_YEAST)	Uridine kinase OS=Saccharomyces cerevisiae (strain ATCC 204508 / S288c) GN=URK1 PE=1 SV=1	URK1_YEAST	56298.7	1	2	2	2	6.47e-05	0.0419
Chm7-GFP vps4Δpom152Δ	1	Cluster of Probable proteasome subunit alpha type-7 OS=Saccharomyces cerevisiae (strain ATCC 204508 / S288c) GN=PRE10 PE=1 SV=2 (PSA7_YEAST)	Probable proteasome subunit alpha type-7 OS=Saccharomyces cerevisiae (strain ATCC 204508 / S288c) GN=PRE10 PE=1 SV=2	PSA7_YEAST	31536.4	1	2	2	3	9.7e-05	0.0833
Chm7-GFP vps4Δpom152Δ	1	Cluster of Eukaryotic translation initiation factor 3 subunit B OS=Saccharomyces cerevisiae (strain YJM789) GN=PRT1 PE=3 SV=1 (EIF3B_YEAS7)	Eukaryotic translation initiation factor 3 subunit B OS=Saccharomyces cerevisiae (strain YJM789) GN=PRT1 PE=3 SV=1	EIF3B_YEAS7,EIF3B_YEAST	88330.8	1	2	2	2	6.47e-05	0.0261
Chm7-GFP vps4Δpom152Δ	1	Cluster of RNA-binding protein MRN1 OS=Saccharomyces cerevisiae (strain ATCC 204508 / S288c) GN=MRN1 PE=1 SV=1 (MRN1_YEAST)	RNA-binding protein MRN1 OS=Saccharomyces cerevisiae (strain ATCC 204508 / S288c) GN=MRN1 PE=1 SV=1	MRN1_YEAST	68665.1	1	2	2	3	9.7e-05	0.0392
Chm7-GFP vps4Δpom152Δ	1	Cluster of GMP synthase [glutamine-hydrolyzing] OS=Saccharomyces cerevisiae (strain ATCC 204508 / S288c) GN=GUA1 PE=1 SV=4 (GUAA_YEAST)	GMP synthase [glutamine-hydrolyzing] OS=Saccharomyces cerevisiae (strain ATCC 204508 / S288c) GN=GUA1 PE=1 SV=4	GUAA_YEAST	58483.4	1	2	2	2	6.47e-05	0.04
Chm7-GFP vps4Δpom152Δ	1	Cluster of 40S ribosomal protein S1-A OS=Saccharomyces cerevisiae (strain RM11-1a) GN=RPS1A PE=3 SV=1 (RS3A1_YEAS1)	40S ribosomal protein S1-B OS=Saccharomyces cerevisiae (strain RM11-1a) GN=RPS1B PE=3 SV=1	RS3A2_YEAS1	28812.9	1	2	2	14	0.000453	0.345
Chm7-GFP vps4Δpom152Δ	1	Cluster of Citrate/oxoglutarate carrier protein OS=Saccharomyces cerevisiae (strain ATCC 204508 / S288c) GN=YHM2 PE=1 SV=1 (YHM2_YEAST)	Citrate/oxoglutarate carrier protein OS=Saccharomyces cerevisiae (strain ATCC 204508 / S288c) GN=YHM2 PE=1 SV=1	YHM2_YEAST	34185.2	1	2	2	2	6.47e-05	0.0541
Chm7-GFP vps4Δpom152Δ	1	Cluster of Serine/threonine-protein phosphatase PP1-1 OS=Saccharomyces cerevisiae (strain ATCC 204508 / S288c) GN=SIT4 PE=1 SV=1 (PP11_YEAST)	Serine/threonine-protein phosphatase PP1-1 OS=Saccharomyces cerevisiae (strain ATCC 204508 / S288c) GN=SIT4 PE=1 SV=1	PP11_YEAST	35537.5	1	2	2	2	6.47e-05	0.0675
Chm7-GFP vps4Δpom152Δ	1	Cluster of Mitogen-activated protein kinase FUS3 OS=Saccharomyces cerevisiae (strain ATCC 204508 / S288c) GN=FUS3 PE=1 SV=2 (FUS3_YEAST)	Mitogen-activated protein kinase FUS3 OS=Saccharomyces cerevisiae (strain ATCC 204508 / S288c) GN=FUS3 PE=1 SV=2	FUS3_YEAST	40774.2	1	2	2	2	6.47e-05	0.0708
Chm7-GFP vps4Δpom152Δ	1	Cluster of 40S ribosomal protein S28-A OS=Saccharomyces cerevisiae (strain ATCC 204508 / S288c) GN=RPS28A PE=1 SV=1 (RS28A_YEAST)	40S ribosomal protein S28-A OS=Saccharomyces cerevisiae (strain ATCC 204508 / S288c) GN=RPS28A PE=1 SV=1	RS28A_YEAST,RS28B_YEAST	7591.7	1	2	2	2	6.47e-05	0.313
Chm7-GFP vps4Δpom152Δ	1	Cluster of Adenylyltransferase and sulfurtransferase UBA4 OS=Saccharomyces cerevisiae (strain RM11-1a) GN=UBA4 PE=3 SV=1 (UBA4_YEAS1)	Adenylyltransferase and sulfurtransferase UBA4 OS=Saccharomyces cerevisiae (strain RM11-1a) GN=UBA4 PE=3 SV=1	UBA4_YEAS1,UBA4_YEAS7	49362.5	1	2	2	2	6.47e-05	0.05
Chm7-GFP vps4Δpom152Δ	1	Cluster of SEH-associated protein 4 OS=Saccharomyces cerevisiae (strain ATCC 204508 / S288c) GN=SEA4 PE=1 SV=2 (SEA4_YEAST)	SEH-associated protein 4 OS=Saccharomyces cerevisiae (strain ATCC 204508 / S288c) GN=SEA4 PE=1 SV=2	SEA4_YEAST	117641	1	2	2	2	6.47e-05	0.027
Chm7-GFP vps4Δpom152Δ	1	Cluster of Acetyl-CoA carboxylase OS=Saccharomyces cerevisiae (strain ATCC 204508 / S288c) GN=ACC1 PE=1 SV=2 (ACAC_YEAST)	Acetyl-CoA carboxylase OS=Saccharomyces cerevisiae (strain ATCC 204508 / S288c) GN=ACC1 PE=1 SV=2	ACAC_YEAST	250360	1	2	2	3	9.7e-05	0.013
Chm7-GFP vps4Δpom152Δ	1	Cluster of Fatty acyl-CoA synthetase and RNA processing-associated kinase 1 OS=Saccharomyces cerevisiae (strain ATCC 204508 / S288c) GN=FRK1 PE=1 SV=1 (FRK1_YEAST)	Fatty acyl-CoA synthetase and RNA processing-associated kinase 1 OS=Saccharomyces cerevisiae (strain ATCC 204508 / S288c) GN=FRK1 PE=1 SV=1	FRK1_YEAST	97696.6	1	2	2	2	6.47e-05	0.022
Chm7-GFP vps4Δpom152Δ	1	Cluster of Ubiquitin-40S ribosomal protein S31 OS=Saccharomyces cerevisiae (strain ATCC 204508 / S288c) GN=RPS31 PE=1 SV=3 (RS27A_YEAST)	Ubiquitin-40S ribosomal protein S31 OS=Saccharomyces cerevisiae (strain ATCC 204508 / S288c) GN=RPS31 PE=1 SV=3	RS27A_YEAST,RS27B_YEAST	17216.6	1	2	2	2	6.47e-05	0
Chm7-GFP vps4Δpom152Δ	1	Cluster of Nucleoporin SEH1 OS=Saccharomyces cerevisiae (strain ATCC 204508 / S288c) GN=SEH1 PE=1 SV=1 (SEH1_YEAST)	Nucleoporin SEH1 OS=Saccharomyces cerevisiae (strain ATCC 204508 / S288c) GN=SEH1 PE=1 SV=1	SEH1_YEAST	39123.8	1	2	3	3	9.7e-05	0.0716
Chm7-GFP vps4Δpom152Δ	1	Cluster of Low-affinity glucose transporter HXT3 OS=Saccharomyces cerevisiae (strain ATCC 204508 / S288c) GN=HXT3 PE=1 SV=1 (HXT3_YEAST)	Low-affinity glucose transporter HXT3 OS=Saccharomyces cerevisiae (strain ATCC 204508 / S288c) GN=HXT3 PE=1 SV=1	HXT3_YEAST	62558.6	0.999	2	2	2	6.47e-05	0.0617
Chm7-GFP vps4Δpom152Δ	1	Cluster of 60S ribosomal protein L8-B OS=Saccharomyces cerevisiae (strain ATCC 204508 / S288c) GN=RPL8B PE=1 SV=3 (RL8B_YEAST)	60S ribosomal protein L8-B OS=Saccharomyces cerevisiae (strain ATCC 204508 / S288c) GN=RPL8B PE=1 SV=3	RL8B_YEAST	28112.8	1	2	2	6	0.000194	0.301
Chm7-GFP vps4Δpom152Δ	1	Cluster of Uncharacterized protein YDR132C OS=Saccharomyces cerevisiae (strain ATCC 204508 / S288c) GN=YDR132C PE=1 SV=1 (YD132_YEAST)	Uncharacterized protein YDR132C OS=Saccharomyces cerevisiae (strain ATCC 204508 / S288c) GN=YDR132C PE=1 SV=1	YD132_YEAST	57198.7	1	2	2	2	6.47e-05	0.0444
Chm7-GFP vps4Δpom152Δ	1	Cluster of ADP-ribosylation factor 2 OS=Saccharomyces cerevisiae (strain ATCC 204508 / S288c) GN=ARF2 PE=1 SV=3 (ARF2_YEAST)	ADP-ribosylation factor 2 OS=Saccharomyces cerevisiae (strain ATCC 204508 / S288c) GN=ARF2 PE=1 SV=3	ARF2_YEAST	20658.2	1	2	2	2	6.47e-05	0.127
Chm7-GFP vps4Δpom152Δ	1	Cluster of Casein kinase II subunit beta OS=Saccharomyces cerevisiae (strain ATCC 204508 / S288c) GN=CKB1 PE=1 SV=1 (CSK2B_YEAST)	Casein kinase II subunit beta OS=Saccharomyces cerevisiae (strain ATCC 204508 / S288c) GN=CKB1 PE=1 SV=1	CSK2B_YEAST	32264.9	1	2	2	3	9.7e-05	0.0899
Chm7-GFP vps4Δpom152Δ	1	Cluster of Spermidine synthase OS=Saccharomyces cerevisiae (strain ATCC 204508 / S288c) GN=SPE3 PE=1 SV=1 (SPEE_YEAST)	Spermidine synthase OS=Saccharomyces cerevisiae (strain ATCC 204508 / S288c) GN=SPE3 PE=1 SV=1	SPEE_YEAST	33324.4	1	2	2	2	6.47e-05	0.0717
Chm7-GFP vps4Δpom152Δ	1	Cluster of Glycerol-1-phosphate phosphohydrolase 1 OS=Saccharomyces cerevisiae (strain ATCC 204508 / S288c) GN=GPP1 PE=1 SV=3 (GPP1_YEAST)	Glycerol-1-phosphate phosphohydrolase 1 OS=Saccharomyces cerevisiae (strain ATCC 204508 / S288c) GN=GPP1 PE=1 SV=3	GPP1_YEAST	27948.2	1	2	2	2	6.47e-05	0.116
Chm7-GFP vps4Δpom152Δ	1	Cluster of Serine/threonine-protein kinase HRK1 OS=Saccharomyces cerevisiae (strain ATCC 204508 / S288c) GN=HRK1 PE=1 SV=1 (HRK1_YEAST)	Serine/threonine-protein kinase HRK1 OS=Saccharomyces cerevisiae (strain ATCC 204508 / S288c) GN=HRK1 PE=1 SV=1	HRK1_YEAST	85695.5	1	2	2	2	6.47e-05	0.025
Chm7-GFP vps4Δpom152Δ	1	Cluster of 3-hydroxyanthranilate 3,4-dioxygenase OS=Saccharomyces cerevisiae (strain ATCC 204508 / S288c) GN=BNA1 PE=1 SV=1 (3HAO_YEAST)	3-hydroxyanthranilate 3,4-dioxygenase OS=Saccharomyces cerevisiae (strain ATCC 204508 / S288c) GN=BNA1 PE=1 SV=1	3HAO_YEAST	20235	1	2	2	2	6.47e-05	0.198
Chm7-GFP vps4Δpom152Δ	1	Cluster of Translation initiation factor eIF-2B subunit gamma OS=Saccharomyces cerevisiae (strain ATCC 204508 / S288c) GN=GCD1 PE=1 SV=3 (EI2BG_YEAST)	Translation initiation factor eIF-2B subunit gamma OS=Saccharomyces cerevisiae (strain ATCC 204508 / S288c) GN=GCD1 PE=1 SV=3	EI2BG_YEAST	65702	1	2	2	3	9.7e-05	0.0536
Chm7-GFP vps4Δpom152Δ	1	Cluster of Lysine--tRNA ligase, cytoplasmic OS=Saccharomyces cerevisiae (strain ATCC 204508 / S288c) GN=KRS1 PE=1 SV=2 (SYKC_YEAST)	Lysine--tRNA ligase, cytoplasmic OS=Saccharomyces cerevisiae (strain ATCC 204508 / S288c) GN=KRS1 PE=1 SV=2	SYKC_YEAST	67960.5	1	2	2	3	9.7e-05	0.0372
Chm7-GFP vps4Δpom152Δ	1	Cluster of Phosphoinositide phosphatase SAC1 OS=Saccharomyces cerevisiae (strain ATCC 204508 / S288c) GN=SAC1 PE=1 SV=1 (SAC1_YEAST)	Phosphoinositide phosphatase SAC1 OS=Saccharomyces cerevisiae (strain ATCC 204508 / S288c) GN=SAC1 PE=1 SV=1	SAC1_YEAST	71125.9	1	2	2	2	6.47e-05	0.0498
Chm7-GFP vps4Δpom152Δ	1	Cluster of Aspartate--tRNA ligase, cytoplasmic OS=Saccharomyces cerevisiae (strain ATCC 204508 / S288c) GN=DPS1 PE=1 SV=3 (SYDC_YEAST)	Aspartate--tRNA ligase, cytoplasmic OS=Saccharomyces cerevisiae (strain ATCC 204508 / S288c) GN=DPS1 PE=1 SV=3	SYDC_YEAST	63517.8	1	2	2	2	6.47e-05	0.0305
Chm7-GFP vps4Δpom152Δ	1	Cluster of 60S ribosomal protein L30 OS=Saccharomyces cerevisiae (strain ATCC 204508 / S288c) GN=RPL30 PE=1 SV=3 (RL30_YEAST)	60S ribosomal protein L30 OS=Saccharomyces cerevisiae (strain ATCC 204508 / S288c) GN=RPL30 PE=1 SV=3	RL30_YEAST	11416	1	2	2	3	9.7e-05	0.276
Chm7-GFP vps4Δpom152Δ	1	Cluster of Putative Xaa-Pro aminopeptidase FRA1 OS=Saccharomyces cerevisiae (strain ATCC 204508 / S288c) GN=FRA1 PE=1 SV=1 (FRA1_YEAST)	Putative Xaa-Pro aminopeptidase FRA1 OS=Saccharomyces cerevisiae (strain ATCC 204508 / S288c) GN=FRA1 PE=1 SV=1	FRA1_YEAST	84927.7	1	2	2	2	6.47e-05	0.0254
Chm7-GFP vps4Δpom152Δ	1	Cluster of Sphingoid long chain base kinase 5 OS=Saccharomyces cerevisiae (strain ATCC 204508 / S288c) GN=LCB5 PE=1 SV=1 (LCB5_YEAST)	Sphingoid long chain base kinase 5 OS=Saccharomyces cerevisiae (strain ATCC 204508 / S288c) GN=LCB5 PE=1 SV=1	LCB5_YEAST	77569.8	0.97	1	1	1	3.23e-05	0.0175
Chm7-GFP vps4Δpom152Δ	1	Cluster of 26S proteasome regulatory subunit RPN10 OS=Saccharomyces cerevisiae (strain ATCC 204508 / S288c) GN=RPN10 PE=1 SV=3 (RPN10_YEAST)	26S proteasome regulatory subunit RPN10 OS=Saccharomyces cerevisiae (strain ATCC 204508 / S288c) GN=RPN10 PE=1 SV=3	RPN10_YEAST	29747.4	0.999	1	1	1	3.23e-05	0.041
Chm7-GFP vps4Δpom152Δ	1	Cluster of Triosephosphate isomerase OS=Saccharomyces cerevisiae (strain ATCC 204508 / S288c) GN=TPI1 PE=1 SV=2 (TPIS_YEAST)	Triosephosphate isomerase OS=Saccharomyces cerevisiae (strain ATCC 204508 / S288c) GN=TPI1 PE=1 SV=2	TPIS_YEAST	26795.6	1	1	1	1	3.23e-05	0.0605
Chm7-GFP vps4Δpom152Δ	1	Cluster of 60S ribosomal protein L16-A OS=Saccharomyces cerevisiae (strain ATCC 204508 / S288c) GN=RPL16A PE=1 SV=3 (RL16A_YEAST)	60S ribosomal protein L16-A OS=Saccharomyces cerevisiae (strain ATCC 204508 / S288c) GN=RPL16A PE=1 SV=3	RL16A_YEAST	22201.6	1	1	1	3	9.7e-05	0.101
Chm7-GFP vps4Δpom152Δ	1	Cluster of Pyruvate dehydrogenase E1 component subunit beta, mitochondrial OS=Saccharomyces cerevisiae (strain ATCC 204508 / S288c) GN=PDB1 PE=1 SV=2 (ODPB_YEAST)	Pyruvate dehydrogenase E1 component subunit beta, mitochondrial OS=Saccharomyces cerevisiae (strain ATCC 204508 / S288c) GN=PDB1 PE=1 SV=2	ODPB_YEAST	40054.2	0.999	1	1	1	3.23e-05	0.0301
Chm7-GFP vps4Δpom152Δ	1	Cluster of 26S proteasome regulatory subunit RPN5 OS=Saccharomyces cerevisiae (strain ATCC 204508 / S288c) GN=RPN5 PE=1 SV=3 (RPN5_YEAST)	26S proteasome regulatory subunit RPN5 OS=Saccharomyces cerevisiae (strain ATCC 204508 / S288c) GN=RPN5 PE=1 SV=3	RPN5_YEAST	51770.9	0.994	1	1	1	3.23e-05	0.018
Chm7-GFP vps4Δpom152Δ	1	Cluster of 60S ribosomal protein L16-B OS=Saccharomyces cerevisiae (strain ATCC 204508 / S288c) GN=RPL16B PE=1 SV=3 (RL16B_YEAST)	60S ribosomal protein L16-B OS=Saccharomyces cerevisiae (strain ATCC 204508 / S288c) GN=RPL16B PE=1 SV=3	RL16B_YEAST	22249.9	1	1	1	3	9.7e-05	0.101
Chm7-GFP vps4Δpom152Δ	1	Cluster of 60S ribosomal protein L33-A OS=Saccharomyces cerevisiae (strain ATCC 204508 / S288c) GN=RPL33A PE=1 SV=3 (RL33A_YEAST)	60S ribosomal protein L33-B OS=Saccharomyces cerevisiae (strain ATCC 204508 / S288c) GN=RPL33B PE=1 SV=2	RL33B_YEAST	12168.2	0.999	1	1	3	9.7e-05	0.318
Chm7-GFP vps4Δpom152Δ	1	Cluster of Protein transport protein SEC23 OS=Saccharomyces cerevisiae (strain ATCC 204508 / S288c) GN=SEC23 PE=1 SV=1 (SEC23_YEAST)	Protein transport protein SEC23 OS=Saccharomyces cerevisiae (strain ATCC 204508 / S288c) GN=SEC23 PE=1 SV=1	SEC23_YEAST	85387.6	0.999	1	1	2	6.47e-05	0.0143
Chm7-GFP vps4Δpom152Δ	1	Cluster of 25S rRNA (cytosine(2278)-C(5))-methyltransferase OS=Saccharomyces cerevisiae (strain ATCC 204508 / S288c) GN=RCM1 PE=1 SV=1 (RCM1_YEAST)	25S rRNA (cytosine(2278)-C(5))-methyltransferase OS=Saccharomyces cerevisiae (strain ATCC 204508 / S288c) GN=RCM1 PE=1 SV=1	RCM1_YEAST	56179.6	0.95	1	1	1	3.23e-05	0.0184
Chm7-GFP vps4Δpom152Δ	1	Cluster of 60S ribosomal protein L17-B OS=Saccharomyces cerevisiae (strain ATCC 204508 / S288c) GN=RPL17B PE=1 SV=2 (RL17B_YEAST)	60S ribosomal protein L17-B OS=Saccharomyces cerevisiae (strain ATCC 204508 / S288c) GN=RPL17B PE=1 SV=2	RL17B_YEAST	20551.6	0.999	1	1	6	0.000194	0.212
Chm7-GFP vps4Δpom152Δ	1	Cluster of DNA-directed RNA polymerases I, II, and III subunit RPABC1 OS=Saccharomyces cerevisiae (strain ATCC 204508 / S288c) GN=RPB5 PE=1 SV=1 (RPAB1_YEAST)	DNA-directed RNA polymerases I, II, and III subunit RPABC1 OS=Saccharomyces cerevisiae (strain ATCC 204508 / S288c) GN=RPB5 PE=1 SV=1	RPAB1_YEAST	25079.6	0.777	1	1	1	3.23e-05	0.0512
Chm7-GFP vps4Δpom152Δ	1	Cluster of Protein STE5 OS=Saccharomyces cerevisiae (strain ATCC 204508 / S288c) GN=STE5 PE=1 SV=2 (STE5_YEAST)	Protein STE5 OS=Saccharomyces cerevisiae (strain ATCC 204508 / S288c) GN=STE5 PE=1 SV=2	STE5_YEAST	102732	0.78	1	1	1	3.23e-05	0.00981
Chm7-GFP vps4Δpom152Δ	1	Cluster of 26S proteasome regulatory subunit RPN13 OS=Saccharomyces cerevisiae (strain ATCC 204508 / S288c) GN=RPN13 PE=1 SV=1 (RPN13_YEAST)	26S proteasome regulatory subunit RPN13 OS=Saccharomyces cerevisiae (strain ATCC 204508 / S288c) GN=RPN13 PE=1 SV=1	RPN13_YEAST	0	0.998	1	1	1	3.23e-05	0
Chm7-GFP vps4Δpom152Δ	1	Cluster of Histone H2B.1 OS=Saccharomyces cerevisiae (strain ATCC 204508 / S288c) GN=HTB1 PE=1 SV=2 (H2B1_YEAST)	Histone H2B.1 OS=Saccharomyces cerevisiae (strain ATCC 204508 / S288c) GN=HTB1 PE=1 SV=2	H2B1_YEAST,H2B2_YEAST	14253	0.981	1	1	1	3.23e-05	0.115
Chm7-GFP vps4Δpom152Δ	1	Cluster of Small COPII coat GTPase SAR1 OS=Saccharomyces cerevisiae (strain ATCC 204508 / S288c) GN=SAR1 PE=1 SV=1 (SAR1_YEAST)	Small COPII coat GTPase SAR1 OS=Saccharomyces cerevisiae (strain ATCC 204508 / S288c) GN=SAR1 PE=1 SV=1	SAR1_YEAST	21451.5	0.998	1	1	2	6.47e-05	0.0684
Chm7-GFP vps4Δpom152Δ	1	Cluster of Serine--tRNA ligase, cytoplasmic OS=Saccharomyces cerevisiae (strain ATCC 204508 / S288c) GN=SES1 PE=1 SV=2 (SYSC_YEAST)	Serine--tRNA ligase, cytoplasmic OS=Saccharomyces cerevisiae (strain ATCC 204508 / S288c) GN=SES1 PE=1 SV=2	SYSC_YEAST	53311	0.795	1	1	1	3.23e-05	0.0325
Chm7-GFP vps4Δpom152Δ	1	Cluster of Tubulin alpha-1 chain OS=Saccharomyces cerevisiae (strain ATCC 204508 / S288c) GN=TUB1 PE=1 SV=2 (TBA1_YEAST)	Tubulin alpha-3 chain OS=Saccharomyces cerevisiae (strain ATCC 204508 / S288c) GN=TUB3 PE=1 SV=1	TBA3_YEAST	49694.2	1	1	2	10	0.000323	0.196
Chm7-GFP vps4Δpom152Δ	1	Cluster of Mannan polymerase complexes subunit MNN9 OS=Saccharomyces cerevisiae (strain ATCC 204508 / S288c) GN=MNN9 PE=1 SV=3 (MNN9_YEAST)	Mannan polymerase complexes subunit MNN9 OS=Saccharomyces cerevisiae (strain ATCC 204508 / S288c) GN=MNN9 PE=1 SV=3	MNN9_YEAST	45956.7	0.853	1	1	1	3.23e-05	0.0278
Chm7-GFP vps4Δpom152Δ	1	Cluster of Ribonucleoside-diphosphate reductase small chain 1 OS=Saccharomyces cerevisiae (strain ATCC 204508 / S288c) GN=RNR2 PE=1 SV=2 (RIR2_YEAST)	Ribonucleoside-diphosphate reductase small chain 1 OS=Saccharomyces cerevisiae (strain ATCC 204508 / S288c) GN=RNR2 PE=1 SV=2	RIR2_YEAST	46149.4	1	1	1	1	3.23e-05	0.0276
Chm7-GFP vps4Δpom152Δ	1	Cluster of rRNA 2'-O-methyltransferase fibrillarin OS=Saccharomyces cerevisiae (strain ATCC 204508 / S288c) GN=NOP1 PE=1 SV=1 (FBRL_YEAST)	rRNA 2'-O-methyltransferase fibrillarin OS=Saccharomyces cerevisiae (strain ATCC 204508 / S288c) GN=NOP1 PE=1 SV=1	FBRL_YEAST	34465.5	0.856	1	1	2	6.47e-05	0.0428
Chm7-GFP vps4Δpom152Δ	1	Cluster of Histidine protein methyltransferase 1 OS=Saccharomyces cerevisiae (strain ATCC 204508 / S288c) GN=HPM1 PE=1 SV=1 (HPM1_YEAST)	Histidine protein methyltransferase 1 OS=Saccharomyces cerevisiae (strain ATCC 204508 / S288c) GN=HPM1 PE=1 SV=1	HPM1_YEAST	42516.6	0.995	1	1	1	3.23e-05	0.0318
Chm7-GFP vps4Δpom152Δ	1	Cluster of Midasin OS=Saccharomyces cerevisiae (strain ATCC 204508 / S288c) GN=MDN1 PE=1 SV=1 (MDN1_YEAST)	Midasin OS=Saccharomyces cerevisiae (strain ATCC 204508 / S288c) GN=MDN1 PE=1 SV=1	MDN1_YEAST	559324	0.999	1	1	1	3.23e-05	0.00224
Chm7-GFP vps4Δpom152Δ	1	Cluster of mRNA-binding protein PUF3 OS=Saccharomyces cerevisiae (strain ATCC 204508 / S288c) GN=PUF3 PE=1 SV=1 (PUF3_YEAST)	mRNA-binding protein PUF3 OS=Saccharomyces cerevisiae (strain ATCC 204508 / S288c) GN=PUF3 PE=1 SV=1	PUF3_YEAST	98070	1	1	1	1	3.23e-05	0.0091
Chm7-GFP vps4Δpom152Δ	1	Cluster of Protein GCN20 OS=Saccharomyces cerevisiae (strain ATCC 204508 / S288c) GN=GCN20 PE=1 SV=1 (GCN20_YEAST)	Protein GCN20 OS=Saccharomyces cerevisiae (strain ATCC 204508 / S288c) GN=GCN20 PE=1 SV=1	GCN20_YEAST	85030.7	0.999	1	1	1	3.23e-05	0.0146
Chm7-GFP vps4Δpom152Δ	1	Cluster of Phenylalanine--tRNA ligase beta subunit OS=Saccharomyces cerevisiae (strain ATCC 204508 / S288c) GN=FRS1 PE=1 SV=3 (SYFB_YEAST)	Phenylalanine--tRNA ligase beta subunit OS=Saccharomyces cerevisiae (strain ATCC 204508 / S288c) GN=FRS1 PE=1 SV=3	SYFB_YEAST	67367.2	0.999	1	1	1	3.23e-05	0.0218
Chm7-GFP vps4Δpom152Δ	1	Cluster of Serine/threonine-protein kinase PSK1 OS=Saccharomyces cerevisiae (strain ATCC 204508 / S288c) GN=PSK1 PE=1 SV=2 (PSK1_YEAST)	Serine/threonine-protein kinase PSK1 OS=Saccharomyces cerevisiae (strain ATCC 204508 / S288c) GN=PSK1 PE=1 SV=2	PSK1_YEAST	152339	1	1	1	3	9.7e-05	0.0162
Chm7-GFP vps4Δpom152Δ	1	Cluster of Pumilio homology domain family member 4 OS=Saccharomyces cerevisiae (strain ATCC 204508 / S288c) GN=PUF4 PE=1 SV=2 (PUF4_YEAST)	Pumilio homology domain family member 4 OS=Saccharomyces cerevisiae (strain ATCC 204508 / S288c) GN=PUF4 PE=1 SV=2	PUF4_YEAST	97801	0.993	1	1	1	3.23e-05	0.0113
Chm7-GFP vps4Δpom152Δ	1	Cluster of 40S ribosomal protein S23-A OS=Saccharomyces cerevisiae (strain ATCC 204508 / S288c) GN=RPS23A PE=1 SV=1 (RS23A_YEAST)	40S ribosomal protein S23-A OS=Saccharomyces cerevisiae (strain ATCC 204508 / S288c) GN=RPS23A PE=1 SV=1	RS23A_YEAST	16038.3	1	1	1	1	3.23e-05	0.0759
Chm7-GFP vps4Δpom152Δ	1	Cluster of Inorganic pyrophosphatase OS=Saccharomyces cerevisiae (strain ATCC 204508 / S288c) GN=IPP1 PE=1 SV=4 (IPYR_YEAST)	Inorganic pyrophosphatase OS=Saccharomyces cerevisiae (strain ATCC 204508 / S288c) GN=IPP1 PE=1 SV=4	IPYR_YEAST	32301.1	0.999	1	1	1	3.23e-05	0.0453
Chm7-GFP vps4Δpom152Δ	1	Cluster of Serine/threonine-protein kinase CBK1 OS=Saccharomyces cerevisiae (strain ATCC 204508 / S288c) GN=CBK1 PE=1 SV=1 (CBK1_YEAST)	Serine/threonine-protein kinase CBK1 OS=Saccharomyces cerevisiae (strain ATCC 204508 / S288c) GN=CBK1 PE=1 SV=1	CBK1_YEAST	86946.9	1	1	1	1	3.23e-05	0.0132
Chm7-GFP vps4Δpom152Δ	1	Cluster of Protein transport protein SEC13 OS=Saccharomyces cerevisiae (strain ATCC 204508 / S288c) GN=SEC13 PE=1 SV=1 (SEC13_YEAST)	Protein transport protein SEC13 OS=Saccharomyces cerevisiae (strain ATCC 204508 / S288c) GN=SEC13 PE=1 SV=1	SEC13_YEAST	33042.6	0.999	1	1	1	3.23e-05	0.037
Chm7-GFP vps4Δpom152Δ	1	Cluster of 60S ribosomal protein L17-B OS=Saccharomyces cerevisiae (strain ATCC 204508 / S288c) GN=RPL17B PE=1 SV=2 (RL17B_YEAST)	60S ribosomal protein L17-A OS=Saccharomyces cerevisiae (strain ATCC 204508 / S288c) GN=RPL17A PE=1 SV=4	RL17A_YEAST	20549.6	0.999	1	1	6	0.000194	0.212
Chm7-GFP vps4Δpom152Δ	1	Cluster of Isocitrate dehydrogenase [NAD] subunit 2, mitochondrial OS=Saccharomyces cerevisiae (strain ATCC 204508 / S288c) GN=IDH2 PE=1 SV=1 (IDH2_YEAST)	Isocitrate dehydrogenase [NAD] subunit 2, mitochondrial OS=Saccharomyces cerevisiae (strain ATCC 204508 / S288c) GN=IDH2 PE=1 SV=1	IDH2_YEAST	39740.6	1	1	1	1	3.23e-05	0.0298
Chm7-GFP vps4Δpom152Δ	1	Cluster of Transposon Ty1-OR Gag-Pol polyprotein OS=Saccharomyces cerevisiae (strain ATCC 204508 / S288c) GN=TY1B-OR PE=3 SV=1 (YO12B_YEAST)	Transposon Ty2-C Gag-Pol polyprotein OS=Saccharomyces cerevisiae (strain ATCC 204508 / S288c) GN=TY2B-C PE=3 SV=2	YC21B_YEAST,YF21B_YEAST,YG21B_YEAST	202104	1	1	1	13	0.00042	0.0582
Chm7-GFP vps4Δpom152Δ	1	Cluster of Lanosterol 14-alpha demethylase OS=Saccharomyces cerevisiae (strain ATCC 204508 / S288c) GN=ERG11 PE=1 SV=1 (CP51_YEAST)	Lanosterol 14-alpha demethylase OS=Saccharomyces cerevisiae (strain ATCC 204508 / S288c) GN=ERG11 PE=1 SV=1	CP51_YEAST	60722.4	0.999	1	1	2	6.47e-05	0.0226
Chm7-GFP vps4Δpom152Δ	1	Cluster of DNA-directed RNA polymerase II subunit RPB1 OS=Saccharomyces cerevisiae (strain ATCC 204508 / S288c) GN=RPO21 PE=1 SV=2 (RPB1_YEAST)	DNA-directed RNA polymerase II subunit RPB1 OS=Saccharomyces cerevisiae (strain ATCC 204508 / S288c) GN=RPO21 PE=1 SV=2	RPB1_YEAST	191615	0.998	1	1	1	3.23e-05	0.00692
Chm7-GFP vps4Δpom152Δ	1	Cluster of J domain-containing protein APJ1 OS=Saccharomyces cerevisiae (strain ATCC 204508 / S288c) GN=APJ1 PE=1 SV=1 (APJ1_YEAST)	J domain-containing protein APJ1 OS=Saccharomyces cerevisiae (strain ATCC 204508 / S288c) GN=APJ1 PE=1 SV=1	APJ1_YEAST	58890.2	0.95	1	1	1	3.23e-05	0.0227
Chm7-GFP vps4Δpom152Δ	1	Cluster of Mitogen-activated protein kinase KSS1 OS=Saccharomyces cerevisiae (strain ATCC 204508 / S288c) GN=KSS1 PE=1 SV=1 (KSS1_YEAST)	Mitogen-activated protein kinase KSS1 OS=Saccharomyces cerevisiae (strain ATCC 204508 / S288c) GN=KSS1 PE=1 SV=1	KSS1_YEAST	42694.4	0.851	1	1	1	3.23e-05	0.0299
Chm7-GFP vps4Δpom152Δ	1	Cluster of RNA-binding protein NAB6 OS=Saccharomyces cerevisiae (strain ATCC 204508 / S288c) GN=NAB6 PE=1 SV=1 (NAB6_YEAST)	RNA-binding protein NAB6 OS=Saccharomyces cerevisiae (strain ATCC 204508 / S288c) GN=NAB6 PE=1 SV=1	NAB6_YEAST	126143	0.999	1	1	2	6.47e-05	0.0194
Chm7-GFP vps4Δpom152Δ	1	Cluster of Dihydroxy-acid dehydratase, mitochondrial OS=Saccharomyces cerevisiae (strain ATCC 204508 / S288c) GN=ILV3 PE=1 SV=2 (ILV3_YEAST)	Dihydroxy-acid dehydratase, mitochondrial OS=Saccharomyces cerevisiae (strain ATCC 204508 / S288c) GN=ILV3 PE=1 SV=2	ILV3_YEAST	62862.8	1	1	1	1	3.23e-05	0.0154
Chm7-GFP vps4Δpom152Δ	1	Cluster of Histone deacetylase RPD3 OS=Saccharomyces cerevisiae (strain ATCC 204508 / S288c) GN=RPD3 PE=1 SV=1 (RPD3_YEAST)	Histone deacetylase RPD3 OS=Saccharomyces cerevisiae (strain ATCC 204508 / S288c) GN=RPD3 PE=1 SV=1	RPD3_YEAST	48904.5	0.987	1	1	1	3.23e-05	0.0277
Chm7-GFP vps4Δpom152Δ	1	Cluster of 60S ribosomal protein L18-A OS=Saccharomyces cerevisiae (strain ATCC 204508 / S288c) GN=RPL18A PE=1 SV=1 (RL18A_YEAST)	60S ribosomal protein L18-A OS=Saccharomyces cerevisiae (strain ATCC 204508 / S288c) GN=RPL18A PE=1 SV=1	RL18A_YEAST	20563.7	0.999	1	1	1	3.23e-05	0.0699
Chm7-GFP vps4Δpom152Δ	1	Cluster of Mitochondrial genome maintenance protein MGM101 OS=Saccharomyces cerevisiae (strain ATCC 204508 / S288c) GN=MGM101 PE=1 SV=1 (MG101_YEAST)	Mitochondrial genome maintenance protein MGM101 OS=Saccharomyces cerevisiae (strain ATCC 204508 / S288c) GN=MGM101 PE=1 SV=1	MG101_YEAST	30091.1	0.997	1	1	1	3.23e-05	0.0595
Chm7-GFP vps4Δpom152Δ	1	Cluster of Serine/threonine-protein kinase YPK1 OS=Saccharomyces cerevisiae (strain ATCC 204508 / S288c) GN=YPK1 PE=1 SV=2 (YPK1_YEAST)	Serine/threonine-protein kinase YPK1 OS=Saccharomyces cerevisiae (strain ATCC 204508 / S288c) GN=YPK1 PE=1 SV=2	YPK1_YEAST	76483.8	0.981	1	1	1	3.23e-05	0.0132
Chm7-GFP vps4Δpom152Δ	1	Cluster of SNF1 protein kinase subunit beta-1 OS=Saccharomyces cerevisiae (strain RM11-1a) GN=SIP1 PE=3 SV=2 (SIP1_YEAS1)	SNF1 protein kinase subunit beta-1 OS=Saccharomyces cerevisiae (strain RM11-1a) GN=SIP1 PE=3 SV=2	SIP1_YEAS1,SIP1_YEAST	90960	0.998	1	1	1	3.23e-05	0.011
Chm7-GFP vps4Δpom152Δ	1	Cluster of Uncharacterized protein YMR111C OS=Saccharomyces cerevisiae (strain ATCC 204508 / S288c) GN=YMR111C PE=1 SV=1 (YM01_YEAST)	Uncharacterized protein YMR111C OS=Saccharomyces cerevisiae (strain ATCC 204508 / S288c) GN=YMR111C PE=1 SV=1	YM01_YEAST	52371.9	0.95	1	1	1	3.23e-05	0.0195
Chm7-GFP vps4Δpom152Δ	1	Cluster of ATP synthase subunit beta, mitochondrial OS=Saccharomyces cerevisiae (strain ATCC 204508 / S288c) GN=ATP2 PE=1 SV=2 (ATPB_YEAST)	ATP synthase subunit beta, mitochondrial OS=Saccharomyces cerevisiae (strain ATCC 204508 / S288c) GN=ATP2 PE=1 SV=2	ATPB_YEAST	54794.7	0.936	1	1	1	3.23e-05	0.0254
Chm7-GFP vps4Δpom152Δ	1	Cluster of 40S ribosomal protein S21-B OS=Saccharomyces cerevisiae (strain ATCC 204508 / S288c) GN=RPS21B PE=1 SV=1 (RS21B_YEAST)	40S ribosomal protein S21-B OS=Saccharomyces cerevisiae (strain ATCC 204508 / S288c) GN=RPS21B PE=1 SV=1	RS21B_YEAST	9760	0.999	1	1	1	3.23e-05	0.103
Chm7-GFP vps4Δpom152Δ	1	Cluster of Clathrin heavy chain OS=Saccharomyces cerevisiae (strain ATCC 204508 / S288c) GN=CHC1 PE=1 SV=1 (CLH_YEAST)	Clathrin heavy chain OS=Saccharomyces cerevisiae (strain ATCC 204508 / S288c) GN=CHC1 PE=1 SV=1	CLH_YEAST	187243	1	1	1	1	3.23e-05	0.00544
Chm7-GFP vps4Δpom152Δ	1	Cluster of Glycerol-3-phosphate dehydrogenase [NAD(+)] 2, mitochondrial OS=Saccharomyces cerevisiae (strain ATCC 204508 / S288c) GN=GPD2 PE=1 SV=2 (GPD2_YEAST)	Glycerol-3-phosphate dehydrogenase [NAD(+)] 2, mitochondrial OS=Saccharomyces cerevisiae (strain ATCC 204508 / S288c) GN=GPD2 PE=1 SV=2	GPD2_YEAST	49422.1	1	1	1	1	3.23e-05	0.0182
Chm7-GFP vps4Δpom152Δ	1	Cluster of 40S ribosomal protein S15 OS=Saccharomyces cerevisiae (strain ATCC 204508 / S288c) GN=RPS15 PE=1 SV=1 (RS15_YEAST)	40S ribosomal protein S15 OS=Saccharomyces cerevisiae (strain ATCC 204508 / S288c) GN=RPS15 PE=1 SV=1	RS15_YEAST	16002.2	1	1	2	3	9.7e-05	0.0775
Chm7-GFP vps4Δpom152Δ	1	Cluster of Phosphoribosylformylglycinamidine synthase OS=Saccharomyces cerevisiae (strain ATCC 204508 / S288c) GN=ADE6 PE=1 SV=2 (PUR4_YEAST)	Phosphoribosylformylglycinamidine synthase OS=Saccharomyces cerevisiae (strain ATCC 204508 / S288c) GN=ADE6 PE=1 SV=2	PUR4_YEAST	148909	0.999	1	1	1	3.23e-05	0.0118
Chm7-GFP vps4Δpom152Δ	1	Cluster of 60S ribosomal protein L8-B OS=Saccharomyces cerevisiae (strain ATCC 204508 / S288c) GN=RPL8B PE=1 SV=3 (RL8B_YEAST)	60S ribosomal protein L8-A OS=Saccharomyces cerevisiae (strain ATCC 204508 / S288c) GN=RPL8A PE=1 SV=4	RL8A_YEAST	28125.5	1	1	1	5	0.000162	0.266
Chm7-GFP vps4Δpom152Δ	1	Cluster of S-methyl-5'-thioadenosine phosphorylase OS=Saccharomyces cerevisiae (strain ATCC 204508 / S288c) GN=MEU1 PE=1 SV=1 (MTAP_YEAST)	S-methyl-5'-thioadenosine phosphorylase OS=Saccharomyces cerevisiae (strain ATCC 204508 / S288c) GN=MEU1 PE=1 SV=1	MTAP_YEAST	37857.3	0.648	1	1	1	3.23e-05	0.0326
Chm7-GFP vps4Δpom152Δ	1	Cluster of 5-methyltetrahydropteroyltriglutamate--homocysteine methyltransferase OS=Saccharomyces cerevisiae (strain ATCC 204508 / S288c) GN=MET6 PE=1 SV=4 (METE_YEAST)	5-methyltetrahydropteroyltriglutamate--homocysteine methyltransferase OS=Saccharomyces cerevisiae (strain ATCC 204508 / S288c) GN=MET6 PE=1 SV=4	METE_YEAST	85862.4	0.998	1	1	1	3.23e-05	0.013
Chm7-GFP vps4Δpom152Δ	1	Cluster of DnaJ homolog 1, mitochondrial OS=Saccharomyces cerevisiae (strain ATCC 204508 / S288c) GN=MDJ1 PE=1 SV=1 (MDJ1_YEAST)	DnaJ homolog 1, mitochondrial OS=Saccharomyces cerevisiae (strain ATCC 204508 / S288c) GN=MDJ1 PE=1 SV=1	MDJ1_YEAST	55562	0.997	1	1	1	3.23e-05	0.0333
Chm7-GFP vps4Δpom152Δ	1	Cluster of Inorganic phosphate transporter PHO86 OS=Saccharomyces cerevisiae (strain ATCC 204508 / S288c) GN=PHO86 PE=1 SV=1 (PHO86_YEAST)	Inorganic phosphate transporter PHO86 OS=Saccharomyces cerevisiae (strain ATCC 204508 / S288c) GN=PHO86 PE=1 SV=1	PHO86_YEAST	34883.2	0.996	1	1	1	3.23e-05	0.0386
Chm7-GFP vps4Δpom152Δ	1	Cluster of Multifunctional tryptophan biosynthesis protein OS=Saccharomyces cerevisiae (strain ATCC 204508 / S288c) GN=TRP3 PE=1 SV=2 (TRPG_YEAST)	Multifunctional tryptophan biosynthesis protein OS=Saccharomyces cerevisiae (strain ATCC 204508 / S288c) GN=TRP3 PE=1 SV=2	TRPG_YEAST	53490.2	0.999	1	1	1	3.23e-05	0.0269
Chm7-GFP vps4Δpom152Δ	1	Cluster of 60S ribosomal protein L6-A OS=Saccharomyces cerevisiae (strain ATCC 204508 / S288c) GN=RPL6A PE=1 SV=2 (RL6A_YEAST)	60S ribosomal protein L6-A OS=Saccharomyces cerevisiae (strain ATCC 204508 / S288c) GN=RPL6A PE=1 SV=2	RL6A_YEAST	19962.1	1	1	2	9	0.000291	0.324
Chm7-GFP vps4Δpom152Δ	1	Cluster of 60S ribosomal protein L9-A OS=Saccharomyces cerevisiae (strain ATCC 204508 / S288c) GN=RPL9A PE=1 SV=2 (RL9A_YEAST)	60S ribosomal protein L9-B OS=Saccharomyces cerevisiae (strain ATCC 204508 / S288c) GN=RPL9B PE=1 SV=1	RL9B_YEAST	21657	1	1	1	10	0.000323	0.34
Chm7-GFP vps4Δpom152Δ	1	Cluster of Transketolase 1 OS=Saccharomyces cerevisiae (strain ATCC 204508 / S288c) GN=TKL1 PE=1 SV=4 (TKT1_YEAST)	Transketolase 1 OS=Saccharomyces cerevisiae (strain ATCC 204508 / S288c) GN=TKL1 PE=1 SV=4	TKT1_YEAST	73807.9	0.497	1	1	1	3.23e-05	0.0176
Chm7-GFP vps4Δpom152Δ	1	Cluster of 60S ribosomal protein L38 OS=Saccharomyces cerevisiae (strain ATCC 204508 / S288c) GN=RPL38 PE=1 SV=1 (RL38_YEAST)	60S ribosomal protein L38 OS=Saccharomyces cerevisiae (strain ATCC 204508 / S288c) GN=RPL38 PE=1 SV=1	RL38_YEAST	8827.2	1	1	1	1	3.23e-05	0.192
Chm7-GFP vps4Δpom152Δ	1	Cluster of Replication factor C subunit 2 OS=Saccharomyces cerevisiae (strain ATCC 204508 / S288c) GN=RFC2 PE=1 SV=1 (RFC2_YEAST)	Replication factor C subunit 2 OS=Saccharomyces cerevisiae (strain ATCC 204508 / S288c) GN=RFC2 PE=1 SV=1	RFC2_YEAST	39743.3	0.74	1	1	1	3.23e-05	0.0283
Chm7-GFP vps4Δpom152Δ	1	Cluster of Glyceraldehyde-3-phosphate dehydrogenase 3 OS=Saccharomyces cerevisiae (strain ATCC 204508 / S288c) GN=TDH3 PE=1 SV=3 (G3P3_YEAST)	Glyceraldehyde-3-phosphate dehydrogenase 1 OS=Saccharomyces cerevisiae (strain ATCC 204508 / S288c) GN=TDH1 PE=1 SV=3	G3P1_YEAST	35750.2	0.999	1	1	8	0.000259	0.214
Chm7-GFP vps4Δpom152Δ	1	Cluster of Long-chain-fatty-acid--CoA ligase 1 OS=Saccharomyces cerevisiae (strain ATCC 204508 / S288c) GN=FAA1 PE=1 SV=1 (LCF1_YEAST)	Long-chain-fatty-acid--CoA ligase 1 OS=Saccharomyces cerevisiae (strain ATCC 204508 / S288c) GN=FAA1 PE=1 SV=1	LCF1_YEAST	77868.1	1	1	1	2	6.47e-05	0.02
Chm7-GFP vps4Δpom152Δ	1	Cluster of M-phase inducer phosphatase OS=Saccharomyces cerevisiae (strain ATCC 204508 / S288c) GN=MIH1 PE=1 SV=2 (MPIP_YEAST)	M-phase inducer phosphatase OS=Saccharomyces cerevisiae (strain ATCC 204508 / S288c) GN=MIH1 PE=1 SV=2	MPIP_YEAST	63360.7	0.95	1	1	1	3.23e-05	0.0253
Chm7-GFP vps4Δpom152Δ	1	Cluster of Serine palmitoyltransferase 2 OS=Saccharomyces cerevisiae (strain ATCC 204508 / S288c) GN=LCB2 PE=1 SV=1 (LCB2_YEAST)	Serine palmitoyltransferase 2 OS=Saccharomyces cerevisiae (strain ATCC 204508 / S288c) GN=LCB2 PE=1 SV=1	LCB2_YEAST	63113.4	0.95	1	1	1	3.23e-05	0.0196
Chm7-GFP vps4Δpom152Δ	1	Cluster of 40S ribosomal protein S10-A OS=Saccharomyces cerevisiae (strain ATCC 204508 / S288c) GN=RPS10A PE=1 SV=1 (RS10A_YEAST)	40S ribosomal protein S10-A OS=Saccharomyces cerevisiae (strain ATCC 204508 / S288c) GN=RPS10A PE=1 SV=1	RS10A_YEAST,RS10B_YEAST	12739.7	0.986	1	1	1	3.23e-05	0.171
Chm7-GFP vps4Δpom152Δ	1	Cluster of 60S ribosomal protein L4-A OS=Saccharomyces cerevisiae (strain ATCC 204508 / S288c) GN=RPL4A PE=1 SV=4 (RL4A_YEAST)	60S ribosomal protein L4-A OS=Saccharomyces cerevisiae (strain ATCC 204508 / S288c) GN=RPL4A PE=1 SV=4	RL4A_YEAST	39092	1	1	1	23	0.000744	0.392
Chm7-GFP vps4Δpom152Δ	1	Cluster of Single-stranded DNA-binding protein RIM1, mitochondrial OS=Saccharomyces cerevisiae (strain ATCC 204508 / S288c) GN=RIM1 PE=1 SV=1 (RIM1_YEAST)	Single-stranded DNA-binding protein RIM1, mitochondrial OS=Saccharomyces cerevisiae (strain ATCC 204508 / S288c) GN=RIM1 PE=1 SV=1	RIM1_YEAST	15386.6	0.994	1	1	1	3.23e-05	0.0593
Chm7-GFP vps4Δpom152Δ	1	Cluster of Glutamate--tRNA ligase, cytoplasmic OS=Saccharomyces cerevisiae (strain ATCC 204508 / S288c) GN=GUS1 PE=1 SV=3 (SYEC_YEAST)	Glutamate--tRNA ligase, cytoplasmic OS=Saccharomyces cerevisiae (strain ATCC 204508 / S288c) GN=GUS1 PE=1 SV=3	SYEC_YEAST	80846.2	0.993	1	1	1	3.23e-05	0.0226
Chm7-GFP vps4Δpom152Δ	1	Cluster of Histone H2A.1 OS=Saccharomyces cerevisiae (strain ATCC 204508 / S288c) GN=HTA1 PE=1 SV=2 (H2A1_YEAST)	Histone H2A.1 OS=Saccharomyces cerevisiae (strain ATCC 204508 / S288c) GN=HTA1 PE=1 SV=2	H2A1_YEAST,H2A2_YEAST	13989.9	0.999	1	1	1	3.23e-05	0.0682
Chm7-GFP vps4Δpom152Δ	1	Cluster of 60S ribosomal protein L33-A OS=Saccharomyces cerevisiae (strain ATCC 204508 / S288c) GN=RPL33A PE=1 SV=3 (RL33A_YEAST)	60S ribosomal protein L33-A OS=Saccharomyces cerevisiae (strain ATCC 204508 / S288c) GN=RPL33A PE=1 SV=3	RL33A_YEAST	12154.2	0.999	1	1	4	0.000129	0.318
Chm7-GFP vps4Δpom152Δ	1	Cluster of Phosphate system positive regulatory protein PHO81 OS=Saccharomyces cerevisiae (strain ATCC 204508 / S288c) GN=PHO81 PE=1 SV=2 (PHO81_YEAST)	Phosphate system positive regulatory protein PHO81 OS=Saccharomyces cerevisiae (strain ATCC 204508 / S288c) GN=PHO81 PE=1 SV=2	PHO81_YEAST	134038	0.999	1	1	1	3.23e-05	0.011
Chm7-GFP vps4Δpom152Δ	1	Cluster of Tryptophan synthase OS=Saccharomyces cerevisiae (strain ATCC 204508 / S288c) GN=TRP5 PE=1 SV=1 (TRP_YEAST)	Tryptophan synthase OS=Saccharomyces cerevisiae (strain ATCC 204508 / S288c) GN=TRP5 PE=1 SV=1	TRP_YEAST	76626.6	0.95	1	1	1	3.23e-05	0.017
Chm7-GFP vps4Δpom152Δ	1	Cluster of 60S ribosomal protein L6-A OS=Saccharomyces cerevisiae (strain ATCC 204508 / S288c) GN=RPL6A PE=1 SV=2 (RL6A_YEAST)	60S ribosomal protein L6-B OS=Saccharomyces cerevisiae (strain ATCC 204508 / S288c) GN=RPL6B PE=1 SV=4	RL6B_YEAST	19986.9	1	1	1	8	0.000259	0.324
Chm7-GFP vps4Δpom152Δ	1	Cluster of Cell division control protein 31 OS=Saccharomyces cerevisiae (strain ATCC 204508 / S288c) GN=CDC31 PE=1 SV=2 (CDC31_YEAST)	Cell division control protein 31 OS=Saccharomyces cerevisiae (strain ATCC 204508 / S288c) GN=CDC31 PE=1 SV=2	CDC31_YEAST	18752.5	0.999	1	1	1	3.23e-05	0.0497
Chm7-GFP vps4Δpom152Δ	1	Cluster of 60S ribosomal protein L35-A OS=Saccharomyces cerevisiae (strain ATCC 204508 / S288c) GN=RPL35A PE=1 SV=1 (RL35A_YEAST)	60S ribosomal protein L35-A OS=Saccharomyces cerevisiae (strain ATCC 204508 / S288c) GN=RPL35A PE=1 SV=1	RL35A_YEAST	13910.2	1	1	1	1	3.23e-05	0.075
Chm7-GFP vps4Δpom152Δ	1	Cluster of Acetyl-CoA acetyltransferase OS=Saccharomyces cerevisiae (strain ATCC 204508 / S288c) GN=ERG10 PE=1 SV=3 (THIL_YEAST)	Acetyl-CoA acetyltransferase OS=Saccharomyces cerevisiae (strain ATCC 204508 / S288c) GN=ERG10 PE=1 SV=3	THIL_YEAST	41728.6	0.999	1	1	1	3.23e-05	0.0377
Chm7-GFP vps4Δpom152Δ	1	Cluster of Asparagine synthetase [glutamine-hydrolyzing] 1 OS=Saccharomyces cerevisiae (strain ATCC 204508 / S288c) GN=ASN1 PE=1 SV=2 (ASNS1_YEAST)	Asparagine synthetase [glutamine-hydrolyzing] 2 OS=Saccharomyces cerevisiae (strain ATCC 204508 / S288c) GN=ASN2 PE=1 SV=2	ASNS2_YEAST	64595.5	0.99	1	1	3	9.7e-05	0.0664
Chm7-GFP vps4Δpom152Δ	1	Cluster of 60S ribosomal protein L9-A OS=Saccharomyces cerevisiae (strain ATCC 204508 / S288c) GN=RPL9A PE=1 SV=2 (RL9A_YEAST)	60S ribosomal protein L9-A OS=Saccharomyces cerevisiae (strain ATCC 204508 / S288c) GN=RPL9A PE=1 SV=2	RL9A_YEAST	21568.8	1	1	2	11	0.000356	0.34
Chm7-GFP vps4Δpom152Δ	1	Cluster of Glycogen [starch] synthase isoform 2 OS=Saccharomyces cerevisiae (strain ATCC 204508 / S288c) GN=GSY2 PE=1 SV=3 (GYS2_YEAST)	Glycogen [starch] synthase isoform 2 OS=Saccharomyces cerevisiae (strain ATCC 204508 / S288c) GN=GSY2 PE=1 SV=3	GYS2_YEAST	80080.8	0.996	1	1	1	3.23e-05	0.0142
Chm7-GFP vps4Δpom152Δ	1	Cluster of Chorismate synthase OS=Saccharomyces cerevisiae (strain ATCC 204508 / S288c) GN=ARO2 PE=1 SV=1 (AROC_YEAST)	Chorismate synthase OS=Saccharomyces cerevisiae (strain ATCC 204508 / S288c) GN=ARO2 PE=1 SV=1	AROC_YEAST	40838.8	0.997	1	1	1	3.23e-05	0.0452
Chm7-GFP vps4Δpom152Δ	1	Cluster of Long-chain-fatty-acid--CoA ligase 4 OS=Saccharomyces cerevisiae (strain ATCC 204508 / S288c) GN=FAA4 PE=1 SV=1 (LCF4_YEAST)	Long-chain-fatty-acid--CoA ligase 4 OS=Saccharomyces cerevisiae (strain ATCC 204508 / S288c) GN=FAA4 PE=1 SV=1	LCF4_YEAST	77269.6	1	1	1	1	3.23e-05	0.0173
Chm7-GFP vps4Δpom152Δ	1	Cluster of ATP synthase subunit alpha, mitochondrial OS=Saccharomyces cerevisiae (strain ATCC 204508 / S288c) GN=ATP1 PE=1 SV=5 (ATPA_YEAST)	ATP synthase subunit alpha, mitochondrial OS=Saccharomyces cerevisiae (strain ATCC 204508 / S288c) GN=ATP1 PE=1 SV=5	ATPA_YEAST	58609.4	0.999	1	1	1	3.23e-05	0.0239
Chm7-GFP vps4Δpom152Δ	1	Cluster of Aldehyde dehydrogenase 5, mitochondrial OS=Saccharomyces cerevisiae (strain YJM789) GN=ALD5 PE=3 SV=1 (ALDH5_YEAS7)	Aldehyde dehydrogenase 5, mitochondrial OS=Saccharomyces cerevisiae (strain YJM789) GN=ALD5 PE=3 SV=1	ALDH5_YEAS7	56693.4	0.89	1	1	1	3.23e-05	0.0212
Chm7-GFP vps4Δpom152Δ	1	Cluster of Cyclin-dependent kinase 1 OS=Saccharomyces cerevisiae (strain ATCC 204508 / S288c) GN=CDC28 PE=1 SV=1 (CDK1_YEAST)	Cyclin-dependent kinase 1 OS=Saccharomyces cerevisiae (strain ATCC 204508 / S288c) GN=CDC28 PE=1 SV=1	CDK1_YEAST	34063.4	0.106	0	0	0	0	0
Chm7-GFP vps4Δpom152Δ	1	Cluster of 60S ribosomal protein L36-A OS=Saccharomyces cerevisiae (strain ATCC 204508 / S288c) GN=RPL36A PE=1 SV=3 (RL36A_YEAST)	60S ribosomal protein L36-A OS=Saccharomyces cerevisiae (strain ATCC 204508 / S288c) GN=RPL36A PE=1 SV=3	RL36A_YEAST,RL36B_YEAST	11124.9	0.469	0	0	0	0	0
Chm7-GFP vps4Δpom152Δ	1	Cluster of Autophagy-related protein 19 OS=Saccharomyces cerevisiae (strain YJM789) GN=ATG19 PE=3 SV=1 (ATG19_YEAS7)	Autophagy-related protein 19 OS=Saccharomyces cerevisiae (strain YJM789) GN=ATG19 PE=3 SV=1	ATG19_YEAS7,ATG19_YEAST	47602	0.055	0	0	0	0	0
Chm7-GFP vps4Δpom152Δ	1	Cluster of E3 ubiquitin-protein ligase UBR1 OS=Saccharomyces cerevisiae (strain ATCC 204508 / S288c) GN=UBR1 PE=1 SV=1 (UBR1_YEAST)	E3 ubiquitin-protein ligase UBR1 OS=Saccharomyces cerevisiae (strain ATCC 204508 / S288c) GN=UBR1 PE=1 SV=1	UBR1_YEAST	224846	0.083	0	0	0	0	0
Chm7-GFP vps4Δpom152Δ	1	Cluster of 40S ribosomal protein S30-A OS=Saccharomyces cerevisiae (strain ATCC 204508 / S288c) GN=RPS30A PE=1 SV=1 (RS30A_YEAST)	40S ribosomal protein S30-A OS=Saccharomyces cerevisiae (strain ATCC 204508 / S288c) GN=RPS30A PE=1 SV=1	RS30A_YEAST	7118.5	0.396	0	0	0	0	0
Chm7-GFP vps4Δpom152Δ	1	Cluster of Glutamate--cysteine ligase OS=Saccharomyces cerevisiae (strain ATCC 204508 / S288c) GN=GSH1 PE=1 SV=1 (GSH1_YEAST)	Glutamate--cysteine ligase OS=Saccharomyces cerevisiae (strain ATCC 204508 / S288c) GN=GSH1 PE=1 SV=1	GSH1_YEAST	78256.8	0.397	0	0	0	0	0
Chm7-GFP vps4Δpom152Δ	1	Cluster of 2-isopropylmalate synthase OS=Saccharomyces cerevisiae (strain ATCC 204508 / S288c) GN=LEU4 PE=1 SV=1 (LEU1_YEAST)	2-isopropylmalate synthase OS=Saccharomyces cerevisiae (strain ATCC 204508 / S288c) GN=LEU4 PE=1 SV=1	LEU1_YEAST	0	0.321	0	0	0	0	0
Chm7-GFP vps4Δpom152Δ	1	Cluster of E3 ubiquitin-protein ligase RSP5 OS=Saccharomyces cerevisiae (strain ATCC 204508 / S288c) GN=RSP5 PE=1 SV=1 (RSP5_YEAST)	E3 ubiquitin-protein ligase RSP5 OS=Saccharomyces cerevisiae (strain ATCC 204508 / S288c) GN=RSP5 PE=1 SV=1	RSP5_YEAST	91817.4	0.964	0	0	0	0	0
Chm7-GFP vps4Δpom152Δ	1	Cluster of Potassium-activated aldehyde dehydrogenase, mitochondrial OS=Saccharomyces cerevisiae (strain ATCC 204508 / S288c) GN=ALD4 PE=1 SV=2 (ALDH4_YEAST)	Potassium-activated aldehyde dehydrogenase, mitochondrial OS=Saccharomyces cerevisiae (strain ATCC 204508 / S288c) GN=ALD4 PE=1 SV=2	ALDH4_YEAST	56725.2	0.342	0	0	0	0	0
Chm7-GFP vps4Δpom152Δ	1	Cluster of Peroxiredoxin TSA1 OS=Saccharomyces cerevisiae (strain ATCC 204508 / S288c) GN=TSA1 PE=1 SV=3 (TSA1_YEAST)	Peroxiredoxin TSA1 OS=Saccharomyces cerevisiae (strain ATCC 204508 / S288c) GN=TSA1 PE=1 SV=3	TSA1_YEAST	21590.1	0.981	0	0	0	0	0
Chm7-GFP vps4Δpom152Δ	1	Cluster of Isocitrate dehydrogenase [NAD] subunit 1, mitochondrial OS=Saccharomyces cerevisiae (strain ATCC 204508 / S288c) GN=IDH1 PE=1 SV=2 (IDH1_YEAST)	Isocitrate dehydrogenase [NAD] subunit 1, mitochondrial OS=Saccharomyces cerevisiae (strain ATCC 204508 / S288c) GN=IDH1 PE=1 SV=2	IDH1_YEAST	39325.3	0.053	0	0	0	0	0
Chm7-GFP vps4Δpom152Δ	1	Cluster of Methylenetetrahydrofolate reductase 2 OS=Saccharomyces cerevisiae (strain ATCC 204508 / S288c) GN=MET13 PE=1 SV=2 (MTHR2_YEAST)	Methylenetetrahydrofolate reductase 2 OS=Saccharomyces cerevisiae (strain ATCC 204508 / S288c) GN=MET13 PE=1 SV=2	MTHR2_YEAST	68563.4	0.991	0	0	0	0	0
Chm7-GFP vps4Δpom152Δ	1	Cluster of Replication factor C subunit 5 OS=Saccharomyces cerevisiae (strain ATCC 204508 / S288c) GN=RFC5 PE=1 SV=1 (RFC5_YEAST)	Replication factor C subunit 5 OS=Saccharomyces cerevisiae (strain ATCC 204508 / S288c) GN=RFC5 PE=1 SV=1	RFC5_YEAST	39943.7	0.988	0	0	0	0	0
Chm7-GFP vps4Δpom152Δ	1	Cluster of V-type proton ATPase subunit a, vacuolar isoform OS=Saccharomyces cerevisiae (strain ATCC 204508 / S288c) GN=VPH1 PE=1 SV=3 (VPH1_YEAST)	V-type proton ATPase subunit a, vacuolar isoform OS=Saccharomyces cerevisiae (strain ATCC 204508 / S288c) GN=VPH1 PE=1 SV=3	VPH1_YEAST	95533.1	0.219	0	0	0	0	0
Chm7-GFP vps4Δpom152Δ	1	Cluster of 60S acidic ribosomal protein P2-beta OS=Saccharomyces cerevisiae (strain ATCC 204508 / S288c) GN=RPP2B PE=1 SV=2 (RLA4_YEAST)	60S acidic ribosomal protein P2-beta OS=Saccharomyces cerevisiae (strain ATCC 204508 / S288c) GN=RPP2B PE=1 SV=2	RLA4_YEAST	11050.3	0.139	0	0	0	0	0
Chm7-GFP vps4Δpom152Δ	1	Cluster of Branched-chain-amino-acid aminotransferase, mitochondrial OS=Saccharomyces cerevisiae (strain ATCC 204508 / S288c) GN=BAT1 PE=1 SV=1 (BCA1_YEAST)	Branched-chain-amino-acid aminotransferase, mitochondrial OS=Saccharomyces cerevisiae (strain ATCC 204508 / S288c) GN=BAT1 PE=1 SV=1	BCA1_YEAST	43597.5	0.945	0	0	1	3.23e-05	0.0433
Chm7-GFP vps4Δpom152Δ	1	Cluster of Proteasome subunit alpha type-6 OS=Saccharomyces cerevisiae (strain ATCC 204508 / S288c) GN=PRE5 PE=1 SV=1 (PSA6_YEAST)	Proteasome subunit alpha type-6 OS=Saccharomyces cerevisiae (strain ATCC 204508 / S288c) GN=PRE5 PE=1 SV=1	PSA6_YEAST	25605	0.263	0	0	0	0	0
Chm7-GFP vps4Δpom152Δ	1	Cluster of DNA-directed RNA polymerase III subunit RPC2 OS=Saccharomyces cerevisiae (strain ATCC 204508 / S288c) GN=RET1 PE=1 SV=2 (RPC2_YEAST)	DNA-directed RNA polymerase III subunit RPC2 OS=Saccharomyces cerevisiae (strain ATCC 204508 / S288c) GN=RET1 PE=1 SV=2	RPC2_YEAST	129462	0.981	0	0	0	0	0
Chm7-GFP vps4Δpom152Δ	1	Cluster of Acyl-CoA desaturase 1 OS=Saccharomyces cerevisiae (strain ATCC 204508 / S288c) GN=OLE1 PE=1 SV=2 (ACO1_YEAST)	Acyl-CoA desaturase 1 OS=Saccharomyces cerevisiae (strain ATCC 204508 / S288c) GN=OLE1 PE=1 SV=2	ACO1_YEAST	58405.1	0.056	0	0	0	0	0
Chm7-GFP vps4Δpom152Δ	1	Cluster of Nucleolar protein 3 OS=Saccharomyces cerevisiae (strain ATCC 204508 / S288c) GN=NPL3 PE=1 SV=1 (NOP3_YEAST)	Nucleolar protein 3 OS=Saccharomyces cerevisiae (strain ATCC 204508 / S288c) GN=NPL3 PE=1 SV=1	NOP3_YEAST	45407.3	0.396	0	0	0	0	0
Chm7-GFP vps4Δpom152Δ	1	Cluster of eIF-2-alpha kinase activator GCN1 OS=Saccharomyces cerevisiae (strain ATCC 204508 / S288c) GN=GCN1 PE=1 SV=1 (GCN1_YEAST)	eIF-2-alpha kinase activator GCN1 OS=Saccharomyces cerevisiae (strain ATCC 204508 / S288c) GN=GCN1 PE=1 SV=1	GCN1_YEAST	296710	0.343	0	0	0	0	0
Chm7-GFP vps4Δpom152Δ	1	Cluster of Nucleoporin NUP192 OS=Saccharomyces cerevisiae (strain ATCC 204508 / S288c) GN=NUP192 PE=1 SV=1 (NU192_YEAST)	Nucleoporin NUP192 OS=Saccharomyces cerevisiae (strain ATCC 204508 / S288c) GN=NUP192 PE=1 SV=1	NU192_YEAST	191547	0.067	0	0	0	0	0
Chm7-GFP vps4Δpom152Δ	1	Cluster of Meiotic sister-chromatid recombination protein 3 OS=Saccharomyces cerevisiae (strain ATCC 204508 / S288c) GN=MSC3 PE=1 SV=1 (MSC3_YEAST)	Meiotic sister-chromatid recombination protein 3 OS=Saccharomyces cerevisiae (strain ATCC 204508 / S288c) GN=MSC3 PE=1 SV=1	MSC3_YEAST	80530.7	0.307	0	0	0	0	0
Chm7-GFP vps4Δpom152Δ	1	Cluster of Enolase 2 OS=Saccharomyces cerevisiae (strain ATCC 204508 / S288c) GN=ENO2 PE=1 SV=2 (ENO2_YEAST)	Enolase 1 OS=Saccharomyces cerevisiae (strain ATCC 204508 / S288c) GN=ENO1 PE=1 SV=3	ENO1_YEAST	46817.4	0.674	0	0	9	0.000291	0.142
Chm7-GFP vps4Δpom152Δ	1	Cluster of (R,R)-butanediol dehydrogenase OS=Saccharomyces cerevisiae (strain ATCC 204508 / S288c) GN=BDH1 PE=1 SV=2 (BDH1_YEAST)	(R,R)-butanediol dehydrogenase OS=Saccharomyces cerevisiae (strain ATCC 204508 / S288c) GN=BDH1 PE=1 SV=2	BDH1_YEAST	41581.7	0.05	0	0	0	0	0
Chm7-GFP vps4Δpom152Δ	1	Cluster of Bifunctional purine biosynthetic protein ADE5,7 OS=Saccharomyces cerevisiae (strain ATCC 204508 / S288c) GN=ADE5,7 PE=1 SV=1 (PUR2_YEAST)	Bifunctional purine biosynthetic protein ADE5,7 OS=Saccharomyces cerevisiae (strain ATCC 204508 / S288c) GN=ADE5,7 PE=1 SV=1	PUR2_YEAST	86068.6	0.157	0	0	0	0	0
Chm7-GFP vps4Δpom152Δ	1	Cluster of D-lactate dehydrogenase [cytochrome] 3 OS=Saccharomyces cerevisiae (strain ATCC 204508 / S288c) GN=DLD3 PE=1 SV=1 (DLD3_YEAST)	D-lactate dehydrogenase [cytochrome] 3 OS=Saccharomyces cerevisiae (strain ATCC 204508 / S288c) GN=DLD3 PE=1 SV=1	DLD3_YEAST	55226.8	0.056	0	0	0	0	0
Chm7-GFP vps4Δpom152Δ	1	Cluster of 60S ribosomal protein L4-A OS=Saccharomyces cerevisiae (strain ATCC 204508 / S288c) GN=RPL4A PE=1 SV=4 (RL4A_YEAST)	60S ribosomal protein L4-B OS=Saccharomyces cerevisiae (strain ATCC 204508 / S288c) GN=RPL4B PE=1 SV=2	RL4B_YEAST	39062	0.997	0	0	21	0.000679	0.354
Chm7-GFP vps4Δpom152Δ	1	Cluster of Transposon Ty1-OR Gag-Pol polyprotein OS=Saccharomyces cerevisiae (strain ATCC 204508 / S288c) GN=TY1B-OR PE=3 SV=1 (YO12B_YEAST)	Transposon Ty1-BL Gag-Pol polyprotein OS=Saccharomyces cerevisiae (strain ATCC 204508 / S288c) GN=TY1B-BL PE=1 SV=1	YB11B_YEAST,YM13B_YEAST	198977	1	0	0	18	0.000582	0.101
Chm7-GFP vps4Δpom152Δ	1	Cluster of Very-long-chain enoyl-CoA reductase OS=Saccharomyces cerevisiae (strain ATCC 204508 / S288c) GN=TSC13 PE=1 SV=1 (TECR_YEAST)	Very-long-chain enoyl-CoA reductase OS=Saccharomyces cerevisiae (strain ATCC 204508 / S288c) GN=TSC13 PE=1 SV=1	TECR_YEAST	36770	0.118	0	0	0	0	0
Chm7-GFP vps4Δpom152Δ	1	Cluster of 60S ribosomal protein L24-A OS=Saccharomyces cerevisiae (strain ATCC 204508 / S288c) GN=RPL24A PE=1 SV=1 (RL24A_YEAST)	60S ribosomal protein L24-A OS=Saccharomyces cerevisiae (strain ATCC 204508 / S288c) GN=RPL24A PE=1 SV=1	RL24A_YEAST	17614.4	0.998	0	0	2	6.47e-05	0.142
Chm7-GFP vps4Δpom152Δ	1	Cluster of Heat shock protein 42 OS=Saccharomyces cerevisiae (strain ATCC 204508 / S288c) GN=HSP42 PE=1 SV=1 (HSP42_YEAST)	Heat shock protein 42 OS=Saccharomyces cerevisiae (strain ATCC 204508 / S288c) GN=HSP42 PE=1 SV=1	HSP42_YEAST	42817.5	0.811	0	0	0	0	0
Chm7-GFP vps4Δpom152Δ	1	Cluster of Serine palmitoyltransferase 1 OS=Saccharomyces cerevisiae (strain ATCC 204508 / S288c) GN=LCB1 PE=1 SV=2 (LCB1_YEAST)	Serine palmitoyltransferase 1 OS=Saccharomyces cerevisiae (strain ATCC 204508 / S288c) GN=LCB1 PE=1 SV=2	LCB1_YEAST	62208.3	0.977	0	0	0	0	0
Chm7-GFP vps4Δpom152Δ	1	Cluster of Eukaryotic translation initiation factor 3 subunit A OS=Saccharomyces cerevisiae (strain ATCC 204508 / S288c) GN=RPG1 PE=1 SV=1 (EIF3A_YEAST)	Eukaryotic translation initiation factor 3 subunit A OS=Saccharomyces cerevisiae (strain ATCC 204508 / S288c) GN=RPG1 PE=1 SV=1	EIF3A_YEAST	110348	0.991	0	0	0	0	0
Chm7-GFP vps4Δpom152Δ	1	Cluster of Cystathionine gamma-lyase OS=Saccharomyces cerevisiae (strain ATCC 204508 / S288c) GN=CYS3 PE=1 SV=2 (CYS3_YEAST)	Cystathionine gamma-lyase OS=Saccharomyces cerevisiae (strain ATCC 204508 / S288c) GN=CYS3 PE=1 SV=2	CYS3_YEAST	42542.8	0.448	0	0	0	0	0

## Sheet: chm7OPEN-GFP
Genotype	Biological replicate #	Cluster	Protein name	Protein accession numbers	Protein molecular weight (Da)	Protein identification probability	Exclusive unique peptide count	Exclusive unique spectrum count	Total spectrum count	Percentage of total spectra	Percentage sequence coverage
chm7OPEN-GFP	1	Cluster of Inner nuclear membrane protein SRC1 OS=Saccharomyces cerevisiae (strain ATCC 204508 / S288c) GN=SRC1 PE=1 SV=2 (SRC1_YEAST)	Inner nuclear membrane protein SRC1 OS=Saccharomyces cerevisiae (strain ATCC 204508 / S288c) GN=SRC1 PE=1 SV=2	SRC1_YEAST	95501.7	1	21	25	52	0.0023	0.257
chm7OPEN-GFP	1	Cluster of Uncharacterized protein YJL049W OS=Saccharomyces cerevisiae (strain ATCC 204508 / S288c) GN=YJL049W PE=1 SV=1 (YJE9_YEAST)	Uncharacterized protein YJL049W OS=Saccharomyces cerevisiae (strain ATCC 204508 / S288c) GN=YJL049W PE=1 SV=1	YJE9_YEAST	52851.7	1	20	31	63	0.0028	0.393
chm7OPEN-GFP	1	Cluster of Protein MKT1 OS=Saccharomyces cerevisiae (strain ATCC 204508 / S288c) GN=MKT1 PE=1 SV=2 (MKT1_YEAST)	Protein MKT1 OS=Saccharomyces cerevisiae (strain ATCC 204508 / S288c) GN=MKT1 PE=1 SV=2	MKT1_YEAST	94499.4	1	17	19	32	0.0014	0.235
chm7OPEN-GFP	1	Cluster of Nuclear rim protein 1 OS=Saccharomyces cerevisiae (strain ATCC 204508 / S288c) GN=NUR1 PE=1 SV=1 (NUR1_YEAST)	Nuclear rim protein 1 OS=Saccharomyces cerevisiae (strain ATCC 204508 / S288c) GN=NUR1 PE=1 SV=1	NUR1_YEAST	56890.2	1	16	22	39	0.0017	0.355
chm7OPEN-GFP	1	Cluster of Actin OS=Saccharomyces cerevisiae (strain ATCC 204508 / S288c) GN=ACT1 PE=1 SV=1 (ACT_YEAST)	Actin OS=Saccharomyces cerevisiae (strain ATCC 204508 / S288c) GN=ACT1 PE=1 SV=1	ACT_YEAST	41690.4	1	15	24	52	0.0023	0.443
chm7OPEN-GFP	1	Cluster of Pyruvate kinase 1 OS=Saccharomyces cerevisiae (strain ATCC 204508 / S288c) GN=CDC19 PE=1 SV=2 (KPYK1_YEAST)	Pyruvate kinase 1 OS=Saccharomyces cerevisiae (strain ATCC 204508 / S288c) GN=CDC19 PE=1 SV=2	KPYK1_YEAST	54545.4	1	15	16	25	0.0011	0.346
chm7OPEN-GFP	1	Cluster of 60S ribosomal protein L3 OS=Saccharomyces cerevisiae (strain ATCC 204508 / S288c) GN=RPL3 PE=1 SV=4 (RL3_YEAST)	60S ribosomal protein L3 OS=Saccharomyces cerevisiae (strain ATCC 204508 / S288c) GN=RPL3 PE=1 SV=4	RL3_YEAST	43757.9	1	15	18	26	0.0012	0.354
chm7OPEN-GFP	1	Cluster of Myosin-2 OS=Saccharomyces cerevisiae (strain ATCC 204508 / S288c) GN=MYO2 PE=1 SV=1 (MYO2_YEAST)	Myosin-2 OS=Saccharomyces cerevisiae (strain ATCC 204508 / S288c) GN=MYO2 PE=1 SV=1	MYO2_YEAST	180687	1	14	14	18	0.0008	0.107
chm7OPEN-GFP	1	Cluster of Plasma membrane ATPase 1 OS=Saccharomyces cerevisiae (strain ATCC 204508 / S288c) GN=PMA1 PE=1 SV=2 (PMA1_YEAST)	Plasma membrane ATPase 1 OS=Saccharomyces cerevisiae (strain ATCC 204508 / S288c) GN=PMA1 PE=1 SV=2	PMA1_YEAST	99621.6	1	11	11	14	0.0006	0.124
chm7OPEN-GFP	1	Cluster of Elongation factor 2 OS=Saccharomyces cerevisiae (strain ATCC 204508 / S288c) GN=EFT1 PE=1 SV=1 (EF2_YEAST)	Elongation factor 2 OS=Saccharomyces cerevisiae (strain ATCC 204508 / S288c) GN=EFT1 PE=1 SV=1	EF2_YEAST	93290.3	1	11	11	15	0.0007	0.133
chm7OPEN-GFP	1	Cluster of Vacuolar-sorting protein SNF7 OS=Saccharomyces cerevisiae (strain ATCC 204508 / S288c) GN=SNF7 PE=1 SV=1 (SNF7_YEAST)	Vacuolar-sorting protein SNF7 OS=Saccharomyces cerevisiae (strain ATCC 204508 / S288c) GN=SNF7 PE=1 SV=1	SNF7_YEAST	26987.7	1	10	11	22	0.001	0.412
chm7OPEN-GFP	1	Cluster of PAB1-binding protein 1 OS=Saccharomyces cerevisiae (strain ATCC 204508 / S288c) GN=PBP1 PE=1 SV=1 (PBP1_YEAST)	PAB1-binding protein 1 OS=Saccharomyces cerevisiae (strain ATCC 204508 / S288c) GN=PBP1 PE=1 SV=1	PBP1_YEAST	78783	1	10	10	16	0.0007	0.187
chm7OPEN-GFP	1	Cluster of 1,3-beta-glucan synthase component FKS1 OS=Saccharomyces cerevisiae (strain ATCC 204508 / S288c) GN=FKS1 PE=1 SV=2 (FKS1_YEAST)	1,3-beta-glucan synthase component FKS1 OS=Saccharomyces cerevisiae (strain ATCC 204508 / S288c) GN=FKS1 PE=1 SV=2	FKS1_YEAST	214859	1	9	9	10	0.0004	0.0474
chm7OPEN-GFP	1	Cluster of Pyruvate decarboxylase isozyme 1 OS=Saccharomyces cerevisiae (strain ATCC 204508 / S288c) GN=PDC1 PE=1 SV=7 (PDC1_YEAST)	Pyruvate decarboxylase isozyme 1 OS=Saccharomyces cerevisiae (strain ATCC 204508 / S288c) GN=PDC1 PE=1 SV=7	PDC1_YEAST	61496.9	1	9	12	15	0.0007	0.211
chm7OPEN-GFP	1	Cluster of Vacuolar protein-sorting-associated protein 46 OS=Saccharomyces cerevisiae (strain ATCC 204508 / S288c) GN=DID2 PE=1 SV=1 (DID2_YEAST)	Vacuolar protein-sorting-associated protein 46 OS=Saccharomyces cerevisiae (strain ATCC 204508 / S288c) GN=DID2 PE=1 SV=1	DID2_YEAST	23091.6	1	8	10	14	0.0006	0.348
chm7OPEN-GFP	1	Cluster of Alcohol dehydrogenase 1 OS=Saccharomyces cerevisiae (strain ATCC 204508 / S288c) GN=ADH1 PE=1 SV=5 (ADH1_YEAST)	Alcohol dehydrogenase 1 OS=Saccharomyces cerevisiae (strain ATCC 204508 / S288c) GN=ADH1 PE=1 SV=5	ADH1_YEAST	36848.7	1	8	9	13	0.0006	0.201
chm7OPEN-GFP	1	Cluster of Serine/threonine-protein kinase TOR1 OS=Saccharomyces cerevisiae (strain ATCC 204508 / S288c) GN=TOR1 PE=1 SV=3 (TOR1_YEAST)	Serine/threonine-protein kinase TOR1 OS=Saccharomyces cerevisiae (strain ATCC 204508 / S288c) GN=TOR1 PE=1 SV=3	TOR1_YEAST	281152	1	8	8	8	0.0004	0.0328
chm7OPEN-GFP	1	Cluster of Elongation factor 3A OS=Saccharomyces cerevisiae (strain ATCC 204508 / S288c) GN=YEF3 PE=1 SV=4 (EF3A_YEAST)	Elongation factor 3A OS=Saccharomyces cerevisiae (strain ATCC 204508 / S288c) GN=YEF3 PE=1 SV=4	EF3A_YEAST	115948	1	8	8	10	0.0004	0.0776
chm7OPEN-GFP	1	Cluster of V-type proton ATPase subunit B OS=Saccharomyces cerevisiae (strain ATCC 204508 / S288c) GN=VMA2 PE=1 SV=2 (VATB_YEAST)	V-type proton ATPase subunit B OS=Saccharomyces cerevisiae (strain ATCC 204508 / S288c) GN=VMA2 PE=1 SV=2	VATB_YEAST	57751.6	1	8	8	11	0.0005	0.172
chm7OPEN-GFP	1	Cluster of Replication factor A protein 1 OS=Saccharomyces cerevisiae (strain ATCC 204508 / S288c) GN=RFA1 PE=1 SV=1 (RFA1_YEAST)	Replication factor A protein 1 OS=Saccharomyces cerevisiae (strain ATCC 204508 / S288c) GN=RFA1 PE=1 SV=1	RFA1_YEAST	70350.2	1	8	8	8	0.0004	0.13
chm7OPEN-GFP	1	Cluster of Phosphoglycerate kinase OS=Saccharomyces cerevisiae (strain ATCC 204508 / S288c) GN=PGK1 PE=1 SV=2 (PGK_YEAST)	Phosphoglycerate kinase OS=Saccharomyces cerevisiae (strain ATCC 204508 / S288c) GN=PGK1 PE=1 SV=2	PGK_YEAST	44739.6	1	8	8	9	0.0004	0.2
chm7OPEN-GFP	1	Cluster of 40S ribosomal protein S18-A OS=Saccharomyces cerevisiae (strain ATCC 204508 / S288c) GN=RPS18A PE=1 SV=1 (RS18A_YEAST)	40S ribosomal protein S18-A OS=Saccharomyces cerevisiae (strain ATCC 204508 / S288c) GN=RPS18A PE=1 SV=1	RS18A_YEAST	17037.9	1	8	10	17	0.0008	0.493
chm7OPEN-GFP	1	Cluster of Activator of SKN7 protein 10 OS=Saccharomyces cerevisiae (strain ATCC 204508 / S288c) GN=ASK10 PE=1 SV=2 (ASK10_YEAST)	Activator of SKN7 protein 10 OS=Saccharomyces cerevisiae (strain ATCC 204508 / S288c) GN=ASK10 PE=1 SV=2	ASK10_YEAST	126868	1	8	8	11	0.0005	0.0899
chm7OPEN-GFP	1	Cluster of ATP-dependent molecular chaperone HSC82 OS=Saccharomyces cerevisiae (strain ATCC 204508 / S288c) GN=HSC82 PE=1 SV=4 (HSC82_YEAST)	ATP-dependent molecular chaperone HSC82 OS=Saccharomyces cerevisiae (strain ATCC 204508 / S288c) GN=HSC82 PE=1 SV=4	HSC82_YEAST	80903.4	1	7	7	8	0.0004	0.133
chm7OPEN-GFP	1	Cluster of Protein PBP4 OS=Saccharomyces cerevisiae (strain ATCC 204508 / S288c) GN=PBP4 PE=1 SV=1 (PBP4_YEAST)	Protein PBP4 OS=Saccharomyces cerevisiae (strain ATCC 204508 / S288c) GN=PBP4 PE=1 SV=1	PBP4_YEAST	19881.4	1	7	7	9	0.0004	0.432
chm7OPEN-GFP	1	Cluster of 60S ribosomal protein L10 OS=Saccharomyces cerevisiae (strain ATCC 204508 / S288c) GN=RPL10 PE=1 SV=1 (RL10_YEAST)	60S ribosomal protein L10 OS=Saccharomyces cerevisiae (strain ATCC 204508 / S288c) GN=RPL10 PE=1 SV=1	RL10_YEAST	25362.1	1	7	11	14	0.0006	0.294
chm7OPEN-GFP	1	Cluster of Monopolin complex subunit LRS4 OS=Saccharomyces cerevisiae (strain ATCC 204508 / S288c) GN=LRS4 PE=1 SV=1 (LRS4_YEAST)	Monopolin complex subunit LRS4 OS=Saccharomyces cerevisiae (strain ATCC 204508 / S288c) GN=LRS4 PE=1 SV=1	LRS4_YEAST	39356.1	1	7	8	9	0.0004	0.176
chm7OPEN-GFP	1	Cluster of Protein URA2 OS=Saccharomyces cerevisiae (strain ATCC 204508 / S288c) GN=URA2 PE=1 SV=5 (PYR1_YEAST)	Protein URA2 OS=Saccharomyces cerevisiae (strain ATCC 204508 / S288c) GN=URA2 PE=1 SV=5	PYR1_YEAST	245045	1	7	7	7	0.0003	0.0316
chm7OPEN-GFP	1	Cluster of ATP-dependent RNA helicase eIF4A OS=Saccharomyces cerevisiae (strain YJM789) GN=TIF1 PE=3 SV=1 (IF4A_YEAS7)	ATP-dependent RNA helicase eIF4A OS=Saccharomyces cerevisiae (strain YJM789) GN=TIF1 PE=3 SV=1	IF4A_YEAS7	44698.3	1	7	7	7	0.0003	0.213
chm7OPEN-GFP	1	Cluster of 40S ribosomal protein S14-B OS=Saccharomyces cerevisiae (strain ATCC 204508 / S288c) GN=RPS14B PE=1 SV=2 (RS14B_YEAST)	40S ribosomal protein S14-B OS=Saccharomyces cerevisiae (strain ATCC 204508 / S288c) GN=RPS14B PE=1 SV=2	RS14B_YEAST	14649.8	1	6	7	12	0.0005	0.457
chm7OPEN-GFP	1	Cluster of 40S ribosomal protein S5 OS=Saccharomyces cerevisiae (strain ATCC 204508 / S288c) GN=RPS5 PE=1 SV=3 (RS5_YEAST)	40S ribosomal protein S5 OS=Saccharomyces cerevisiae (strain ATCC 204508 / S288c) GN=RPS5 PE=1 SV=3	RS5_YEAST	25038.5	1	6	6	9	0.0004	0.276
chm7OPEN-GFP	1	Cluster of Enolase 2 OS=Saccharomyces cerevisiae (strain ATCC 204508 / S288c) GN=ENO2 PE=1 SV=2 (ENO2_YEAST)	Enolase 2 OS=Saccharomyces cerevisiae (strain ATCC 204508 / S288c) GN=ENO2 PE=1 SV=2	ENO2_YEAST	46915.1	1	6	6	10	0.0004	0.156
chm7OPEN-GFP	1	Cluster of Myosin-5 OS=Saccharomyces cerevisiae (strain YJM789) GN=MYO5 PE=3 SV=1 (MYO5_YEAS7)	Myosin-5 OS=Saccharomyces cerevisiae (strain YJM789) GN=MYO5 PE=3 SV=1	MYO5_YEAS7	136904	1	6	6	6	0.0003	0.055
chm7OPEN-GFP	1	Cluster of Protein LSM12 OS=Saccharomyces cerevisiae (strain ATCC 204508 / S288c) GN=LSM12 PE=1 SV=1 (LSM12_YEAST)	Protein LSM12 OS=Saccharomyces cerevisiae (strain ATCC 204508 / S288c) GN=LSM12 PE=1 SV=1	LSM12_YEAST	21314	1	6	6	8	0.0004	0.358
chm7OPEN-GFP	1	Cluster of Dual specificity protein kinase YAK1 OS=Saccharomyces cerevisiae (strain ATCC 204508 / S288c) GN=YAK1 PE=1 SV=1 (YAK1_YEAST)	Dual specificity protein kinase YAK1 OS=Saccharomyces cerevisiae (strain ATCC 204508 / S288c) GN=YAK1 PE=1 SV=1	YAK1_YEAST	91247.1	1	6	6	8	0.0004	0.0731
chm7OPEN-GFP	1	Cluster of Elongation factor 1-alpha OS=Saccharomyces cerevisiae (strain ATCC 204508 / S288c) GN=TEF1 PE=1 SV=1 (EF1A_YEAST)	Elongation factor 1-alpha OS=Saccharomyces cerevisiae (strain ATCC 204508 / S288c) GN=TEF1 PE=1 SV=1	EF1A_YEAST	50032.6	1	6	7	14	0.0006	0.155
chm7OPEN-GFP	1	Cluster of 40S ribosomal protein S11-A OS=Saccharomyces cerevisiae (strain ATCC 204508 / S288c) GN=RPS11A PE=1 SV=1 (RS11A_YEAST)	40S ribosomal protein S11-A OS=Saccharomyces cerevisiae (strain ATCC 204508 / S288c) GN=RPS11A PE=1 SV=1	RS11A_YEAST	17748.8	1	6	7	12	0.0005	0.314
chm7OPEN-GFP	1	Cluster of Serine/threonine-protein kinase SCH9 OS=Saccharomyces cerevisiae (strain ATCC 204508 / S288c) GN=SCH9 PE=1 SV=3 (SCH9_YEAST)	Serine/threonine-protein kinase SCH9 OS=Saccharomyces cerevisiae (strain ATCC 204508 / S288c) GN=SCH9 PE=1 SV=3	SCH9_YEAST	91813.5	1	5	5	5	0.0002	0.0534
chm7OPEN-GFP	1	Cluster of Protein transport protein SEC23 OS=Saccharomyces cerevisiae (strain ATCC 204508 / S288c) GN=SEC23 PE=1 SV=1 (SEC23_YEAST)	Protein transport protein SEC23 OS=Saccharomyces cerevisiae (strain ATCC 204508 / S288c) GN=SEC23 PE=1 SV=1	SEC23_YEAST	85387.6	1	5	5	8	0.0004	0.069
chm7OPEN-GFP	1	Cluster of Magnesium-activated aldehyde dehydrogenase, cytosolic OS=Saccharomyces cerevisiae (strain ATCC 204508 / S288c) GN=ALD6 PE=1 SV=4 (ALDH6_YEAST)	Magnesium-activated aldehyde dehydrogenase, cytosolic OS=Saccharomyces cerevisiae (strain ATCC 204508 / S288c) GN=ALD6 PE=1 SV=4	ALDH6_YEAST	54415.5	1	5	5	5	0.0002	0.114
chm7OPEN-GFP	1	Cluster of 40S ribosomal protein S3 OS=Saccharomyces cerevisiae (strain ATCC 204508 / S288c) GN=RPS3 PE=1 SV=5 (RS3_YEAST)	40S ribosomal protein S3 OS=Saccharomyces cerevisiae (strain ATCC 204508 / S288c) GN=RPS3 PE=1 SV=5	RS3_YEAST	26503	1	5	6	10	0.0004	0.225
chm7OPEN-GFP	1	Cluster of DNA-directed RNA polymerase II subunit RPB2 OS=Saccharomyces cerevisiae (strain ATCC 204508 / S288c) GN=RPB2 PE=1 SV=2 (RPB2_YEAST)	DNA-directed RNA polymerase II subunit RPB2 OS=Saccharomyces cerevisiae (strain ATCC 204508 / S288c) GN=RPB2 PE=1 SV=2	RPB2_YEAST	138757	1	5	5	6	0.0003	0.0417
chm7OPEN-GFP	1	Cluster of Heat shock protein SSC1, mitochondrial OS=Saccharomyces cerevisiae (strain ATCC 204508 / S288c) GN=SSC1 PE=1 SV=1 (HSP77_YEAST)	Heat shock protein SSC1, mitochondrial OS=Saccharomyces cerevisiae (strain ATCC 204508 / S288c) GN=SSC1 PE=1 SV=1	HSP77_YEAST,HSP77_YEASX	70628.8	1	5	5	7	0.0003	0.0902
chm7OPEN-GFP	1	Cluster of Mitochondrial outer membrane protein porin 1 OS=Saccharomyces cerevisiae (strain ATCC 204508 / S288c) GN=POR1 PE=1 SV=4 (VDAC1_YEAST)	Mitochondrial outer membrane protein porin 1 OS=Saccharomyces cerevisiae (strain ATCC 204508 / S288c) GN=POR1 PE=1 SV=4	VDAC1_YEAST	30429.5	1	5	5	6	0.0003	0.216
chm7OPEN-GFP	1	Cluster of 40S ribosomal protein S20 OS=Saccharomyces cerevisiae (strain ATCC 204508 / S288c) GN=RPS20 PE=1 SV=3 (RS20_YEAST)	40S ribosomal protein S20 OS=Saccharomyces cerevisiae (strain ATCC 204508 / S288c) GN=RPS20 PE=1 SV=3	RS20_YEAST	13906.8	1	5	5	7	0.0003	0.388
chm7OPEN-GFP	1	Cluster of Acetolactate synthase catalytic subunit, mitochondrial OS=Saccharomyces cerevisiae (strain ATCC 204508 / S288c) GN=ILV2 PE=1 SV=1 (ILVB_YEAST)	Acetolactate synthase catalytic subunit, mitochondrial OS=Saccharomyces cerevisiae (strain ATCC 204508 / S288c) GN=ILV2 PE=1 SV=1	ILVB_YEAST	74937.5	1	4	4	5	0.0002	0.0582
chm7OPEN-GFP	1	Cluster of Protein transport protein SEC9 OS=Saccharomyces cerevisiae (strain ATCC 204508 / S288c) GN=SEC9 PE=1 SV=1 (SEC9_YEAST)	Protein transport protein SEC9 OS=Saccharomyces cerevisiae (strain ATCC 204508 / S288c) GN=SEC9 PE=1 SV=1	SEC9_YEAST	73624.9	1	4	4	5	0.0002	0.0691
chm7OPEN-GFP	1	Cluster of Nucleoporin NUP116/NSP116 OS=Saccharomyces cerevisiae (strain ATCC 204508 / S288c) GN=NUP116 PE=1 SV=2 (NU116_YEAST)	Nucleoporin NUP116/NSP116 OS=Saccharomyces cerevisiae (strain ATCC 204508 / S288c) GN=NUP116 PE=1 SV=2	NU116_YEAST	116236	1	4	4	4	0.0002	0.0323
chm7OPEN-GFP	1	Cluster of Protein JSN1 OS=Saccharomyces cerevisiae (strain ATCC 204508 / S288c) GN=JSN1 PE=1 SV=1 (JSN1_YEAST)	Protein JSN1 OS=Saccharomyces cerevisiae (strain ATCC 204508 / S288c) GN=JSN1 PE=1 SV=1	JSN1_YEAST	120377	1	4	4	5	0.0002	0.0348
chm7OPEN-GFP	1	Cluster of Protein WHI4 OS=Saccharomyces cerevisiae (strain ATCC 204508 / S288c) GN=WHI4 PE=1 SV=1 (WHI4_YEAST)	Protein WHI4 OS=Saccharomyces cerevisiae (strain ATCC 204508 / S288c) GN=WHI4 PE=1 SV=1	WHI4_YEAST	70691	1	4	4	4	0.0002	0.0709
chm7OPEN-GFP	1	Cluster of Monopolin complex subunit CSM1 OS=Saccharomyces cerevisiae (strain ATCC 204508 / S288c) GN=CSM1 PE=1 SV=1 (CSM1_YEAST)	Monopolin complex subunit CSM1 OS=Saccharomyces cerevisiae (strain ATCC 204508 / S288c) GN=CSM1 PE=1 SV=1	CSM1_YEAST	21752	1	4	4	7	0.0003	0.263
chm7OPEN-GFP	1	Cluster of DOA4-independent degradation protein 4 OS=Saccharomyces cerevisiae (strain ATCC 204508 / S288c) GN=DID4 PE=1 SV=2 (DID4_YEAST)	DOA4-independent degradation protein 4 OS=Saccharomyces cerevisiae (strain ATCC 204508 / S288c) GN=DID4 PE=1 SV=2	DID4_YEAST	26291.2	1	4	7	12	0.0005	0.172
chm7OPEN-GFP	1	Cluster of Coatomer subunit beta OS=Saccharomyces cerevisiae (strain ATCC 204508 / S288c) GN=SEC26 PE=1 SV=2 (COPB_YEAST)	Coatomer subunit beta OS=Saccharomyces cerevisiae (strain ATCC 204508 / S288c) GN=SEC26 PE=1 SV=2	COPB_YEAST	109024	1	4	4	4	0.0002	0.0442
chm7OPEN-GFP	1	Cluster of GTP-binding nuclear protein GSP1/CNR1 OS=Saccharomyces cerevisiae (strain ATCC 204508 / S288c) GN=GSP1 PE=1 SV=1 (GSP1_YEAST)	GTP-binding nuclear protein GSP1/CNR1 OS=Saccharomyces cerevisiae (strain ATCC 204508 / S288c) GN=GSP1 PE=1 SV=1	GSP1_YEAST,GSP2_YEAST	24810.6	1	4	4	8	0.0004	0.183
chm7OPEN-GFP	1	Cluster of Guanine nucleotide-binding protein subunit beta-like protein OS=Saccharomyces cerevisiae (strain ATCC 204508 / S288c) GN=ASC1 PE=1 SV=4 (GBLP_YEAST)	Guanine nucleotide-binding protein subunit beta-like protein OS=Saccharomyces cerevisiae (strain ATCC 204508 / S288c) GN=ASC1 PE=1 SV=4	GBLP_YEAST	34805.9	1	4	4	5	0.0002	0.157
chm7OPEN-GFP	1	Cluster of Serine/threonine-protein kinase CBK1 OS=Saccharomyces cerevisiae (strain ATCC 204508 / S288c) GN=CBK1 PE=1 SV=1 (CBK1_YEAST)	Serine/threonine-protein kinase CBK1 OS=Saccharomyces cerevisiae (strain ATCC 204508 / S288c) GN=CBK1 PE=1 SV=1	CBK1_YEAST	86946.9	1	4	4	5	0.0002	0.0476
chm7OPEN-GFP	1	Cluster of 40S ribosomal protein S6-A OS=Saccharomyces cerevisiae (strain ATCC 204508 / S288c) GN=RPS6A PE=1 SV=1 (RS6A_YEAST)	40S ribosomal protein S6-A OS=Saccharomyces cerevisiae (strain ATCC 204508 / S288c) GN=RPS6A PE=1 SV=1	RS6A_YEAST	26997.2	1	4	4	6	0.0003	0.216
chm7OPEN-GFP	1	Cluster of Adenosylhomocysteinase OS=Saccharomyces cerevisiae (strain ATCC 204508 / S288c) GN=SAH1 PE=1 SV=1 (SAHH_YEAST)	Adenosylhomocysteinase OS=Saccharomyces cerevisiae (strain ATCC 204508 / S288c) GN=SAH1 PE=1 SV=1	SAHH_YEAST	49125.8	1	4	4	4	0.0002	0.102
chm7OPEN-GFP	1	Cluster of 60S ribosomal protein L4-B OS=Saccharomyces cerevisiae (strain ATCC 204508 / S288c) GN=RPL4B PE=1 SV=2 (RL4B_YEAST)	60S ribosomal protein L4-B OS=Saccharomyces cerevisiae (strain ATCC 204508 / S288c) GN=RPL4B PE=1 SV=2	RL4B_YEAST	39062	1	4	4	6	0.0003	0.18
chm7OPEN-GFP	1	Cluster of RNA-binding protein PIN4 OS=Saccharomyces cerevisiae (strain ATCC 204508 / S288c) GN=PIN4 PE=1 SV=1 (PIN4_YEAST)	RNA-binding protein PIN4 OS=Saccharomyces cerevisiae (strain ATCC 204508 / S288c) GN=PIN4 PE=1 SV=1	PIN4_YEAST	73777.4	1	4	4	5	0.0002	0.0763
chm7OPEN-GFP	1	Cluster of General negative regulator of transcription subunit 1 OS=Saccharomyces cerevisiae (strain ATCC 204508 / S288c) GN=CDC39 PE=1 SV=3 (NOT1_YEAST)	General negative regulator of transcription subunit 1 OS=Saccharomyces cerevisiae (strain ATCC 204508 / S288c) GN=CDC39 PE=1 SV=3	NOT1_YEAST	240290	1	4	4	4	0.0002	0.0171
chm7OPEN-GFP	1	Cluster of RNA-binding protein MRN1 OS=Saccharomyces cerevisiae (strain ATCC 204508 / S288c) GN=MRN1 PE=1 SV=1 (MRN1_YEAST)	RNA-binding protein MRN1 OS=Saccharomyces cerevisiae (strain ATCC 204508 / S288c) GN=MRN1 PE=1 SV=1	MRN1_YEAST	68665.1	1	3	3	3	0.0001	0.0392
chm7OPEN-GFP	1	Cluster of Actin cytoskeleton-regulatory complex protein PAN1 OS=Saccharomyces cerevisiae (strain ATCC 204508 / S288c) GN=PAN1 PE=1 SV=2 (PAN1_YEAST)	Actin cytoskeleton-regulatory complex protein PAN1 OS=Saccharomyces cerevisiae (strain ATCC 204508 / S288c) GN=PAN1 PE=1 SV=2	PAN1_YEAST	160269	1	3	3	3	0.0001	0.0216
chm7OPEN-GFP	1	Cluster of Target of rapamycin complex 1 subunit KOG1 OS=Saccharomyces cerevisiae (strain ATCC 204508 / S288c) GN=KOG1 PE=1 SV=2 (KOG1_YEAST)	Target of rapamycin complex 1 subunit KOG1 OS=Saccharomyces cerevisiae (strain ATCC 204508 / S288c) GN=KOG1 PE=1 SV=2	KOG1_YEAST	177614	1	3	3	4	0.0002	0.0231
chm7OPEN-GFP	1	Cluster of Chitin synthase 1 OS=Saccharomyces cerevisiae (strain ATCC 204508 / S288c) GN=CHS1 PE=1 SV=2 (CHS1_YEAST)	Chitin synthase 1 OS=Saccharomyces cerevisiae (strain ATCC 204508 / S288c) GN=CHS1 PE=1 SV=2	CHS1_YEAST	129876	1	3	3	4	0.0002	0.0283
chm7OPEN-GFP	1	Cluster of Serine/threonine-protein kinase KSP1 OS=Saccharomyces cerevisiae (strain ATCC 204508 / S288c) GN=KSP1 PE=1 SV=1 (KSP1_YEAST)	Serine/threonine-protein kinase KSP1 OS=Saccharomyces cerevisiae (strain ATCC 204508 / S288c) GN=KSP1 PE=1 SV=1	KSP1_YEAST	117085	1	3	3	4	0.0002	0.033
chm7OPEN-GFP	1	Cluster of 60S ribosomal protein L25 OS=Saccharomyces cerevisiae (strain ATCC 204508 / S288c) GN=RPL25 PE=1 SV=4 (RL25_YEAST)	60S ribosomal protein L25 OS=Saccharomyces cerevisiae (strain ATCC 204508 / S288c) GN=RPL25 PE=1 SV=4	RL25_YEAST	15758.2	1	3	3	5	0.0002	0.246
chm7OPEN-GFP	1	Cluster of SED5-binding protein 3 OS=Saccharomyces cerevisiae (strain ATCC 204508 / S288c) GN=SFB3 PE=1 SV=1 (SFB3_YEAST)	SED5-binding protein 3 OS=Saccharomyces cerevisiae (strain ATCC 204508 / S288c) GN=SFB3 PE=1 SV=1	SFB3_YEAST	103953	1	3	3	3	0.0001	0.0388
chm7OPEN-GFP	1	Cluster of Vacuolar protein-sorting-associated protein 24 OS=Saccharomyces cerevisiae (strain ATCC 204508 / S288c) GN=VPS24 PE=1 SV=1 (VPS24_YEAST)	Vacuolar protein-sorting-associated protein 24 OS=Saccharomyces cerevisiae (strain ATCC 204508 / S288c) GN=VPS24 PE=1 SV=1	VPS24_YEAST	26242.2	1	3	4	8	0.0004	0.112
chm7OPEN-GFP	1	Cluster of Epsin-2 OS=Saccharomyces cerevisiae (strain ATCC 204508 / S288c) GN=ENT2 PE=1 SV=1 (ENT2_YEAST)	Epsin-2 OS=Saccharomyces cerevisiae (strain ATCC 204508 / S288c) GN=ENT2 PE=1 SV=1	ENT2_YEAST	71806	1	3	3	6	0.0003	0.0701
chm7OPEN-GFP	1	Cluster of Uncharacterized protein YMR124W OS=Saccharomyces cerevisiae (strain ATCC 204508 / S288c) GN=YMR124W PE=1 SV=2 (YM11_YEAST)	Uncharacterized protein YMR124W OS=Saccharomyces cerevisiae (strain ATCC 204508 / S288c) GN=YMR124W PE=1 SV=2	YM11_YEAST	105917	1	3	3	4	0.0002	0.0403
chm7OPEN-GFP	1	Cluster of Heat shock protein SSA2 OS=Saccharomyces cerevisiae (strain ATCC 204508 / S288c) GN=SSA2 PE=1 SV=3 (HSP72_YEAST)	Heat shock protein SSA2 OS=Saccharomyces cerevisiae (strain ATCC 204508 / S288c) GN=SSA2 PE=1 SV=3	HSP72_YEAST	69471.8	1	3	4	26	0.0012	0.235
chm7OPEN-GFP	1	Cluster of Asparagine-rich protein OS=Saccharomyces cerevisiae (strain ATCC 204508 / S288c) GN=NRP1 PE=1 SV=2 (NRP1_YEAST)	Asparagine-rich protein OS=Saccharomyces cerevisiae (strain ATCC 204508 / S288c) GN=NRP1 PE=1 SV=2	NRP1_YEAST	79299.7	1	3	3	7	0.0003	0.0459
chm7OPEN-GFP	1	Cluster of SWI/SNF complex subunit SWI3 OS=Saccharomyces cerevisiae (strain ATCC 204508 / S288c) GN=SWI3 PE=1 SV=1 (SWI3_YEAST)	SWI/SNF complex subunit SWI3 OS=Saccharomyces cerevisiae (strain ATCC 204508 / S288c) GN=SWI3 PE=1 SV=1	SWI3_YEAST	92928.5	1	3	3	4	0.0002	0.0376
chm7OPEN-GFP	1	Cluster of ATP-dependent 6-phosphofructokinase subunit alpha OS=Saccharomyces cerevisiae (strain ATCC 204508 / S288c) GN=PFK1 PE=1 SV=1 (PFKA1_YEAST)	ATP-dependent 6-phosphofructokinase subunit alpha OS=Saccharomyces cerevisiae (strain ATCC 204508 / S288c) GN=PFK1 PE=1 SV=1	PFKA1_YEAST	107973	1	3	3	3	0.0001	0.0334
chm7OPEN-GFP	1	Cluster of 60S ribosomal protein L24-A OS=Saccharomyces cerevisiae (strain ATCC 204508 / S288c) GN=RPL24A PE=1 SV=1 (RL24A_YEAST)	60S ribosomal protein L24-A OS=Saccharomyces cerevisiae (strain ATCC 204508 / S288c) GN=RPL24A PE=1 SV=1	RL24A_YEAST	17614.4	1	3	3	4	0.0002	0.206
chm7OPEN-GFP	1	Cluster of 60S ribosomal protein L23-A OS=Saccharomyces cerevisiae (strain ATCC 204508 / S288c) GN=RPL23A PE=1 SV=1 (RL23A_YEAST)	60S ribosomal protein L23-A OS=Saccharomyces cerevisiae (strain ATCC 204508 / S288c) GN=RPL23A PE=1 SV=1	RL23A_YEAST	14473.1	1	3	4	4	0.0002	0.226
chm7OPEN-GFP	1	Cluster of Y' element ATP-dependent helicase YEL077C OS=Saccharomyces cerevisiae (strain ATCC 204508 / S288c) GN=YEL077C PE=2 SV=1 (YE077_YEAST)	Y' element ATP-dependent helicase YEL077C OS=Saccharomyces cerevisiae (strain ATCC 204508 / S288c) GN=YEL077C PE=2 SV=1	YE077_YEAST,YL066_YEAST,YL067_YEAST,YMN3_YEAST,YP204_YEAST,YRF11_YEAST,YRF12_YEAST,YRF13_YEAST,YRF14_YEAST,YRF16_YEAST	143094	1	3	3	3	0.0001	0.0266
chm7OPEN-GFP	1	Cluster of 40S ribosomal protein S4-A OS=Saccharomyces cerevisiae (strain ATCC 204508 / S288c) GN=RPS4A PE=1 SV=1 (RS4A_YEAST)	40S ribosomal protein S4-A OS=Saccharomyces cerevisiae (strain ATCC 204508 / S288c) GN=RPS4A PE=1 SV=1	RS4A_YEAST	29411.2	1	3	3	3	0.0001	0.111
chm7OPEN-GFP	1	Cluster of Phosphomannomutase OS=Saccharomyces cerevisiae (strain ATCC 204508 / S288c) GN=SEC53 PE=1 SV=1 (PMM_YEAST)	Phosphomannomutase OS=Saccharomyces cerevisiae (strain ATCC 204508 / S288c) GN=SEC53 PE=1 SV=1	PMM_YEAST	29064.1	1	3	3	3	0.0001	0.126
chm7OPEN-GFP	1	Cluster of Protein EMP47 OS=Saccharomyces cerevisiae (strain ATCC 204508 / S288c) GN=EMP47 PE=1 SV=1 (EMP47_YEAST)	Protein EMP47 OS=Saccharomyces cerevisiae (strain ATCC 204508 / S288c) GN=EMP47 PE=1 SV=1	EMP47_YEAST	50332.5	1	3	3	3	0.0001	0.0854
chm7OPEN-GFP	1	Cluster of Mannose-1-phosphate guanyltransferase OS=Saccharomyces cerevisiae (strain ATCC 204508 / S288c) GN=PSA1 PE=1 SV=2 (MPG1_YEAST)	Mannose-1-phosphate guanyltransferase OS=Saccharomyces cerevisiae (strain ATCC 204508 / S288c) GN=PSA1 PE=1 SV=2	MPG1_YEAST	39566.6	1	3	3	3	0.0001	0.108
chm7OPEN-GFP	1	Cluster of Protein WHI3 OS=Saccharomyces cerevisiae (strain ATCC 204508 / S288c) GN=WHI3 PE=1 SV=1 (WHI3_YEAST)	Protein WHI3 OS=Saccharomyces cerevisiae (strain ATCC 204508 / S288c) GN=WHI3 PE=1 SV=1	WHI3_YEAST	71254.5	1	3	3	3	0.0001	0.0575
chm7OPEN-GFP	1	Cluster of S-adenosylmethionine synthase 1 OS=Saccharomyces cerevisiae (strain ATCC 204508 / S288c) GN=SAM1 PE=1 SV=2 (METK1_YEAST)	S-adenosylmethionine synthase 2 OS=Saccharomyces cerevisiae (strain ATCC 204508 / S288c) GN=SAM2 PE=1 SV=3	METK2_YEAST	42257.2	1	2	2	7	0.0003	0.128
chm7OPEN-GFP	1	Cluster of 40S ribosomal protein S13 OS=Saccharomyces cerevisiae (strain ATCC 204508 / S288c) GN=RPS13 PE=1 SV=3 (RS13_YEAST)	40S ribosomal protein S13 OS=Saccharomyces cerevisiae (strain ATCC 204508 / S288c) GN=RPS13 PE=1 SV=3	RS13_YEAST	17029.8	1	2	2	2	0.0001	0.159
chm7OPEN-GFP	1	Cluster of Triosephosphate isomerase OS=Saccharomyces cerevisiae (strain ATCC 204508 / S288c) GN=TPI1 PE=1 SV=2 (TPIS_YEAST)	Triosephosphate isomerase OS=Saccharomyces cerevisiae (strain ATCC 204508 / S288c) GN=TPI1 PE=1 SV=2	TPIS_YEAST	26795.6	1	2	2	3	0.0001	0.0927
chm7OPEN-GFP	1	Cluster of 40S ribosomal protein S16-A OS=Saccharomyces cerevisiae (strain ATCC 204508 / S288c) GN=RPS16A PE=1 SV=1 (RS16A_YEAST)	40S ribosomal protein S16-A OS=Saccharomyces cerevisiae (strain ATCC 204508 / S288c) GN=RPS16A PE=1 SV=1	RS16A_YEAST	15847.9	1	2	2	2	0.0001	0.147
chm7OPEN-GFP	1	Cluster of RNA polymerase II degradation factor 1 OS=Saccharomyces cerevisiae (strain JAY291) GN=DEF1 PE=3 SV=1 (DEF1_YEAS2)	RNA polymerase II degradation factor 1 OS=Saccharomyces cerevisiae (strain JAY291) GN=DEF1 PE=3 SV=1	DEF1_YEAS2,DEF1_YEAST	83969.2	1	2	2	3	0.0001	0.0271
chm7OPEN-GFP	1	Cluster of Fatty acid synthase subunit beta OS=Saccharomyces cerevisiae (strain ATCC 204508 / S288c) GN=FAS1 PE=1 SV=2 (FAS1_YEAST)	Fatty acid synthase subunit beta OS=Saccharomyces cerevisiae (strain ATCC 204508 / S288c) GN=FAS1 PE=1 SV=2	FAS1_YEAST	228696	1	2	2	2	0.0001	0.0102
chm7OPEN-GFP	1	Cluster of Nucleoporin NUP100/NSP100 OS=Saccharomyces cerevisiae (strain ATCC 204508 / S288c) GN=NUP100 PE=1 SV=1 (NU100_YEAST)	Nucleoporin NUP100/NSP100 OS=Saccharomyces cerevisiae (strain ATCC 204508 / S288c) GN=NUP100 PE=1 SV=1	NU100_YEAST	99990.4	1	2	2	2	0.0001	0.0261
chm7OPEN-GFP	1	Cluster of Homocysteine/cysteine synthase OS=Saccharomyces cerevisiae (strain ATCC 204508 / S288c) GN=MET17 PE=1 SV=3 (CYSD_YEAST)	Homocysteine/cysteine synthase OS=Saccharomyces cerevisiae (strain ATCC 204508 / S288c) GN=MET17 PE=1 SV=3	CYSD_YEAST	48672.3	1	2	2	2	0.0001	0.0495
chm7OPEN-GFP	1	Cluster of Heat shock protein homolog SSE1 OS=Saccharomyces cerevisiae (strain ATCC 204508 / S288c) GN=SSE1 PE=1 SV=4 (HSP7F_YEAST)	Heat shock protein homolog SSE1 OS=Saccharomyces cerevisiae (strain ATCC 204508 / S288c) GN=SSE1 PE=1 SV=4	HSP7F_YEAST	77368.6	1	2	2	2	0.0001	0.0274
chm7OPEN-GFP	1	Cluster of Pyrroline-5-carboxylate reductase OS=Saccharomyces cerevisiae (strain ATCC 204508 / S288c) GN=PRO3 PE=1 SV=1 (P5CR_YEAST)	Pyrroline-5-carboxylate reductase OS=Saccharomyces cerevisiae (strain ATCC 204508 / S288c) GN=PRO3 PE=1 SV=1	P5CR_YEAST	30131.4	1	2	2	3	0.0001	0.0874
chm7OPEN-GFP	1	Cluster of 60S acidic ribosomal protein P0 OS=Saccharomyces cerevisiae (strain ATCC 204508 / S288c) GN=RPP0 PE=1 SV=2 (RLA0_YEAST)	60S acidic ribosomal protein P0 OS=Saccharomyces cerevisiae (strain ATCC 204508 / S288c) GN=RPP0 PE=1 SV=2	RLA0_YEAST	33717.4	1	2	2	3	0.0001	0.0769
chm7OPEN-GFP	1	Cluster of Phosphoglycerate mutase 1 OS=Saccharomyces cerevisiae (strain ATCC 204508 / S288c) GN=GPM1 PE=1 SV=3 (PMG1_YEAST)	Phosphoglycerate mutase 1 OS=Saccharomyces cerevisiae (strain ATCC 204508 / S288c) GN=GPM1 PE=1 SV=3	PMG1_YEAST	27609.7	1	2	2	2	0.0001	0.0931
chm7OPEN-GFP	1	Cluster of Fructose-bisphosphate aldolase OS=Saccharomyces cerevisiae (strain ATCC 204508 / S288c) GN=FBA1 PE=1 SV=3 (ALF_YEAST)	Fructose-bisphosphate aldolase OS=Saccharomyces cerevisiae (strain ATCC 204508 / S288c) GN=FBA1 PE=1 SV=3	ALF_YEAST	39621.5	1	2	3	3	0.0001	0.0613
chm7OPEN-GFP	1	Cluster of Ubiquitin-40S ribosomal protein S31 OS=Saccharomyces cerevisiae (strain ATCC 204508 / S288c) GN=RPS31 PE=1 SV=3 (RS31_YEAST)	Ubiquitin-40S ribosomal protein S31 OS=Saccharomyces cerevisiae (strain ATCC 204508 / S288c) GN=RPS31 PE=1 SV=3	RS31_YEAST	17216.6	1	2	2	2	0.0001	0.112
chm7OPEN-GFP	1	Cluster of mRNA-binding protein PUF2 OS=Saccharomyces cerevisiae (strain ATCC 204508 / S288c) GN=PUF2 PE=1 SV=1 (PUF2_YEAST)	mRNA-binding protein PUF2 OS=Saccharomyces cerevisiae (strain ATCC 204508 / S288c) GN=PUF2 PE=1 SV=1	PUF2_YEAST	119512	1	2	2	2	0.0001	0.0177
chm7OPEN-GFP	1	Cluster of 40S ribosomal protein S1-A OS=Saccharomyces cerevisiae (strain RM11-1a) GN=RPS1A PE=3 SV=1 (RS3A1_YEAS1)	40S ribosomal protein S1-A OS=Saccharomyces cerevisiae (strain RM11-1a) GN=RPS1A PE=3 SV=1	RS3A1_YEAS1	28743.8	1	2	2	8	0.0004	0.208
chm7OPEN-GFP	1	Cluster of 40S ribosomal protein S15 OS=Saccharomyces cerevisiae (strain ATCC 204508 / S288c) GN=RPS15 PE=1 SV=1 (RS15_YEAST)	40S ribosomal protein S15 OS=Saccharomyces cerevisiae (strain ATCC 204508 / S288c) GN=RPS15 PE=1 SV=1	RS15_YEAST	16002.2	1	2	2	3	0.0001	0.169
chm7OPEN-GFP	1	Cluster of 60S ribosomal protein L7-A OS=Saccharomyces cerevisiae (strain ATCC 204508 / S288c) GN=RPL7A PE=1 SV=3 (RL7A_YEAST)	60S ribosomal protein L7-A OS=Saccharomyces cerevisiae (strain ATCC 204508 / S288c) GN=RPL7A PE=1 SV=3	RL7A_YEAST	27639.6	1	2	2	2	0.0001	0.0984
chm7OPEN-GFP	1	Cluster of Inorganic phosphate transporter PHO84 OS=Saccharomyces cerevisiae (strain ATCC 204508 / S288c) GN=PHO84 PE=1 SV=2 (PHO84_YEAST)	Inorganic phosphate transporter PHO84 OS=Saccharomyces cerevisiae (strain ATCC 204508 / S288c) GN=PHO84 PE=1 SV=2	PHO84_YEAST	64384.6	1	2	2	2	0.0001	0.0341
chm7OPEN-GFP	1	Cluster of Transposon Ty1-ER1 Gag-Pol polyprotein OS=Saccharomyces cerevisiae (strain ATCC 204508 / S288c) GN=TY1B-ER1 PE=3 SV=1 (YE11B_YEAST)	Transposon Ty1-ER1 Gag-Pol polyprotein OS=Saccharomyces cerevisiae (strain ATCC 204508 / S288c) GN=TY1B-ER1 PE=3 SV=1	YE11B_YEAST,YM12B_YEAST	198570	1	2	3	13	0.0006	0.0444
chm7OPEN-GFP	1	Cluster of 60S ribosomal protein L27-A OS=Saccharomyces cerevisiae (strain ATCC 204508 / S288c) GN=RPL27A PE=1 SV=1 (RL27A_YEAST)	60S ribosomal protein L27-A OS=Saccharomyces cerevisiae (strain ATCC 204508 / S288c) GN=RPL27A PE=1 SV=1	RL27A_YEAST,RL27B_YEAST	15531.2	1	2	2	3	0.0001	0.169
chm7OPEN-GFP	1	Cluster of Nucleoporin NUP82 OS=Saccharomyces cerevisiae (strain ATCC 204508 / S288c) GN=NUP82 PE=1 SV=2 (NUP82_YEAST)	Nucleoporin NUP82 OS=Saccharomyces cerevisiae (strain ATCC 204508 / S288c) GN=NUP82 PE=1 SV=2	NUP82_YEAST	82089.5	1	2	2	2	0.0001	0.0266
chm7OPEN-GFP	1	Cluster of 60S ribosomal protein L9-A OS=Saccharomyces cerevisiae (strain ATCC 204508 / S288c) GN=RPL9A PE=1 SV=2 (RL9A_YEAST)	60S ribosomal protein L9-A OS=Saccharomyces cerevisiae (strain ATCC 204508 / S288c) GN=RPL9A PE=1 SV=2	RL9A_YEAST,RL9B_YEAST	21568.8	1	2	3	5	0.0002	0.105
chm7OPEN-GFP	1	Cluster of 40S ribosomal protein S1-A OS=Saccharomyces cerevisiae (strain RM11-1a) GN=RPS1A PE=3 SV=1 (RS3A1_YEAS1)	40S ribosomal protein S1-B OS=Saccharomyces cerevisiae (strain RM11-1a) GN=RPS1B PE=3 SV=1	RS3A2_YEAS1	28812.9	1	2	2	7	0.0003	0.204
chm7OPEN-GFP	1	Cluster of Protein transport protein SEC24 OS=Saccharomyces cerevisiae (strain ATCC 204508 / S288c) GN=SEC24 PE=1 SV=1 (SEC24_YEAST)	Protein transport protein SEC24 OS=Saccharomyces cerevisiae (strain ATCC 204508 / S288c) GN=SEC24 PE=1 SV=1	SEC24_YEAST	103639	1	2	2	2	0.0001	0.0216
chm7OPEN-GFP	1	Cluster of WD repeat-containing protein YPL247C OS=Saccharomyces cerevisiae (strain ATCC 204508 / S288c) GN=YPL247C PE=1 SV=1 (YP247_YEAST)	WD repeat-containing protein YPL247C OS=Saccharomyces cerevisiae (strain ATCC 204508 / S288c) GN=YPL247C PE=1 SV=1	YP247_YEAST	57324.5	1	2	2	3	0.0001	0.0363
chm7OPEN-GFP	1	Cluster of Polyadenylate-binding protein, cytoplasmic and nuclear OS=Saccharomyces cerevisiae (strain ATCC 204508 / S288c) GN=PAB1 PE=1 SV=4 (PABP_YEAST)	Polyadenylate-binding protein, cytoplasmic and nuclear OS=Saccharomyces cerevisiae (strain ATCC 204508 / S288c) GN=PAB1 PE=1 SV=4	PABP_YEAST	64345.4	1	2	2	2	0.0001	0.0364
chm7OPEN-GFP	1	Cluster of 40S ribosomal protein S0-B OS=Saccharomyces cerevisiae (strain RM11-1a) GN=RPS0B PE=3 SV=1 (RSSA2_YEAS1)	40S ribosomal protein S0-B OS=Saccharomyces cerevisiae (strain RM11-1a) GN=RPS0B PE=3 SV=1	RSSA2_YEAS1	27962.3	1	2	2	3	0.0001	0.0794
chm7OPEN-GFP	1	Cluster of 40S ribosomal protein S8-A OS=Saccharomyces cerevisiae (strain ATCC 204508 / S288c) GN=RPS8A PE=1 SV=1 (RS8A_YEAST)	40S ribosomal protein S8-A OS=Saccharomyces cerevisiae (strain ATCC 204508 / S288c) GN=RPS8A PE=1 SV=1	RS8A_YEAST	22490.4	1	2	2	2	0.0001	0.115
chm7OPEN-GFP	1	Cluster of 40S ribosomal protein S2 OS=Saccharomyces cerevisiae (strain ATCC 204508 / S288c) GN=RPS2 PE=1 SV=3 (RS2_YEAST)	40S ribosomal protein S2 OS=Saccharomyces cerevisiae (strain ATCC 204508 / S288c) GN=RPS2 PE=1 SV=3	RS2_YEAST	27450.2	1	1	1	1	0	0.0433
chm7OPEN-GFP	1	Cluster of Heat shock protein SSA2 OS=Saccharomyces cerevisiae (strain ATCC 204508 / S288c) GN=SSA2 PE=1 SV=3 (HSP72_YEAST)	Heat shock protein SSA1 OS=Saccharomyces cerevisiae (strain ATCC 204508 / S288c) GN=SSA1 PE=1 SV=4	HSP71_YEAST	69659.4	1	1	1	22	0.001	0.192
chm7OPEN-GFP	1	Cluster of 60S ribosomal protein L15-A OS=Saccharomyces cerevisiae (strain ATCC 204508 / S288c) GN=RPL15A PE=1 SV=3 (RL15A_YEAST)	60S ribosomal protein L15-A OS=Saccharomyces cerevisiae (strain ATCC 204508 / S288c) GN=RPL15A PE=1 SV=3	RL15A_YEAST	24422.6	0.998	1	1	1	0	0.0392
chm7OPEN-GFP	1	Cluster of 40S ribosomal protein S9-A OS=Saccharomyces cerevisiae (strain ATCC 204508 / S288c) GN=RPS9A PE=1 SV=3 (RS9A_YEAST)	40S ribosomal protein S9-A OS=Saccharomyces cerevisiae (strain ATCC 204508 / S288c) GN=RPS9A PE=1 SV=3	RS9A_YEAST,RS9B_YEAST	22443.9	1	1	1	1	0	0.0406
chm7OPEN-GFP	1	Cluster of Protein SSP120 OS=Saccharomyces cerevisiae (strain ATCC 204508 / S288c) GN=SSP120 PE=1 SV=1 (SS120_YEAST)	Protein SSP120 OS=Saccharomyces cerevisiae (strain ATCC 204508 / S288c) GN=SSP120 PE=1 SV=1	SS120_YEAST	27290	0.833	1	1	1	0	0.0513
chm7OPEN-GFP	1	Cluster of Glucan 1,3-beta-glucosidase OS=Saccharomyces cerevisiae (strain ATCC 204508 / S288c) GN=BGL2 PE=1 SV=1 (BGL2_YEAST)	Glucan 1,3-beta-glucosidase OS=Saccharomyces cerevisiae (strain ATCC 204508 / S288c) GN=BGL2 PE=1 SV=1	BGL2_YEAST	34118.6	0.845	1	1	1	0	0.0383
chm7OPEN-GFP	1	Cluster of 60S ribosomal protein L11-A OS=Saccharomyces cerevisiae (strain ATCC 204508 / S288c) GN=RPL11A PE=1 SV=2 (RL11A_YEAST)	60S ribosomal protein L11-A OS=Saccharomyces cerevisiae (strain ATCC 204508 / S288c) GN=RPL11A PE=1 SV=2	RL11A_YEAST,RL11B_YEAST	19720	1	1	1	2	0.0001	0.0805
chm7OPEN-GFP	1	Cluster of F-actin-capping protein subunit beta OS=Saccharomyces cerevisiae (strain ATCC 204508 / S288c) GN=CAP2 PE=1 SV=3 (CAPZB_YEAST)	F-actin-capping protein subunit beta OS=Saccharomyces cerevisiae (strain ATCC 204508 / S288c) GN=CAP2 PE=1 SV=3	CAPZB_YEAST	32630.4	0.891	1	1	2	0.0001	0.0453
chm7OPEN-GFP	1	Cluster of Actin cytoskeleton-regulatory complex protein SLA1 OS=Saccharomyces cerevisiae (strain YJM789) GN=SLA1 PE=3 SV=1 (SLA1_YEAS7)	Actin cytoskeleton-regulatory complex protein SLA1 OS=Saccharomyces cerevisiae (strain YJM789) GN=SLA1 PE=3 SV=1	SLA1_YEAS7,SLA1_YEAST	135705	1	1	1	1	0	0.0088
chm7OPEN-GFP	1	Cluster of Replication factor A protein 3 OS=Saccharomyces cerevisiae (strain ATCC 204508 / S288c) GN=RFA3 PE=1 SV=1 (RFA3_YEAST)	Replication factor A protein 3 OS=Saccharomyces cerevisiae (strain ATCC 204508 / S288c) GN=RFA3 PE=1 SV=1	RFA3_YEAST	13816.1	0.998	1	1	2	0.0001	0.123
chm7OPEN-GFP	1	Cluster of 40S ribosomal protein S7-B OS=Saccharomyces cerevisiae (strain ATCC 204508 / S288c) GN=RPS7B PE=1 SV=1 (RS7B_YEAST)	40S ribosomal protein S7-B OS=Saccharomyces cerevisiae (strain ATCC 204508 / S288c) GN=RPS7B PE=1 SV=1	RS7B_YEAST	21634.7	0.999	1	1	2	0.0001	0.0684
chm7OPEN-GFP	1	Cluster of 60S ribosomal protein L1-A OS=Saccharomyces cerevisiae (strain ATCC 204508 / S288c) GN=RPL1A PE=1 SV=1 (RL1A_YEAST)	60S ribosomal protein L1-A OS=Saccharomyces cerevisiae (strain ATCC 204508 / S288c) GN=RPL1A PE=1 SV=1	RL1A_YEAST	24486.3	0.995	1	1	1	0	0.0369
chm7OPEN-GFP	1	Cluster of Glyceraldehyde-3-phosphate dehydrogenase 3 OS=Saccharomyces cerevisiae (strain ATCC 204508 / S288c) GN=TDH3 PE=1 SV=3 (G3P3_YEAST)	Glyceraldehyde-3-phosphate dehydrogenase 3 OS=Saccharomyces cerevisiae (strain ATCC 204508 / S288c) GN=TDH3 PE=1 SV=3	G3P3_YEAST	35746.6	1	1	1	19	0.0008	0.331
chm7OPEN-GFP	1	Cluster of ATP-dependent RNA helicase DED1 OS=Saccharomyces cerevisiae (strain YJM789) GN=DED1 PE=3 SV=1 (DED1_YEAS7)	ATP-dependent RNA helicase DED1 OS=Saccharomyces cerevisiae (strain YJM789) GN=DED1 PE=3 SV=1	DED1_YEAS7,DED1_YEAST	65554.5	1	1	1	1	0	0.0182
chm7OPEN-GFP	1	Cluster of 60S ribosomal protein L12-A OS=Saccharomyces cerevisiae (strain ATCC 204508 / S288c) GN=RPL12A PE=1 SV=1 (RL12A_YEAST)	60S ribosomal protein L12-A OS=Saccharomyces cerevisiae (strain ATCC 204508 / S288c) GN=RPL12A PE=1 SV=1	RL12A_YEAST	17823.2	0.999	1	1	1	0	0.0545
chm7OPEN-GFP	1	Cluster of Elongation factor 1-gamma 2 OS=Saccharomyces cerevisiae (strain ATCC 204508 / S288c) GN=TEF4 PE=1 SV=1 (EF1G2_YEAST)	Elongation factor 1-gamma 2 OS=Saccharomyces cerevisiae (strain ATCC 204508 / S288c) GN=TEF4 PE=1 SV=1	EF1G2_YEAST	46521.9	0.958	1	1	1	0	0.0267
chm7OPEN-GFP	1	Cluster of Coatomer subunit beta' OS=Saccharomyces cerevisiae (strain ATCC 204508 / S288c) GN=SEC27 PE=1 SV=1 (COPB2_YEAST)	Coatomer subunit beta' OS=Saccharomyces cerevisiae (strain ATCC 204508 / S288c) GN=SEC27 PE=1 SV=1	COPB2_YEAST	99446.4	0.768	1	1	1	0	0.0112
chm7OPEN-GFP	1	Cluster of Negative growth regulatory protein NGR1 OS=Saccharomyces cerevisiae (strain ATCC 204508 / S288c) GN=NGR1 PE=1 SV=2 (NGR1_YEAST)	Negative growth regulatory protein NGR1 OS=Saccharomyces cerevisiae (strain ATCC 204508 / S288c) GN=NGR1 PE=1 SV=2	NGR1_YEAST	75025	0.958	1	1	1	0	0.0179
chm7OPEN-GFP	1	Cluster of ADP-ribosylation factor 1 OS=Saccharomyces cerevisiae (strain ATCC 204508 / S288c) GN=ARF1 PE=1 SV=3 (ARF1_YEAST)	ADP-ribosylation factor 1 OS=Saccharomyces cerevisiae (strain ATCC 204508 / S288c) GN=ARF1 PE=1 SV=3	ARF1_YEAST	20530.1	0.572	1	1	1	0	0.0608
chm7OPEN-GFP	1	Cluster of Uncharacterized RNA-binding protein YGR250C OS=Saccharomyces cerevisiae (strain ATCC 204508 / S288c) GN=YGR250C PE=1 SV=1 (YG5B_YEAST)	Uncharacterized RNA-binding protein YGR250C OS=Saccharomyces cerevisiae (strain ATCC 204508 / S288c) GN=YGR250C PE=1 SV=1	YG5B_YEAST	89515.3	0.999	1	1	1	0	0.0154
chm7OPEN-GFP	1	Cluster of 40S ribosomal protein S24-A OS=Saccharomyces cerevisiae (strain ATCC 204508 / S288c) GN=RPS24A PE=1 SV=1 (RS24A_YEAST)	40S ribosomal protein S24-A OS=Saccharomyces cerevisiae (strain ATCC 204508 / S288c) GN=RPS24A PE=1 SV=1	RS24A_YEAST	15329	1	1	1	1	0	0.0667
chm7OPEN-GFP	1	Cluster of S-adenosylmethionine synthase 1 OS=Saccharomyces cerevisiae (strain ATCC 204508 / S288c) GN=SAM1 PE=1 SV=2 (METK1_YEAST)	S-adenosylmethionine synthase 1 OS=Saccharomyces cerevisiae (strain ATCC 204508 / S288c) GN=SAM1 PE=1 SV=2	METK1_YEAST	41819.4	1	1	1	6	0.0003	0.11
chm7OPEN-GFP	1	Cluster of Inorganic pyrophosphatase OS=Saccharomyces cerevisiae (strain ATCC 204508 / S288c) GN=IPP1 PE=1 SV=4 (IPYR_YEAST)	Inorganic pyrophosphatase OS=Saccharomyces cerevisiae (strain ATCC 204508 / S288c) GN=IPP1 PE=1 SV=4	IPYR_YEAST	32301.1	0.73	1	1	1	0	0.0453
chm7OPEN-GFP	1	Cluster of 40S ribosomal protein S23-A OS=Saccharomyces cerevisiae (strain ATCC 204508 / S288c) GN=RPS23A PE=1 SV=1 (RS23A_YEAST)	40S ribosomal protein S23-A OS=Saccharomyces cerevisiae (strain ATCC 204508 / S288c) GN=RPS23A PE=1 SV=1	RS23A_YEAST	16038.3	1	1	1	1	0	0.0759
chm7OPEN-GFP	1	Cluster of 40S ribosomal protein S17-A OS=Saccharomyces cerevisiae (strain ATCC 204508 / S288c) GN=RPS17A PE=1 SV=1 (RS17A_YEAST)	40S ribosomal protein S17-A OS=Saccharomyces cerevisiae (strain ATCC 204508 / S288c) GN=RPS17A PE=1 SV=1	RS17A_YEAST,RS17B_YEAST	15788.9	0.999	1	1	2	0.0001	0.0882
chm7OPEN-GFP	1	Cluster of LAS seventeen-binding protein 1 OS=Saccharomyces cerevisiae (strain ATCC 204508 / S288c) GN=LSB1 PE=1 SV=1 (LSB1_YEAST)	LAS seventeen-binding protein 1 OS=Saccharomyces cerevisiae (strain ATCC 204508 / S288c) GN=LSB1 PE=1 SV=1	LSB1_YEAST	26139.4	1	1	1	1	0	0.0498
chm7OPEN-GFP	1	Cluster of DNA-directed RNA polymerase I subunit RPA135 OS=Saccharomyces cerevisiae (strain ATCC 204508 / S288c) GN=RPA135 PE=1 SV=1 (RPA2_YEAST)	DNA-directed RNA polymerase I subunit RPA135 OS=Saccharomyces cerevisiae (strain ATCC 204508 / S288c) GN=RPA135 PE=1 SV=1	RPA2_YEAST	135745	1	1	1	1	0	0.0083
chm7OPEN-GFP	1	Cluster of Ribosome-associated molecular chaperone SSB1 OS=Saccharomyces cerevisiae (strain ATCC 204508 / S288c) GN=SSB1 PE=1 SV=3 (SSB1_YEAST)	Ribosome-associated molecular chaperone SSB1 OS=Saccharomyces cerevisiae (strain ATCC 204508 / S288c) GN=SSB1 PE=1 SV=3	SSB1_YEAST	66602.8	1	1	1	23	0.001	0.264
chm7OPEN-GFP	1	Cluster of Replication factor A protein 2 OS=Saccharomyces cerevisiae (strain ATCC 204508 / S288c) GN=RFA2 PE=1 SV=1 (RFA2_YEAST)	Replication factor A protein 2 OS=Saccharomyces cerevisiae (strain ATCC 204508 / S288c) GN=RFA2 PE=1 SV=1	RFA2_YEAST	29936.1	0.998	1	1	1	0	0.0366
chm7OPEN-GFP	1	Cluster of ATP-dependent 6-phosphofructokinase subunit beta OS=Saccharomyces cerevisiae (strain ATCC 204508 / S288c) GN=PFK2 PE=1 SV=4 (PFKA2_YEAST)	ATP-dependent 6-phosphofructokinase subunit beta OS=Saccharomyces cerevisiae (strain ATCC 204508 / S288c) GN=PFK2 PE=1 SV=4	PFKA2_YEAST	104620	0.958	1	1	1	0	0.0094
chm7OPEN-GFP	1	Cluster of Uncharacterized protein YBL081W OS=Saccharomyces cerevisiae (strain ATCC 204508 / S288c) GN=YBL081W PE=4 SV=1 (YBI1_YEAST)	Uncharacterized protein YBL081W OS=Saccharomyces cerevisiae (strain ATCC 204508 / S288c) GN=YBL081W PE=4 SV=1	YBI1_YEAST	40767.3	0.999	1	1	1	0	0.0299
chm7OPEN-GFP	1	Cluster of 40S ribosomal protein S25-A OS=Saccharomyces cerevisiae (strain ATCC 204508 / S288c) GN=RPS25A PE=1 SV=1 (RS25A_YEAST)	40S ribosomal protein S25-A OS=Saccharomyces cerevisiae (strain ATCC 204508 / S288c) GN=RPS25A PE=1 SV=1	RS25A_YEAST,RS25B_YEAST	12039.9	1	1	2	2	0.0001	0.102
chm7OPEN-GFP	1	Cluster of 60S ribosomal protein L2-A OS=Saccharomyces cerevisiae (strain ATCC 204508 / S288c) GN=RPL2A PE=1 SV=1 (RL2A_YEAST)	60S ribosomal protein L2-A OS=Saccharomyces cerevisiae (strain ATCC 204508 / S288c) GN=RPL2A PE=1 SV=1	RL2A_YEAST	27408.9	1	1	1	2	0.0001	0.0433
chm7OPEN-GFP	1	Cluster of Pumilio homology domain family member 4 OS=Saccharomyces cerevisiae (strain ATCC 204508 / S288c) GN=PUF4 PE=1 SV=2 (PUF4_YEAST)	Pumilio homology domain family member 4 OS=Saccharomyces cerevisiae (strain ATCC 204508 / S288c) GN=PUF4 PE=1 SV=2	PUF4_YEAST	97801	0.999	1	1	1	0	0.0113
chm7OPEN-GFP	1	Cluster of 60S ribosomal protein L20-A OS=Saccharomyces cerevisiae (strain ATCC 204508 / S288c) GN=RPL20A PE=1 SV=1 (RL20A_YEAST)	60S ribosomal protein L20-A OS=Saccharomyces cerevisiae (strain ATCC 204508 / S288c) GN=RPL20A PE=1 SV=1	RL20A_YEAST	20437.1	1	1	1	1	0	0.0814
chm7OPEN-GFP	1	Cluster of Inosine-5'-monophosphate dehydrogenase 4 OS=Saccharomyces cerevisiae (strain ATCC 204508 / S288c) GN=IMD4 PE=1 SV=1 (IMDH4_YEAST)	Inosine-5'-monophosphate dehydrogenase 4 OS=Saccharomyces cerevisiae (strain ATCC 204508 / S288c) GN=IMD4 PE=1 SV=1	IMDH4_YEAST	56395	0.915	1	1	1	0	0.0286
chm7OPEN-GFP	1	Cluster of Endoplasmic reticulum chaperone BiP OS=Saccharomyces cerevisiae (strain ATCC 204508 / S288c) OX=559292 GN=KAR2 PE=1 SV=1 (sp|P16474|BIP_YEAST)	Endoplasmic reticulum chaperone BiP OS=Saccharomyces cerevisiae (strain ATCC 204508 / S288c) OX=559292 GN=KAR2 PE=1 SV=1	sp|P16474|BIP_YEAST	0	1	1	1	3	0.0001	0
chm7OPEN-GFP	1	Cluster of Epsin-1 OS=Saccharomyces cerevisiae (strain ATCC 204508 / S288c) GN=ENT1 PE=1 SV=1 (ENT1_YEAST)	Epsin-1 OS=Saccharomyces cerevisiae (strain ATCC 204508 / S288c) GN=ENT1 PE=1 SV=1	ENT1_YEAST	52352.1	1	1	1	2	0.0001	0.0463
chm7OPEN-GFP	1	Cluster of RuvB-like protein 1 OS=Saccharomyces cerevisiae (strain ATCC 204508 / S288c) GN=RVB1 PE=1 SV=1 (RUVB1_YEAST)	RuvB-like protein 1 OS=Saccharomyces cerevisiae (strain ATCC 204508 / S288c) GN=RVB1 PE=1 SV=1	RUVB1_YEAST	50454	0.995	1	1	1	0	0.0259
chm7OPEN-GFP	1	Cluster of 5-methyltetrahydropteroyltriglutamate--homocysteine methyltransferase OS=Saccharomyces cerevisiae (strain ATCC 204508 / S288c) GN=MET6 PE=1 SV=4 (METE_YEAST)	5-methyltetrahydropteroyltriglutamate--homocysteine methyltransferase OS=Saccharomyces cerevisiae (strain ATCC 204508 / S288c) GN=MET6 PE=1 SV=4	METE_YEAST	85862.4	0.978	1	1	1	0	0.013
chm7OPEN-GFP	1	Cluster of Heat shock protein 78, mitochondrial OS=Saccharomyces cerevisiae (strain ATCC 204508 / S288c) GN=HSP78 PE=1 SV=2 (HSP78_YEAST)	Heat shock protein 78, mitochondrial OS=Saccharomyces cerevisiae (strain ATCC 204508 / S288c) GN=HSP78 PE=1 SV=2	HSP78_YEAST	91340.8	0.874	1	1	1	0	0.0123
chm7OPEN-GFP	1	Cluster of 40S ribosomal protein S28-A OS=Saccharomyces cerevisiae (strain ATCC 204508 / S288c) GN=RPS28A PE=1 SV=1 (RS28A_YEAST)	40S ribosomal protein S28-A OS=Saccharomyces cerevisiae (strain ATCC 204508 / S288c) GN=RPS28A PE=1 SV=1	RS28A_YEAST,RS28B_YEAST	7591.7	0.998	1	1	1	0	0.134
chm7OPEN-GFP	1	Cluster of 60S ribosomal protein L6-A OS=Saccharomyces cerevisiae (strain ATCC 204508 / S288c) GN=RPL6A PE=1 SV=2 (RL6A_YEAST)	60S ribosomal protein L6-A OS=Saccharomyces cerevisiae (strain ATCC 204508 / S288c) GN=RPL6A PE=1 SV=2	RL6A_YEAST	19962.1	1	1	1	1	0	0.0455
chm7OPEN-GFP	1	Cluster of Target of rapamycin complex subunit LST8 OS=Saccharomyces cerevisiae (strain ATCC 204508 / S288c) GN=LST8 PE=1 SV=1 (LST8_YEAST)	Target of rapamycin complex subunit LST8 OS=Saccharomyces cerevisiae (strain ATCC 204508 / S288c) GN=LST8 PE=1 SV=1	LST8_YEAST	34033.2	0.702	1	1	1	0	0.0429
chm7OPEN-GFP	1	Cluster of 40S ribosomal protein S27-A OS=Saccharomyces cerevisiae (strain ATCC 204508 / S288c) GN=RPS27A PE=1 SV=1 (RS27A_YEAST)	40S ribosomal protein S27-A OS=Saccharomyces cerevisiae (strain ATCC 204508 / S288c) GN=RPS27A PE=1 SV=1	RS27A_YEAST,RS27B_YEAST	8879.3	1	1	1	2	0.0001	0.195
chm7OPEN-GFP	1	Cluster of 60S ribosomal protein L26-A OS=Saccharomyces cerevisiae (strain ATCC 204508 / S288c) GN=RPL26A PE=1 SV=3 (RL26A_YEAST)	60S ribosomal protein L26-A OS=Saccharomyces cerevisiae (strain ATCC 204508 / S288c) GN=RPL26A PE=1 SV=3	RL26A_YEAST,RL26B_YEAST	14234.3	0.838	1	1	1	0	0.0709
chm7OPEN-GFP	1	Cluster of Uncharacterized protein YFR016C OS=Saccharomyces cerevisiae (strain ATCC 204508 / S288c) GN=YFR016C PE=1 SV=1 (YFI6_YEAST)	Uncharacterized protein YFR016C OS=Saccharomyces cerevisiae (strain ATCC 204508 / S288c) GN=YFR016C PE=1 SV=1	YFI6_YEAST	137699	1	1	1	1	0	0.0073
chm7OPEN-GFP	1	Cluster of 40S ribosomal protein S10-A OS=Saccharomyces cerevisiae (strain ATCC 204508 / S288c) GN=RPS10A PE=1 SV=1 (RS10A_YEAST)	40S ribosomal protein S10-A OS=Saccharomyces cerevisiae (strain ATCC 204508 / S288c) GN=RPS10A PE=1 SV=1	RS10A_YEAST,RS10B_YEAST	12739.7	0.995	1	1	1	0	0.0762
chm7OPEN-GFP	1	Cluster of Protein transport protein SEC1 OS=Saccharomyces cerevisiae (strain ATCC 204508 / S288c) GN=SEC1 PE=1 SV=1 (SEC1_YEAST)	Protein transport protein SEC1 OS=Saccharomyces cerevisiae (strain ATCC 204508 / S288c) GN=SEC1 PE=1 SV=1	SEC1_YEAST	83485.1	0.997	1	1	1	0	0.011
chm7OPEN-GFP	1	Cluster of 60S ribosomal protein L33-A OS=Saccharomyces cerevisiae (strain ATCC 204508 / S288c) GN=RPL33A PE=1 SV=3 (RL33A_YEAST)	60S ribosomal protein L33-A OS=Saccharomyces cerevisiae (strain ATCC 204508 / S288c) GN=RPL33A PE=1 SV=3	RL33A_YEAST	12154.2	0.997	1	1	2	0.0001	0.243
chm7OPEN-GFP	1	Cluster of Fatty acid synthase subunit alpha OS=Saccharomyces cerevisiae (strain ATCC 204508 / S288c) GN=FAS2 PE=1 SV=2 (FAS2_YEAST)	Fatty acid synthase subunit alpha OS=Saccharomyces cerevisiae (strain ATCC 204508 / S288c) GN=FAS2 PE=1 SV=2	FAS2_YEAST	206951	0.985	1	1	1	0	0.0064
chm7OPEN-GFP	1	Cluster of Protein MRH1 OS=Saccharomyces cerevisiae (strain ATCC 204508 / S288c) GN=MRH1 PE=1 SV=1 (MRH1_YEAST)	Protein MRH1 OS=Saccharomyces cerevisiae (strain ATCC 204508 / S288c) GN=MRH1 PE=1 SV=1	MRH1_YEAST	36192.4	0.997	1	1	1	0	0.0281
chm7OPEN-GFP	1	Cluster of NADP-specific glutamate dehydrogenase 1 OS=Saccharomyces cerevisiae (strain ATCC 204508 / S288c) GN=GDH1 PE=1 SV=2 (DHE4_YEAST)	NADP-specific glutamate dehydrogenase 1 OS=Saccharomyces cerevisiae (strain ATCC 204508 / S288c) GN=GDH1 PE=1 SV=2	DHE4_YEAST	49570.2	0.999	0	0	0	0	0
chm7OPEN-GFP	1	Cluster of 40S ribosomal protein S7-B OS=Saccharomyces cerevisiae (strain ATCC 204508 / S288c) GN=RPS7B PE=1 SV=1 (RS7B_YEAST)	40S ribosomal protein S7-A OS=Saccharomyces cerevisiae (strain ATCC 204508 / S288c) GN=RPS7A PE=1 SV=4	RS7A_YEAST	21622.7	0.692	0	0	0	0	0
chm7OPEN-GFP	1	Cluster of Glyceraldehyde-3-phosphate dehydrogenase 3 OS=Saccharomyces cerevisiae (strain ATCC 204508 / S288c) GN=TDH3 PE=1 SV=3 (G3P3_YEAST)	Glyceraldehyde-3-phosphate dehydrogenase 2 OS=Saccharomyces cerevisiae (strain ATCC 204508 / S288c) GN=TDH2 PE=1 SV=3	G3P2_YEAST	35846.9	0.987	0	0	18	0.0008	0.307
chm7OPEN-GFP	1	Cluster of Nucleoporin NSP1 OS=Saccharomyces cerevisiae (strain ATCC 204508 / S288c) GN=NSP1 PE=1 SV=1 (NSP1_YEAST)	Nucleoporin NSP1 OS=Saccharomyces cerevisiae (strain ATCC 204508 / S288c) GN=NSP1 PE=1 SV=1	NSP1_YEAST	86519.4	0.47	0	0	0	0	0
chm7OPEN-GFP	1	Cluster of Vesicular-fusion protein SEC18 OS=Saccharomyces cerevisiae (strain ATCC 204508 / S288c) GN=SEC18 PE=1 SV=2 (SEC18_YEAST)	Vesicular-fusion protein SEC18 OS=Saccharomyces cerevisiae (strain ATCC 204508 / S288c) GN=SEC18 PE=1 SV=2	SEC18_YEAST	84060.2	0.278	0	0	0	0	0
chm7OPEN-GFP	1	Cluster of 60S ribosomal protein L17-B OS=Saccharomyces cerevisiae (strain ATCC 204508 / S288c) GN=RPL17B PE=1 SV=2 (RL17B_YEAST)	60S ribosomal protein L17-B OS=Saccharomyces cerevisiae (strain ATCC 204508 / S288c) GN=RPL17B PE=1 SV=2	RL17B_YEAST	20551.6	0.946	0	0	5	0.0002	0.212
chm7OPEN-GFP	1	Cluster of Protein STE5 OS=Saccharomyces cerevisiae (strain ATCC 204508 / S288c) GN=STE5 PE=1 SV=2 (STE5_YEAST)	Protein STE5 OS=Saccharomyces cerevisiae (strain ATCC 204508 / S288c) GN=STE5 PE=1 SV=2	STE5_YEAST	102732	0.345	0	0	0	0	0
chm7OPEN-GFP	1	Cluster of Heme-responsive zinc finger transcription factor HAP1 OS=Saccharomyces cerevisiae (strain RM11-1a) GN=HAP1 PE=3 SV=1 (HAP1_YEAS1)	Heme-responsive zinc finger transcription factor HAP1 OS=Saccharomyces cerevisiae (strain RM11-1a) GN=HAP1 PE=3 SV=1	HAP1_YEAS1,HAP1_YEAS2,HAP1_YEAS8,HAP1_YEASK,HAP1_YEAST,HAP1_YEASX	164228	0.145	0	0	0	0	0
chm7OPEN-GFP	1	Cluster of Ribosome-associated molecular chaperone SSB1 OS=Saccharomyces cerevisiae (strain ATCC 204508 / S288c) GN=SSB1 PE=1 SV=3 (SSB1_YEAST)	Ribosome-associated molecular chaperone SSB2 OS=Saccharomyces cerevisiae (strain ATCC 204508 / S288c) GN=SSB2 PE=1 SV=2	SSB2_YEAST	66595.7	0.981	0	0	20	0.0009	0.243
chm7OPEN-GFP	1	Cluster of mRNA-binding protein PUF3 OS=Saccharomyces cerevisiae (strain ATCC 204508 / S288c) GN=PUF3 PE=1 SV=1 (PUF3_YEAST)	mRNA-binding protein PUF3 OS=Saccharomyces cerevisiae (strain ATCC 204508 / S288c) GN=PUF3 PE=1 SV=1	PUF3_YEAST	98070	0.999	0	0	0	0	0
chm7OPEN-GFP	1	Cluster of 60S ribosomal protein L14-A OS=Saccharomyces cerevisiae (strain ATCC 204508 / S288c) GN=RPL14A PE=1 SV=1 (RL14A_YEAST)	60S ribosomal protein L14-A OS=Saccharomyces cerevisiae (strain ATCC 204508 / S288c) GN=RPL14A PE=1 SV=1	RL14A_YEAST,RL14B_YEAST	15167.2	0.933	0	0	0	0	0
chm7OPEN-GFP	1	Cluster of 60S ribosomal protein L17-B OS=Saccharomyces cerevisiae (strain ATCC 204508 / S288c) GN=RPL17B PE=1 SV=2 (RL17B_YEAST)	60S ribosomal protein L17-A OS=Saccharomyces cerevisiae (strain ATCC 204508 / S288c) GN=RPL17A PE=1 SV=4	RL17A_YEAST	20549.6	0.946	0	0	5	0.0002	0.212
chm7OPEN-GFP	1	Cluster of Flavohemoprotein OS=Saccharomyces cerevisiae (strain ATCC 204508 / S288c) GN=YHB1 PE=1 SV=2 (FHP_YEAST)	Flavohemoprotein OS=Saccharomyces cerevisiae (strain ATCC 204508 / S288c) GN=YHB1 PE=1 SV=2	FHP_YEAST	44647.2	0.078	0	0	0	0	0
chm7OPEN-GFP	1	Cluster of ATP-dependent DNA helicase RRM3 OS=Saccharomyces cerevisiae (strain ATCC 204508 / S288c) GN=RRM3 PE=1 SV=1 (RRM3_YEAST)	ATP-dependent DNA helicase RRM3 OS=Saccharomyces cerevisiae (strain ATCC 204508 / S288c) GN=RRM3 PE=1 SV=1	RRM3_YEAST	81584.4	0.183	0	0	0	0	0
chm7OPEN-GFP	1	Cluster of 40S ribosomal protein S26-A OS=Saccharomyces cerevisiae (strain ATCC 204508 / S288c) GN=RPS26A PE=1 SV=1 (RS26A_YEAST)	40S ribosomal protein S26-A OS=Saccharomyces cerevisiae (strain ATCC 204508 / S288c) GN=RPS26A PE=1 SV=1	RS26A_YEAST,RS26B_YEAST	13505	0.282	0	0	0	0	0
chm7OPEN-GFP	1	Cluster of Ketol-acid reductoisomerase, mitochondrial OS=Saccharomyces cerevisiae (strain ATCC 204508 / S288c) GN=ILV5 PE=1 SV=1 (ILV5_YEAST)	Ketol-acid reductoisomerase, mitochondrial OS=Saccharomyces cerevisiae (strain ATCC 204508 / S288c) GN=ILV5 PE=1 SV=1	ILV5_YEAST	44369.9	0.401	0	0	0	0	0
chm7OPEN-GFP	1	Cluster of RNA-binding protein NAB6 OS=Saccharomyces cerevisiae (strain ATCC 204508 / S288c) GN=NAB6 PE=1 SV=1 (NAB6_YEAST)	RNA-binding protein NAB6 OS=Saccharomyces cerevisiae (strain ATCC 204508 / S288c) GN=NAB6 PE=1 SV=1	NAB6_YEAST	126143	0.364	0	0	0	0	0
chm7OPEN-GFP	1	Cluster of Nucleoporin NUP1 OS=Saccharomyces cerevisiae (strain ATCC 204508 / S288c) GN=NUP1 PE=1 SV=1 (NUP1_YEAST)	Nucleoporin NUP1 OS=Saccharomyces cerevisiae (strain ATCC 204508 / S288c) GN=NUP1 PE=1 SV=1	NUP1_YEAST	113585	0.147	0	0	0	0	0
chm7OPEN-GFP	1	Cluster of E3 ubiquitin-protein ligase RSP5 OS=Saccharomyces cerevisiae (strain ATCC 204508 / S288c) GN=RSP5 PE=1 SV=1 (RSP5_YEAST)	E3 ubiquitin-protein ligase RSP5 OS=Saccharomyces cerevisiae (strain ATCC 204508 / S288c) GN=RSP5 PE=1 SV=1	RSP5_YEAST	91817.4	0.984	0	0	0	0	0
chm7OPEN-GFP	1	Cluster of La protein homolog OS=Saccharomyces cerevisiae (strain ATCC 204508 / S288c) GN=LHP1 PE=1 SV=2 (LHP1_YEAST)	La protein homolog OS=Saccharomyces cerevisiae (strain ATCC 204508 / S288c) GN=LHP1 PE=1 SV=2	LHP1_YEAST	32104.9	0.926	0	0	0	0	0
chm7OPEN-GFP	1	Cluster of SWI/SNF chromatin-remodeling complex subunit SWI1 OS=Saccharomyces cerevisiae (strain ATCC 204508 / S288c) GN=SWI1 PE=1 SV=1 (SWI1_YEAST)	SWI/SNF chromatin-remodeling complex subunit SWI1 OS=Saccharomyces cerevisiae (strain ATCC 204508 / S288c) GN=SWI1 PE=1 SV=1	SWI1_YEAST	147944	0.961	0	0	0	0	0
chm7OPEN-GFP	1	Cluster of SIT4-associating protein SAP185 OS=Saccharomyces cerevisiae (strain ATCC 204508 / S288c) GN=SAP185 PE=1 SV=1 (SA185_YEAST)	SIT4-associating protein SAP185 OS=Saccharomyces cerevisiae (strain ATCC 204508 / S288c) GN=SAP185 PE=1 SV=1	SA185_YEAST	121408	0.418	0	0	0	0	0
chm7OPEN-GFP	1	Cluster of Mitogen-activated protein kinase FUS3 OS=Saccharomyces cerevisiae (strain ATCC 204508 / S288c) GN=FUS3 PE=1 SV=2 (FUS3_YEAST)	Mitogen-activated protein kinase FUS3 OS=Saccharomyces cerevisiae (strain ATCC 204508 / S288c) GN=FUS3 PE=1 SV=2	FUS3_YEAST	40774.2	0.959	0	0	0	0	0
chm7OPEN-GFP	1	Cluster of 60S ribosomal protein L5 OS=Saccharomyces cerevisiae (strain ATCC 204508 / S288c) GN=RPL5 PE=1 SV=4 (RL5_YEAST)	60S ribosomal protein L5 OS=Saccharomyces cerevisiae (strain ATCC 204508 / S288c) GN=RPL5 PE=1 SV=4	RL5_YEAST	33716.1	0.125	0	0	0	0	0
chm7OPEN-GFP	1	Cluster of mRNA export factor MEX67 OS=Saccharomyces cerevisiae (strain ATCC 204508 / S288c) GN=MEX67 PE=1 SV=1 (MEX67_YEAST)	mRNA export factor MEX67 OS=Saccharomyces cerevisiae (strain ATCC 204508 / S288c) GN=MEX67 PE=1 SV=1	MEX67_YEAST	67353.5	0.507	0	0	0	0	0
chm7OPEN-GFP	1	Cluster of Acetyl-CoA carboxylase OS=Saccharomyces cerevisiae (strain ATCC 204508 / S288c) GN=ACC1 PE=1 SV=2 (ACAC_YEAST)	Acetyl-CoA carboxylase OS=Saccharomyces cerevisiae (strain ATCC 204508 / S288c) GN=ACC1 PE=1 SV=2	ACAC_YEAST	250360	0.959	0	0	0	0	0
chm7OPEN-GFP	1	Cluster of Protein BMH1 OS=Saccharomyces cerevisiae (strain ATCC 204508 / S288c) GN=BMH1 PE=1 SV=4 (BMH1_YEAST)	Protein BMH1 OS=Saccharomyces cerevisiae (strain ATCC 204508 / S288c) GN=BMH1 PE=1 SV=4	BMH1_YEAST,BMH2_YEAST	30092	0.099	0	0	0	0	0
chm7OPEN-GFP	1	Cluster of 60S ribosomal protein L8-B OS=Saccharomyces cerevisiae (strain ATCC 204508 / S288c) GN=RPL8B PE=1 SV=3 (RL8B_YEAST)	60S ribosomal protein L8-B OS=Saccharomyces cerevisiae (strain ATCC 204508 / S288c) GN=RPL8B PE=1 SV=3	RL8B_YEAST	28112.8	0.904	0	0	1	0	0.043
chm7OPEN-GFP	2	Cluster of Uncharacterized protein YJL049W OS=Saccharomyces cerevisiae (strain ATCC 204508 / S288c) GN=YJL049W PE=1 SV=1 (YJE9_YEAST)	Uncharacterized protein YJL049W OS=Saccharomyces cerevisiae (strain ATCC 204508 / S288c) GN=YJL049W PE=1 SV=1	YJE9_YEAST	52851.7	1	19	28	59	0.0028	0.353
chm7OPEN-GFP	2	Cluster of Inner nuclear membrane protein SRC1 OS=Saccharomyces cerevisiae (strain ATCC 204508 / S288c) GN=SRC1 PE=1 SV=2 (SRC1_YEAST)	Inner nuclear membrane protein SRC1 OS=Saccharomyces cerevisiae (strain ATCC 204508 / S288c) GN=SRC1 PE=1 SV=2	SRC1_YEAST	95501.7	1	19	24	45	0.0022	0.251
chm7OPEN-GFP	2	Cluster of Actin OS=Saccharomyces cerevisiae (strain ATCC 204508 / S288c) GN=ACT1 PE=1 SV=1 (ACT_YEAST)	Actin OS=Saccharomyces cerevisiae (strain ATCC 204508 / S288c) GN=ACT1 PE=1 SV=1	ACT_YEAST	41690.4	1	13	22	46	0.0022	0.384
chm7OPEN-GFP	2	Cluster of Protein MKT1 OS=Saccharomyces cerevisiae (strain ATCC 204508 / S288c) GN=MKT1 PE=1 SV=2 (MKT1_YEAST)	Protein MKT1 OS=Saccharomyces cerevisiae (strain ATCC 204508 / S288c) GN=MKT1 PE=1 SV=2	MKT1_YEAST	94499.4	1	15	16	27	0.0013	0.212
chm7OPEN-GFP	2	Cluster of 60S ribosomal protein L3 OS=Saccharomyces cerevisiae (strain ATCC 204508 / S288c) GN=RPL3 PE=1 SV=4 (RL3_YEAST)	60S ribosomal protein L3 OS=Saccharomyces cerevisiae (strain ATCC 204508 / S288c) GN=RPL3 PE=1 SV=4	RL3_YEAST	43757.9	1	13	16	23	0.0011	0.307
chm7OPEN-GFP	2	Cluster of Pyruvate kinase 1 OS=Saccharomyces cerevisiae (strain ATCC 204508 / S288c) GN=CDC19 PE=1 SV=2 (KPYK1_YEAST)	Pyruvate kinase 1 OS=Saccharomyces cerevisiae (strain ATCC 204508 / S288c) GN=CDC19 PE=1 SV=2	KPYK1_YEAST	54545.4	1	12	14	20	0.001	0.256
chm7OPEN-GFP	2	Cluster of Nuclear rim protein 1 OS=Saccharomyces cerevisiae (strain ATCC 204508 / S288c) GN=NUR1 PE=1 SV=1 (NUR1_YEAST)	Nuclear rim protein 1 OS=Saccharomyces cerevisiae (strain ATCC 204508 / S288c) GN=NUR1 PE=1 SV=1	NUR1_YEAST	56890.2	1	11	12	22	0.0011	0.279
chm7OPEN-GFP	2	Cluster of Pyruvate decarboxylase isozyme 1 OS=Saccharomyces cerevisiae (strain ATCC 204508 / S288c) GN=PDC1 PE=1 SV=7 (PDC1_YEAST)	Pyruvate decarboxylase isozyme 1 OS=Saccharomyces cerevisiae (strain ATCC 204508 / S288c) GN=PDC1 PE=1 SV=7	PDC1_YEAST	61496.9	1	7	11	12	0.0006	0.135
chm7OPEN-GFP	2	Cluster of Plasma membrane ATPase 1 OS=Saccharomyces cerevisiae (strain ATCC 204508 / S288c) GN=PMA1 PE=1 SV=2 (PMA1_YEAST)	Plasma membrane ATPase 1 OS=Saccharomyces cerevisiae (strain ATCC 204508 / S288c) GN=PMA1 PE=1 SV=2	PMA1_YEAST	99621.6	1	11	11	14	0.0007	0.124
chm7OPEN-GFP	2	Cluster of Myosin-2 OS=Saccharomyces cerevisiae (strain ATCC 204508 / S288c) GN=MYO2 PE=1 SV=1 (MYO2_YEAST)	Myosin-2 OS=Saccharomyces cerevisiae (strain ATCC 204508 / S288c) GN=MYO2 PE=1 SV=1	MYO2_YEAST	180687	1	10	10	12	0.0006	0.0737
chm7OPEN-GFP	2	Cluster of Vacuolar protein-sorting-associated protein 46 OS=Saccharomyces cerevisiae (strain ATCC 204508 / S288c) GN=DID2 PE=1 SV=1 (DID2_YEAST)	Vacuolar protein-sorting-associated protein 46 OS=Saccharomyces cerevisiae (strain ATCC 204508 / S288c) GN=DID2 PE=1 SV=1	DID2_YEAST	23091.6	1	8	10	15	0.0007	0.348
chm7OPEN-GFP	2	Cluster of Monopolin complex subunit LRS4 OS=Saccharomyces cerevisiae (strain ATCC 204508 / S288c) GN=LRS4 PE=1 SV=1 (LRS4_YEAST)	Monopolin complex subunit LRS4 OS=Saccharomyces cerevisiae (strain ATCC 204508 / S288c) GN=LRS4 PE=1 SV=1	LRS4_YEAST	39356.1	1	7	9	10	0.0005	0.202
chm7OPEN-GFP	2	Cluster of Vacuolar-sorting protein SNF7 OS=Saccharomyces cerevisiae (strain ATCC 204508 / S288c) GN=SNF7 PE=1 SV=1 (SNF7_YEAST)	Vacuolar-sorting protein SNF7 OS=Saccharomyces cerevisiae (strain ATCC 204508 / S288c) GN=SNF7 PE=1 SV=1	SNF7_YEAST	26987.7	1	9	9	18	0.0009	0.408
chm7OPEN-GFP	2	Cluster of Phosphoglycerate kinase OS=Saccharomyces cerevisiae (strain ATCC 204508 / S288c) GN=PGK1 PE=1 SV=2 (PGK_YEAST)	Phosphoglycerate kinase OS=Saccharomyces cerevisiae (strain ATCC 204508 / S288c) GN=PGK1 PE=1 SV=2	PGK_YEAST	44739.6	1	9	9	9	0.0004	0.219
chm7OPEN-GFP	2	Cluster of 60S ribosomal protein L10 OS=Saccharomyces cerevisiae (strain ATCC 204508 / S288c) GN=RPL10 PE=1 SV=1 (RL10_YEAST)	60S ribosomal protein L10 OS=Saccharomyces cerevisiae (strain ATCC 204508 / S288c) GN=RPL10 PE=1 SV=1	RL10_YEAST	25362.1	1	5	8	11	0.0005	0.19
chm7OPEN-GFP	2	Cluster of PAB1-binding protein 1 OS=Saccharomyces cerevisiae (strain ATCC 204508 / S288c) GN=PBP1 PE=1 SV=1 (PBP1_YEAST)	PAB1-binding protein 1 OS=Saccharomyces cerevisiae (strain ATCC 204508 / S288c) GN=PBP1 PE=1 SV=1	PBP1_YEAST	78783	1	8	8	11	0.0005	0.152
chm7OPEN-GFP	2	Cluster of Elongation factor 2 OS=Saccharomyces cerevisiae (strain ATCC 204508 / S288c) GN=EFT1 PE=1 SV=1 (EF2_YEAST)	Elongation factor 2 OS=Saccharomyces cerevisiae (strain ATCC 204508 / S288c) GN=EFT1 PE=1 SV=1	EF2_YEAST	93290.3	1	8	8	10	0.0005	0.101
chm7OPEN-GFP	2	Cluster of Activator of SKN7 protein 10 OS=Saccharomyces cerevisiae (strain ATCC 204508 / S288c) GN=ASK10 PE=1 SV=2 (ASK10_YEAST)	Activator of SKN7 protein 10 OS=Saccharomyces cerevisiae (strain ATCC 204508 / S288c) GN=ASK10 PE=1 SV=2	ASK10_YEAST	126868	1	8	8	13	0.0006	0.0925
chm7OPEN-GFP	2	Cluster of 40S ribosomal protein S14-B OS=Saccharomyces cerevisiae (strain ATCC 204508 / S288c) GN=RPS14B PE=1 SV=2 (RS14B_YEAST)	40S ribosomal protein S14-B OS=Saccharomyces cerevisiae (strain ATCC 204508 / S288c) GN=RPS14B PE=1 SV=2	RS14B_YEAST	14649.8	1	6	7	11	0.0005	0.529
chm7OPEN-GFP	2	Cluster of DOA4-independent degradation protein 4 OS=Saccharomyces cerevisiae (strain ATCC 204508 / S288c) GN=DID4 PE=1 SV=2 (DID4_YEAST)	DOA4-independent degradation protein 4 OS=Saccharomyces cerevisiae (strain ATCC 204508 / S288c) GN=DID4 PE=1 SV=2	DID4_YEAST	26291.2	1	4	7	11	0.0005	0.172
chm7OPEN-GFP	2	Cluster of Elongation factor 3A OS=Saccharomyces cerevisiae (strain ATCC 204508 / S288c) GN=YEF3 PE=1 SV=4 (EF3A_YEAST)	Elongation factor 3A OS=Saccharomyces cerevisiae (strain ATCC 204508 / S288c) GN=YEF3 PE=1 SV=4	EF3A_YEAST	115948	1	7	7	9	0.0004	0.0699
chm7OPEN-GFP	2	Cluster of Replication factor A protein 1 OS=Saccharomyces cerevisiae (strain ATCC 204508 / S288c) GN=RFA1 PE=1 SV=1 (RFA1_YEAST)	Replication factor A protein 1 OS=Saccharomyces cerevisiae (strain ATCC 204508 / S288c) GN=RFA1 PE=1 SV=1	RFA1_YEAST	70350.2	1	7	7	8	0.0004	0.114
chm7OPEN-GFP	2	Cluster of 40S ribosomal protein S18-A OS=Saccharomyces cerevisiae (strain ATCC 204508 / S288c) GN=RPS18A PE=1 SV=1 (RS18A_YEAST)	40S ribosomal protein S18-A OS=Saccharomyces cerevisiae (strain ATCC 204508 / S288c) GN=RPS18A PE=1 SV=1	RS18A_YEAST	17037.9	1	6	7	13	0.0006	0.404
chm7OPEN-GFP	2	Cluster of 40S ribosomal protein S5 OS=Saccharomyces cerevisiae (strain ATCC 204508 / S288c) GN=RPS5 PE=1 SV=3 (RS5_YEAST)	40S ribosomal protein S5 OS=Saccharomyces cerevisiae (strain ATCC 204508 / S288c) GN=RPS5 PE=1 SV=3	RS5_YEAST	25038.5	1	6	6	9	0.0004	0.276
chm7OPEN-GFP	2	Cluster of 40S ribosomal protein S3 OS=Saccharomyces cerevisiae (strain ATCC 204508 / S288c) GN=RPS3 PE=1 SV=5 (RS3_YEAST)	40S ribosomal protein S3 OS=Saccharomyces cerevisiae (strain ATCC 204508 / S288c) GN=RPS3 PE=1 SV=5	RS3_YEAST	26503	1	6	6	9	0.0004	0.267
chm7OPEN-GFP	2	Cluster of Protein URA2 OS=Saccharomyces cerevisiae (strain ATCC 204508 / S288c) GN=URA2 PE=1 SV=5 (PYR1_YEAST)	Protein URA2 OS=Saccharomyces cerevisiae (strain ATCC 204508 / S288c) GN=URA2 PE=1 SV=5	PYR1_YEAST	245045	1	6	6	7	0.0003	0.0294
chm7OPEN-GFP	2	Cluster of Alcohol dehydrogenase 1 OS=Saccharomyces cerevisiae (strain ATCC 204508 / S288c) GN=ADH1 PE=1 SV=5 (ADH1_YEAST)	Alcohol dehydrogenase 1 OS=Saccharomyces cerevisiae (strain ATCC 204508 / S288c) GN=ADH1 PE=1 SV=5	ADH1_YEAST	36848.7	1	6	6	10	0.0005	0.167
chm7OPEN-GFP	2	Cluster of Elongation factor 1-alpha OS=Saccharomyces cerevisiae (strain ATCC 204508 / S288c) GN=TEF1 PE=1 SV=1 (EF1A_YEAST)	Elongation factor 1-alpha OS=Saccharomyces cerevisiae (strain ATCC 204508 / S288c) GN=TEF1 PE=1 SV=1	EF1A_YEAST	50032.6	1	5	6	10	0.0005	0.103
chm7OPEN-GFP	2	Cluster of 40S ribosomal protein S11-A OS=Saccharomyces cerevisiae (strain ATCC 204508 / S288c) GN=RPS11A PE=1 SV=1 (RS11A_YEAST)	40S ribosomal protein S11-A OS=Saccharomyces cerevisiae (strain ATCC 204508 / S288c) GN=RPS11A PE=1 SV=1	RS11A_YEAST	17748.8	1	5	6	12	0.0006	0.263
chm7OPEN-GFP	2	Cluster of ATP-dependent molecular chaperone HSC82 OS=Saccharomyces cerevisiae (strain ATCC 204508 / S288c) GN=HSC82 PE=1 SV=4 (HSC82_YEAST)	ATP-dependent molecular chaperone HSC82 OS=Saccharomyces cerevisiae (strain ATCC 204508 / S288c) GN=HSC82 PE=1 SV=4	HSC82_YEAST	80903.4	1	5	5	7	0.0003	0.0993
chm7OPEN-GFP	2	Cluster of Protein PBP4 OS=Saccharomyces cerevisiae (strain ATCC 204508 / S288c) GN=PBP4 PE=1 SV=1 (PBP4_YEAST)	Protein PBP4 OS=Saccharomyces cerevisiae (strain ATCC 204508 / S288c) GN=PBP4 PE=1 SV=1	PBP4_YEAST	19881.4	1	5	5	5	0.0002	0.324
chm7OPEN-GFP	2	Cluster of Chitin synthase 1 OS=Saccharomyces cerevisiae (strain ATCC 204508 / S288c) GN=CHS1 PE=1 SV=2 (CHS1_YEAST)	Chitin synthase 1 OS=Saccharomyces cerevisiae (strain ATCC 204508 / S288c) GN=CHS1 PE=1 SV=2	CHS1_YEAST	129876	1	5	5	5	0.0002	0.0504
chm7OPEN-GFP	2	Cluster of Protein transport protein SEC23 OS=Saccharomyces cerevisiae (strain ATCC 204508 / S288c) GN=SEC23 PE=1 SV=1 (SEC23_YEAST)	Protein transport protein SEC23 OS=Saccharomyces cerevisiae (strain ATCC 204508 / S288c) GN=SEC23 PE=1 SV=1	SEC23_YEAST	85387.6	1	5	5	5	0.0002	0.069
chm7OPEN-GFP	2	Cluster of Protein JSN1 OS=Saccharomyces cerevisiae (strain ATCC 204508 / S288c) GN=JSN1 PE=1 SV=1 (JSN1_YEAST)	Protein JSN1 OS=Saccharomyces cerevisiae (strain ATCC 204508 / S288c) GN=JSN1 PE=1 SV=1	JSN1_YEAST	120377	1	5	5	5	0.0002	0.0422
chm7OPEN-GFP	2	Cluster of Guanine nucleotide-binding protein subunit beta-like protein OS=Saccharomyces cerevisiae (strain ATCC 204508 / S288c) GN=ASC1 PE=1 SV=4 (GBLP_YEAST)	Guanine nucleotide-binding protein subunit beta-like protein OS=Saccharomyces cerevisiae (strain ATCC 204508 / S288c) GN=ASC1 PE=1 SV=4	GBLP_YEAST	34805.9	1	5	5	6	0.0003	0.185
chm7OPEN-GFP	2	Cluster of 40S ribosomal protein S6-A OS=Saccharomyces cerevisiae (strain ATCC 204508 / S288c) GN=RPS6A PE=1 SV=1 (RS6A_YEAST)	40S ribosomal protein S6-A OS=Saccharomyces cerevisiae (strain ATCC 204508 / S288c) GN=RPS6A PE=1 SV=1	RS6A_YEAST	26997.2	1	5	5	9	0.0004	0.254
chm7OPEN-GFP	2	Cluster of Serine/threonine-protein kinase TOR1 OS=Saccharomyces cerevisiae (strain ATCC 204508 / S288c) GN=TOR1 PE=1 SV=3 (TOR1_YEAST)	Serine/threonine-protein kinase TOR1 OS=Saccharomyces cerevisiae (strain ATCC 204508 / S288c) GN=TOR1 PE=1 SV=3	TOR1_YEAST	281152	1	5	5	5	0.0002	0.0202
chm7OPEN-GFP	2	Cluster of V-type proton ATPase subunit B OS=Saccharomyces cerevisiae (strain ATCC 204508 / S288c) GN=VMA2 PE=1 SV=2 (VATB_YEAST)	V-type proton ATPase subunit B OS=Saccharomyces cerevisiae (strain ATCC 204508 / S288c) GN=VMA2 PE=1 SV=2	VATB_YEAST	57751.6	1	5	5	6	0.0003	0.0948
chm7OPEN-GFP	2	Cluster of Protein LSM12 OS=Saccharomyces cerevisiae (strain ATCC 204508 / S288c) GN=LSM12 PE=1 SV=1 (LSM12_YEAST)	Protein LSM12 OS=Saccharomyces cerevisiae (strain ATCC 204508 / S288c) GN=LSM12 PE=1 SV=1	LSM12_YEAST	21314	1	5	5	7	0.0003	0.294
chm7OPEN-GFP	2	Cluster of 1,3-beta-glucan synthase component FKS1 OS=Saccharomyces cerevisiae (strain ATCC 204508 / S288c) GN=FKS1 PE=1 SV=2 (FKS1_YEAST)	1,3-beta-glucan synthase component FKS1 OS=Saccharomyces cerevisiae (strain ATCC 204508 / S288c) GN=FKS1 PE=1 SV=2	FKS1_YEAST	214859	1	5	5	5	0.0002	0.0267
chm7OPEN-GFP	2	Cluster of Transposon Ty1-ER1 Gag-Pol polyprotein OS=Saccharomyces cerevisiae (strain ATCC 204508 / S288c) GN=TY1B-ER1 PE=3 SV=1 (YE11B_YEAST)	Transposon Ty1-ER1 Gag-Pol polyprotein OS=Saccharomyces cerevisiae (strain ATCC 204508 / S288c) GN=TY1B-ER1 PE=3 SV=1	YE11B_YEAST,YM12B_YEAST	198570	1	3	4	11	0.0005	0.0524
chm7OPEN-GFP	2	Cluster of Protein transport protein SEC9 OS=Saccharomyces cerevisiae (strain ATCC 204508 / S288c) GN=SEC9 PE=1 SV=1 (SEC9_YEAST)	Protein transport protein SEC9 OS=Saccharomyces cerevisiae (strain ATCC 204508 / S288c) GN=SEC9 PE=1 SV=1	SEC9_YEAST	73624.9	1	4	4	6	0.0003	0.0722
chm7OPEN-GFP	2	Cluster of Nucleoporin NUP116/NSP116 OS=Saccharomyces cerevisiae (strain ATCC 204508 / S288c) GN=NUP116 PE=1 SV=2 (NU116_YEAST)	Nucleoporin NUP116/NSP116 OS=Saccharomyces cerevisiae (strain ATCC 204508 / S288c) GN=NUP116 PE=1 SV=2	NU116_YEAST	116236	1	4	4	4	0.0002	0.0431
chm7OPEN-GFP	2	Cluster of RNA polymerase II degradation factor 1 OS=Saccharomyces cerevisiae (strain JAY291) GN=DEF1 PE=3 SV=1 (DEF1_YEAS2)	RNA polymerase II degradation factor 1 OS=Saccharomyces cerevisiae (strain JAY291) GN=DEF1 PE=3 SV=1	DEF1_YEAS2,DEF1_YEAST	83969.2	1	4	4	5	0.0002	0.0596
chm7OPEN-GFP	2	Cluster of Monopolin complex subunit CSM1 OS=Saccharomyces cerevisiae (strain ATCC 204508 / S288c) GN=CSM1 PE=1 SV=1 (CSM1_YEAST)	Monopolin complex subunit CSM1 OS=Saccharomyces cerevisiae (strain ATCC 204508 / S288c) GN=CSM1 PE=1 SV=1	CSM1_YEAST	21752	1	4	4	8	0.0004	0.263
chm7OPEN-GFP	2	Cluster of Dual specificity protein kinase YAK1 OS=Saccharomyces cerevisiae (strain ATCC 204508 / S288c) GN=YAK1 PE=1 SV=1 (YAK1_YEAST)	Dual specificity protein kinase YAK1 OS=Saccharomyces cerevisiae (strain ATCC 204508 / S288c) GN=YAK1 PE=1 SV=1	YAK1_YEAST	91247.1	1	4	4	7	0.0003	0.0471
chm7OPEN-GFP	2	Cluster of GTP-binding nuclear protein GSP1/CNR1 OS=Saccharomyces cerevisiae (strain ATCC 204508 / S288c) GN=GSP1 PE=1 SV=1 (GSP1_YEAST)	GTP-binding nuclear protein GSP1/CNR1 OS=Saccharomyces cerevisiae (strain ATCC 204508 / S288c) GN=GSP1 PE=1 SV=1	GSP1_YEAST,GSP2_YEAST	24810.6	1	4	4	9	0.0004	0.183
chm7OPEN-GFP	2	Cluster of Enolase 2 OS=Saccharomyces cerevisiae (strain ATCC 204508 / S288c) GN=ENO2 PE=1 SV=2 (ENO2_YEAST)	Enolase 2 OS=Saccharomyces cerevisiae (strain ATCC 204508 / S288c) GN=ENO2 PE=1 SV=2	ENO2_YEAST	46915.1	1	4	4	7	0.0003	0.087
chm7OPEN-GFP	2	Cluster of Vacuolar protein-sorting-associated protein 24 OS=Saccharomyces cerevisiae (strain ATCC 204508 / S288c) GN=VPS24 PE=1 SV=1 (VPS24_YEAST)	Vacuolar protein-sorting-associated protein 24 OS=Saccharomyces cerevisiae (strain ATCC 204508 / S288c) GN=VPS24 PE=1 SV=1	VPS24_YEAST	26242.2	1	3	4	8	0.0004	0.112
chm7OPEN-GFP	2	Cluster of Myosin-5 OS=Saccharomyces cerevisiae (strain YJM789) GN=MYO5 PE=3 SV=1 (MYO5_YEAS7)	Myosin-5 OS=Saccharomyces cerevisiae (strain YJM789) GN=MYO5 PE=3 SV=1	MYO5_YEAS7	136904	1	4	4	4	0.0002	0.0336
chm7OPEN-GFP	2	Cluster of Serine/threonine-protein kinase CBK1 OS=Saccharomyces cerevisiae (strain ATCC 204508 / S288c) GN=CBK1 PE=1 SV=1 (CBK1_YEAST)	Serine/threonine-protein kinase CBK1 OS=Saccharomyces cerevisiae (strain ATCC 204508 / S288c) GN=CBK1 PE=1 SV=1	CBK1_YEAST	86946.9	1	4	4	4	0.0002	0.0463
chm7OPEN-GFP	2	Cluster of DNA-directed RNA polymerase II subunit RPB2 OS=Saccharomyces cerevisiae (strain ATCC 204508 / S288c) GN=RPB2 PE=1 SV=2 (RPB2_YEAST)	DNA-directed RNA polymerase II subunit RPB2 OS=Saccharomyces cerevisiae (strain ATCC 204508 / S288c) GN=RPB2 PE=1 SV=2	RPB2_YEAST	138757	1	4	4	4	0.0002	0.0302
chm7OPEN-GFP	2	Cluster of 60S ribosomal protein L20-A OS=Saccharomyces cerevisiae (strain ATCC 204508 / S288c) GN=RPL20A PE=1 SV=1 (RL20A_YEAST)	60S ribosomal protein L20-A OS=Saccharomyces cerevisiae (strain ATCC 204508 / S288c) GN=RPL20A PE=1 SV=1	RL20A_YEAST	20437.1	1	4	4	4	0.0002	0.302
chm7OPEN-GFP	2	Cluster of Asparagine-rich protein OS=Saccharomyces cerevisiae (strain ATCC 204508 / S288c) GN=NRP1 PE=1 SV=2 (NRP1_YEAST)	Asparagine-rich protein OS=Saccharomyces cerevisiae (strain ATCC 204508 / S288c) GN=NRP1 PE=1 SV=2	NRP1_YEAST	79299.7	1	4	4	8	0.0004	0.0612
chm7OPEN-GFP	2	Cluster of 60S ribosomal protein L4-B OS=Saccharomyces cerevisiae (strain ATCC 204508 / S288c) GN=RPL4B PE=1 SV=2 (RL4B_YEAST)	60S ribosomal protein L4-B OS=Saccharomyces cerevisiae (strain ATCC 204508 / S288c) GN=RPL4B PE=1 SV=2	RL4B_YEAST	39062	1	4	4	4	0.0002	0.133
chm7OPEN-GFP	2	Cluster of 60S ribosomal protein L24-A OS=Saccharomyces cerevisiae (strain ATCC 204508 / S288c) GN=RPL24A PE=1 SV=1 (RL24A_YEAST)	60S ribosomal protein L24-A OS=Saccharomyces cerevisiae (strain ATCC 204508 / S288c) GN=RPL24A PE=1 SV=1	RL24A_YEAST	17614.4	1	4	4	4	0.0002	0.206
chm7OPEN-GFP	2	Cluster of General negative regulator of transcription subunit 1 OS=Saccharomyces cerevisiae (strain ATCC 204508 / S288c) GN=CDC39 PE=1 SV=3 (NOT1_YEAST)	General negative regulator of transcription subunit 1 OS=Saccharomyces cerevisiae (strain ATCC 204508 / S288c) GN=CDC39 PE=1 SV=3	NOT1_YEAST	240290	1	4	4	4	0.0002	0.0185
chm7OPEN-GFP	2	Cluster of 40S ribosomal protein S20 OS=Saccharomyces cerevisiae (strain ATCC 204508 / S288c) GN=RPS20 PE=1 SV=3 (RS20_YEAST)	40S ribosomal protein S20 OS=Saccharomyces cerevisiae (strain ATCC 204508 / S288c) GN=RPS20 PE=1 SV=3	RS20_YEAST	13906.8	1	4	4	7	0.0003	0.388
chm7OPEN-GFP	2	Cluster of Actin cytoskeleton-regulatory complex protein PAN1 OS=Saccharomyces cerevisiae (strain ATCC 204508 / S288c) GN=PAN1 PE=1 SV=2 (PAN1_YEAST)	Actin cytoskeleton-regulatory complex protein PAN1 OS=Saccharomyces cerevisiae (strain ATCC 204508 / S288c) GN=PAN1 PE=1 SV=2	PAN1_YEAST	160269	1	3	3	3	0.0001	0.023
chm7OPEN-GFP	2	Cluster of Serine/threonine-protein kinase SCH9 OS=Saccharomyces cerevisiae (strain ATCC 204508 / S288c) GN=SCH9 PE=1 SV=3 (SCH9_YEAST)	Serine/threonine-protein kinase SCH9 OS=Saccharomyces cerevisiae (strain ATCC 204508 / S288c) GN=SCH9 PE=1 SV=3	SCH9_YEAST	91813.5	1	3	3	3	0.0001	0.0328
chm7OPEN-GFP	2	Cluster of Target of rapamycin complex 1 subunit KOG1 OS=Saccharomyces cerevisiae (strain ATCC 204508 / S288c) GN=KOG1 PE=1 SV=2 (KOG1_YEAST)	Target of rapamycin complex 1 subunit KOG1 OS=Saccharomyces cerevisiae (strain ATCC 204508 / S288c) GN=KOG1 PE=1 SV=2	KOG1_YEAST	177614	1	3	3	3	0.0001	0.0206
chm7OPEN-GFP	2	Cluster of Serine/threonine-protein kinase KSP1 OS=Saccharomyces cerevisiae (strain ATCC 204508 / S288c) GN=KSP1 PE=1 SV=1 (KSP1_YEAST)	Serine/threonine-protein kinase KSP1 OS=Saccharomyces cerevisiae (strain ATCC 204508 / S288c) GN=KSP1 PE=1 SV=1	KSP1_YEAST	117085	1	3	3	3	0.0001	0.0321
chm7OPEN-GFP	2	Cluster of Coatomer subunit beta OS=Saccharomyces cerevisiae (strain ATCC 204508 / S288c) GN=SEC26 PE=1 SV=2 (COPB_YEAST)	Coatomer subunit beta OS=Saccharomyces cerevisiae (strain ATCC 204508 / S288c) GN=SEC26 PE=1 SV=2	COPB_YEAST	109024	1	3	3	4	0.0002	0.0339
chm7OPEN-GFP	2	Cluster of Magnesium-activated aldehyde dehydrogenase, cytosolic OS=Saccharomyces cerevisiae (strain ATCC 204508 / S288c) GN=ALD6 PE=1 SV=4 (ALDH6_YEAST)	Magnesium-activated aldehyde dehydrogenase, cytosolic OS=Saccharomyces cerevisiae (strain ATCC 204508 / S288c) GN=ALD6 PE=1 SV=4	ALDH6_YEAST	54415.5	1	3	3	3	0.0001	0.058
chm7OPEN-GFP	2	Cluster of ATP-dependent RNA helicase DED1 OS=Saccharomyces cerevisiae (strain YJM789) GN=DED1 PE=3 SV=1 (DED1_YEAS7)	ATP-dependent RNA helicase DED1 OS=Saccharomyces cerevisiae (strain YJM789) GN=DED1 PE=3 SV=1	DED1_YEAS7,DED1_YEAST	65554.5	1	3	3	4	0.0002	0.0513
chm7OPEN-GFP	2	Cluster of Epsin-2 OS=Saccharomyces cerevisiae (strain ATCC 204508 / S288c) GN=ENT2 PE=1 SV=1 (ENT2_YEAST)	Epsin-2 OS=Saccharomyces cerevisiae (strain ATCC 204508 / S288c) GN=ENT2 PE=1 SV=1	ENT2_YEAST	71806	1	3	3	6	0.0003	0.0701
chm7OPEN-GFP	2	Cluster of Uncharacterized protein YMR124W OS=Saccharomyces cerevisiae (strain ATCC 204508 / S288c) GN=YMR124W PE=1 SV=2 (YM11_YEAST)	Uncharacterized protein YMR124W OS=Saccharomyces cerevisiae (strain ATCC 204508 / S288c) GN=YMR124W PE=1 SV=2	YM11_YEAST	105917	1	3	3	3	0.0001	0.0445
chm7OPEN-GFP	2	Cluster of Fructose-bisphosphate aldolase OS=Saccharomyces cerevisiae (strain ATCC 204508 / S288c) GN=FBA1 PE=1 SV=3 (ALF_YEAST)	Fructose-bisphosphate aldolase OS=Saccharomyces cerevisiae (strain ATCC 204508 / S288c) GN=FBA1 PE=1 SV=3	ALF_YEAST	39621.5	1	2	3	3	0.0001	0.0613
chm7OPEN-GFP	2	Cluster of Heat shock protein SSA2 OS=Saccharomyces cerevisiae (strain ATCC 204508 / S288c) GN=SSA2 PE=1 SV=3 (HSP72_YEAST)	Heat shock protein SSA2 OS=Saccharomyces cerevisiae (strain ATCC 204508 / S288c) GN=SSA2 PE=1 SV=3	HSP72_YEAST	69471.8	1	2	3	22	0.0011	0.216
chm7OPEN-GFP	2	Cluster of 60S ribosomal protein L9-A OS=Saccharomyces cerevisiae (strain ATCC 204508 / S288c) GN=RPL9A PE=1 SV=2 (RL9A_YEAST)	60S ribosomal protein L9-A OS=Saccharomyces cerevisiae (strain ATCC 204508 / S288c) GN=RPL9A PE=1 SV=2	RL9A_YEAST,RL9B_YEAST	21568.8	1	2	3	3	0.0001	0.105
chm7OPEN-GFP	2	Cluster of RNA-binding protein PIN4 OS=Saccharomyces cerevisiae (strain ATCC 204508 / S288c) GN=PIN4 PE=1 SV=1 (PIN4_YEAST)	RNA-binding protein PIN4 OS=Saccharomyces cerevisiae (strain ATCC 204508 / S288c) GN=PIN4 PE=1 SV=1	PIN4_YEAST	73777.4	1	3	3	3	0.0001	0.0509
chm7OPEN-GFP	2	Cluster of Protein WHI3 OS=Saccharomyces cerevisiae (strain ATCC 204508 / S288c) GN=WHI3 PE=1 SV=1 (WHI3_YEAST)	Protein WHI3 OS=Saccharomyces cerevisiae (strain ATCC 204508 / S288c) GN=WHI3 PE=1 SV=1	WHI3_YEAST	71254.5	1	3	3	4	0.0002	0.0484
chm7OPEN-GFP	2	Cluster of 40S ribosomal protein S13 OS=Saccharomyces cerevisiae (strain ATCC 204508 / S288c) GN=RPS13 PE=1 SV=3 (RS13_YEAST)	40S ribosomal protein S13 OS=Saccharomyces cerevisiae (strain ATCC 204508 / S288c) GN=RPS13 PE=1 SV=3	RS13_YEAST	17029.8	1	2	2	2	0.0001	0.159
chm7OPEN-GFP	2	Cluster of Heat shock protein homolog SSE1 OS=Saccharomyces cerevisiae (strain ATCC 204508 / S288c) GN=SSE1 PE=1 SV=4 (HSP7F_YEAST)	Heat shock protein homolog SSE1 OS=Saccharomyces cerevisiae (strain ATCC 204508 / S288c) GN=SSE1 PE=1 SV=4	HSP7F_YEAST	77368.6	1	2	2	2	0.0001	0.0274
chm7OPEN-GFP	2	Cluster of Acetolactate synthase catalytic subunit, mitochondrial OS=Saccharomyces cerevisiae (strain ATCC 204508 / S288c) GN=ILV2 PE=1 SV=1 (ILVB_YEAST)	Acetolactate synthase catalytic subunit, mitochondrial OS=Saccharomyces cerevisiae (strain ATCC 204508 / S288c) GN=ILV2 PE=1 SV=1	ILVB_YEAST	74937.5	1	2	2	2	0.0001	0.0233
chm7OPEN-GFP	2	Cluster of NADP-specific glutamate dehydrogenase 1 OS=Saccharomyces cerevisiae (strain ATCC 204508 / S288c) GN=GDH1 PE=1 SV=2 (DHE4_YEAST)	NADP-specific glutamate dehydrogenase 1 OS=Saccharomyces cerevisiae (strain ATCC 204508 / S288c) GN=GDH1 PE=1 SV=2	DHE4_YEAST	49570.2	1	2	2	2	0.0001	0.0396
chm7OPEN-GFP	2	Cluster of 40S ribosomal protein S16-A OS=Saccharomyces cerevisiae (strain ATCC 204508 / S288c) GN=RPS16A PE=1 SV=1 (RS16A_YEAST)	40S ribosomal protein S16-A OS=Saccharomyces cerevisiae (strain ATCC 204508 / S288c) GN=RPS16A PE=1 SV=1	RS16A_YEAST	15847.9	1	2	2	2	0.0001	0.147
chm7OPEN-GFP	2	Cluster of 60S ribosomal protein L15-A OS=Saccharomyces cerevisiae (strain ATCC 204508 / S288c) GN=RPL15A PE=1 SV=3 (RL15A_YEAST)	60S ribosomal protein L15-A OS=Saccharomyces cerevisiae (strain ATCC 204508 / S288c) GN=RPL15A PE=1 SV=3	RL15A_YEAST	24422.6	0.999	2	2	2	0.0001	0.108
chm7OPEN-GFP	2	Cluster of Nucleoporin NUP100/NSP100 OS=Saccharomyces cerevisiae (strain ATCC 204508 / S288c) GN=NUP100 PE=1 SV=1 (NU100_YEAST)	Nucleoporin NUP100/NSP100 OS=Saccharomyces cerevisiae (strain ATCC 204508 / S288c) GN=NUP100 PE=1 SV=1	NU100_YEAST	99990.4	1	2	2	2	0.0001	0.0282
chm7OPEN-GFP	2	Cluster of Protein WHI4 OS=Saccharomyces cerevisiae (strain ATCC 204508 / S288c) GN=WHI4 PE=1 SV=1 (WHI4_YEAST)	Protein WHI4 OS=Saccharomyces cerevisiae (strain ATCC 204508 / S288c) GN=WHI4 PE=1 SV=1	WHI4_YEAST	70691	1	2	2	2	0.0001	0.0385
chm7OPEN-GFP	2	Cluster of 60S ribosomal protein L25 OS=Saccharomyces cerevisiae (strain ATCC 204508 / S288c) GN=RPL25 PE=1 SV=4 (RL25_YEAST)	60S ribosomal protein L25 OS=Saccharomyces cerevisiae (strain ATCC 204508 / S288c) GN=RPL25 PE=1 SV=4	RL25_YEAST	15758.2	1	2	2	3	0.0001	0.155
chm7OPEN-GFP	2	Cluster of SED5-binding protein 3 OS=Saccharomyces cerevisiae (strain ATCC 204508 / S288c) GN=SFB3 PE=1 SV=1 (SFB3_YEAST)	SED5-binding protein 3 OS=Saccharomyces cerevisiae (strain ATCC 204508 / S288c) GN=SFB3 PE=1 SV=1	SFB3_YEAST	103953	1	2	2	2	0.0001	0.028
chm7OPEN-GFP	2	Cluster of 60S ribosomal protein L12-A OS=Saccharomyces cerevisiae (strain ATCC 204508 / S288c) GN=RPL12A PE=1 SV=1 (RL12A_YEAST)	60S ribosomal protein L12-A OS=Saccharomyces cerevisiae (strain ATCC 204508 / S288c) GN=RPL12A PE=1 SV=1	RL12A_YEAST	17823.2	1	2	2	2	0.0001	0.103
chm7OPEN-GFP	2	Cluster of 60S acidic ribosomal protein P0 OS=Saccharomyces cerevisiae (strain ATCC 204508 / S288c) GN=RPP0 PE=1 SV=2 (RLA0_YEAST)	60S acidic ribosomal protein P0 OS=Saccharomyces cerevisiae (strain ATCC 204508 / S288c) GN=RPP0 PE=1 SV=2	RLA0_YEAST	33717.4	1	2	2	2	0.0001	0.0705
chm7OPEN-GFP	2	Cluster of LAS seventeen-binding protein 1 OS=Saccharomyces cerevisiae (strain ATCC 204508 / S288c) GN=LSB1 PE=1 SV=1 (LSB1_YEAST)	LAS seventeen-binding protein 1 OS=Saccharomyces cerevisiae (strain ATCC 204508 / S288c) GN=LSB1 PE=1 SV=1	LSB1_YEAST	26139.4	1	2	2	2	0.0001	0.0913
chm7OPEN-GFP	2	Cluster of Heat shock protein SSC1, mitochondrial OS=Saccharomyces cerevisiae (strain ATCC 204508 / S288c) GN=SSC1 PE=1 SV=1 (HSP77_YEAST)	Heat shock protein SSC1, mitochondrial OS=Saccharomyces cerevisiae (strain ATCC 204508 / S288c) GN=SSC1 PE=1 SV=1	HSP77_YEAST,HSP77_YEASX	70628.8	1	2	2	2	0.0001	0.0321
chm7OPEN-GFP	2	Cluster of 40S ribosomal protein S25-A OS=Saccharomyces cerevisiae (strain ATCC 204508 / S288c) GN=RPS25A PE=1 SV=1 (RS25A_YEAST)	40S ribosomal protein S25-A OS=Saccharomyces cerevisiae (strain ATCC 204508 / S288c) GN=RPS25A PE=1 SV=1	RS25A_YEAST,RS25B_YEAST	12039.9	0.998	1	2	2	0.0001	0.102
chm7OPEN-GFP	2	Cluster of Ubiquitin-40S ribosomal protein S31 OS=Saccharomyces cerevisiae (strain ATCC 204508 / S288c) GN=RPS31 PE=1 SV=3 (RS31_YEAST)	Ubiquitin-40S ribosomal protein S31 OS=Saccharomyces cerevisiae (strain ATCC 204508 / S288c) GN=RPS31 PE=1 SV=3	RS31_YEAST	17216.6	1	2	2	3	0.0001	0.112
chm7OPEN-GFP	2	Cluster of Adenosylhomocysteinase OS=Saccharomyces cerevisiae (strain ATCC 204508 / S288c) GN=SAH1 PE=1 SV=1 (SAHH_YEAST)	Adenosylhomocysteinase OS=Saccharomyces cerevisiae (strain ATCC 204508 / S288c) GN=SAH1 PE=1 SV=1	SAHH_YEAST	49125.8	1	2	2	2	0.0001	0.0468
chm7OPEN-GFP	2	Cluster of Endoplasmic reticulum chaperone BiP OS=Saccharomyces cerevisiae (strain ATCC 204508 / S288c) OX=559292 GN=KAR2 PE=1 SV=1 (sp|P16474|BIP_YEAST)	Endoplasmic reticulum chaperone BiP OS=Saccharomyces cerevisiae (strain ATCC 204508 / S288c) OX=559292 GN=KAR2 PE=1 SV=1	sp|P16474|BIP_YEAST	0	1	2	2	4	0.0002	0
chm7OPEN-GFP	2	Cluster of Epsin-1 OS=Saccharomyces cerevisiae (strain ATCC 204508 / S288c) GN=ENT1 PE=1 SV=1 (ENT1_YEAST)	Epsin-1 OS=Saccharomyces cerevisiae (strain ATCC 204508 / S288c) GN=ENT1 PE=1 SV=1	ENT1_YEAST	52352.1	1	2	2	4	0.0002	0.0661
chm7OPEN-GFP	2	Cluster of ATP-dependent RNA helicase eIF4A OS=Saccharomyces cerevisiae (strain YJM789) GN=TIF1 PE=3 SV=1 (IF4A_YEAS7)	ATP-dependent RNA helicase eIF4A OS=Saccharomyces cerevisiae (strain YJM789) GN=TIF1 PE=3 SV=1	IF4A_YEAS7	44698.3	1	2	2	3	0.0001	0.0557
chm7OPEN-GFP	2	Cluster of ATP-dependent 6-phosphofructokinase subunit alpha OS=Saccharomyces cerevisiae (strain ATCC 204508 / S288c) GN=PFK1 PE=1 SV=1 (PFKA1_YEAST)	ATP-dependent 6-phosphofructokinase subunit alpha OS=Saccharomyces cerevisiae (strain ATCC 204508 / S288c) GN=PFK1 PE=1 SV=1	PFKA1_YEAST	107973	1	2	2	2	0.0001	0.0182
chm7OPEN-GFP	2	Cluster of Inorganic phosphate transporter PHO84 OS=Saccharomyces cerevisiae (strain ATCC 204508 / S288c) GN=PHO84 PE=1 SV=2 (PHO84_YEAST)	Inorganic phosphate transporter PHO84 OS=Saccharomyces cerevisiae (strain ATCC 204508 / S288c) GN=PHO84 PE=1 SV=2	PHO84_YEAST	64384.6	1	2	2	2	0.0001	0.0341
chm7OPEN-GFP	2	Cluster of SIT4-associating protein SAP185 OS=Saccharomyces cerevisiae (strain ATCC 204508 / S288c) GN=SAP185 PE=1 SV=1 (SA185_YEAST)	SIT4-associating protein SAP185 OS=Saccharomyces cerevisiae (strain ATCC 204508 / S288c) GN=SAP185 PE=1 SV=1	SA185_YEAST	121408	1	2	2	2	0.0001	0.0198
chm7OPEN-GFP	2	Cluster of 60S ribosomal protein L6-A OS=Saccharomyces cerevisiae (strain ATCC 204508 / S288c) GN=RPL6A PE=1 SV=2 (RL6A_YEAST)	60S ribosomal protein L6-A OS=Saccharomyces cerevisiae (strain ATCC 204508 / S288c) GN=RPL6A PE=1 SV=2	RL6A_YEAST	19962.1	1	2	2	2	0.0001	0.102
chm7OPEN-GFP	2	Cluster of 60S ribosomal protein L23-A OS=Saccharomyces cerevisiae (strain ATCC 204508 / S288c) GN=RPL23A PE=1 SV=1 (RL23A_YEAST)	60S ribosomal protein L23-A OS=Saccharomyces cerevisiae (strain ATCC 204508 / S288c) GN=RPL23A PE=1 SV=1	RL23A_YEAST	14473.1	1	2	2	3	0.0001	0.117
chm7OPEN-GFP	2	Cluster of Y' element ATP-dependent helicase YEL077C OS=Saccharomyces cerevisiae (strain ATCC 204508 / S288c) GN=YEL077C PE=2 SV=1 (YE077_YEAST)	Y' element ATP-dependent helicase YEL077C OS=Saccharomyces cerevisiae (strain ATCC 204508 / S288c) GN=YEL077C PE=2 SV=1	YE077_YEAST,YL066_YEAST,YL067_YEAST,YMN3_YEAST,YP204_YEAST,YRF11_YEAST,YRF12_YEAST,YRF13_YEAST,YRF14_YEAST,YRF16_YEAST	143094	1	2	2	2	0.0001	0.0164
chm7OPEN-GFP	2	Cluster of 40S ribosomal protein S4-A OS=Saccharomyces cerevisiae (strain ATCC 204508 / S288c) GN=RPS4A PE=1 SV=1 (RS4A_YEAST)	40S ribosomal protein S4-A OS=Saccharomyces cerevisiae (strain ATCC 204508 / S288c) GN=RPS4A PE=1 SV=1	RS4A_YEAST	29411.2	1	2	2	2	0.0001	0.069
chm7OPEN-GFP	2	Cluster of Uncharacterized protein YFR016C OS=Saccharomyces cerevisiae (strain ATCC 204508 / S288c) GN=YFR016C PE=1 SV=1 (YFI6_YEAST)	Uncharacterized protein YFR016C OS=Saccharomyces cerevisiae (strain ATCC 204508 / S288c) GN=YFR016C PE=1 SV=1	YFI6_YEAST	137699	1	2	2	2	0.0001	0.0154
chm7OPEN-GFP	2	Cluster of Mitochondrial outer membrane protein porin 1 OS=Saccharomyces cerevisiae (strain ATCC 204508 / S288c) GN=POR1 PE=1 SV=4 (VDAC1_YEAST)	Mitochondrial outer membrane protein porin 1 OS=Saccharomyces cerevisiae (strain ATCC 204508 / S288c) GN=POR1 PE=1 SV=4	VDAC1_YEAST	30429.5	1	2	2	2	0.0001	0.0848
chm7OPEN-GFP	2	Cluster of Phosphomannomutase OS=Saccharomyces cerevisiae (strain ATCC 204508 / S288c) GN=SEC53 PE=1 SV=1 (PMM_YEAST)	Phosphomannomutase OS=Saccharomyces cerevisiae (strain ATCC 204508 / S288c) GN=SEC53 PE=1 SV=1	PMM_YEAST	29064.1	1	2	2	2	0.0001	0.0669
chm7OPEN-GFP	2	Cluster of WD repeat-containing protein YPL247C OS=Saccharomyces cerevisiae (strain ATCC 204508 / S288c) GN=YPL247C PE=1 SV=1 (YP247_YEAST)	WD repeat-containing protein YPL247C OS=Saccharomyces cerevisiae (strain ATCC 204508 / S288c) GN=YPL247C PE=1 SV=1	YP247_YEAST	57324.5	1	2	2	2	0.0001	0.0363
chm7OPEN-GFP	2	Cluster of 40S ribosomal protein S0-B OS=Saccharomyces cerevisiae (strain RM11-1a) GN=RPS0B PE=3 SV=1 (RSSA2_YEAS1)	40S ribosomal protein S0-B OS=Saccharomyces cerevisiae (strain RM11-1a) GN=RPS0B PE=3 SV=1	RSSA2_YEAS1	27962.3	1	2	2	3	0.0001	0.0794
chm7OPEN-GFP	2	Cluster of Mannose-1-phosphate guanyltransferase OS=Saccharomyces cerevisiae (strain ATCC 204508 / S288c) GN=PSA1 PE=1 SV=2 (MPG1_YEAST)	Mannose-1-phosphate guanyltransferase OS=Saccharomyces cerevisiae (strain ATCC 204508 / S288c) GN=PSA1 PE=1 SV=2	MPG1_YEAST	39566.6	1	2	2	2	0.0001	0.0582
chm7OPEN-GFP	2	Cluster of S-adenosylmethionine synthase 1 OS=Saccharomyces cerevisiae (strain ATCC 204508 / S288c) GN=SAM1 PE=1 SV=2 (METK1_YEAST)	S-adenosylmethionine synthase 2 OS=Saccharomyces cerevisiae (strain ATCC 204508 / S288c) GN=SAM2 PE=1 SV=3	METK2_YEAST	42257.2	1	1	1	4	0.0002	0.102
chm7OPEN-GFP	2	Cluster of Homocysteine/cysteine synthase OS=Saccharomyces cerevisiae (strain ATCC 204508 / S288c) GN=MET17 PE=1 SV=3 (CYSD_YEAST)	Homocysteine/cysteine synthase OS=Saccharomyces cerevisiae (strain ATCC 204508 / S288c) GN=MET17 PE=1 SV=3	CYSD_YEAST	48672.3	0.999	1	1	1	0	0.0248
chm7OPEN-GFP	2	Cluster of Triosephosphate isomerase OS=Saccharomyces cerevisiae (strain ATCC 204508 / S288c) GN=TPI1 PE=1 SV=2 (TPIS_YEAST)	Triosephosphate isomerase OS=Saccharomyces cerevisiae (strain ATCC 204508 / S288c) GN=TPI1 PE=1 SV=2	TPIS_YEAST	26795.6	1	1	1	1	0	0.0605
chm7OPEN-GFP	2	Cluster of Heat shock protein SSA2 OS=Saccharomyces cerevisiae (strain ATCC 204508 / S288c) GN=SSA2 PE=1 SV=3 (HSP72_YEAST)	Heat shock protein SSA1 OS=Saccharomyces cerevisiae (strain ATCC 204508 / S288c) GN=SSA1 PE=1 SV=4	HSP71_YEAST	69659.4	1	1	1	18	0.0009	0.192
chm7OPEN-GFP	2	Cluster of Protein SIS1 OS=Saccharomyces cerevisiae (strain ATCC 204508 / S288c) GN=SIS1 PE=1 SV=1 (SIS1_YEAST)	Protein SIS1 OS=Saccharomyces cerevisiae (strain ATCC 204508 / S288c) GN=SIS1 PE=1 SV=1	SIS1_YEAST	37591.6	1	1	1	1	0	0.0341
chm7OPEN-GFP	2	Cluster of Nucleoporin NSP1 OS=Saccharomyces cerevisiae (strain ATCC 204508 / S288c) GN=NSP1 PE=1 SV=1 (NSP1_YEAST)	Nucleoporin NSP1 OS=Saccharomyces cerevisiae (strain ATCC 204508 / S288c) GN=NSP1 PE=1 SV=1	NSP1_YEAST	86519.4	1	1	1	1	0	0.0134
chm7OPEN-GFP	2	Cluster of 40S ribosomal protein S9-A OS=Saccharomyces cerevisiae (strain ATCC 204508 / S288c) GN=RPS9A PE=1 SV=3 (RS9A_YEAST)	40S ribosomal protein S9-A OS=Saccharomyces cerevisiae (strain ATCC 204508 / S288c) GN=RPS9A PE=1 SV=3	RS9A_YEAST,RS9B_YEAST	22443.9	1	1	1	1	0	0.0406
chm7OPEN-GFP	2	Cluster of Glucan 1,3-beta-glucosidase OS=Saccharomyces cerevisiae (strain ATCC 204508 / S288c) GN=BGL2 PE=1 SV=1 (BGL2_YEAST)	Glucan 1,3-beta-glucosidase OS=Saccharomyces cerevisiae (strain ATCC 204508 / S288c) GN=BGL2 PE=1 SV=1	BGL2_YEAST	34118.6	0.927	1	1	1	0	0.0383
chm7OPEN-GFP	2	Cluster of Fatty acid synthase subunit beta OS=Saccharomyces cerevisiae (strain ATCC 204508 / S288c) GN=FAS1 PE=1 SV=2 (FAS1_YEAST)	Fatty acid synthase subunit beta OS=Saccharomyces cerevisiae (strain ATCC 204508 / S288c) GN=FAS1 PE=1 SV=2	FAS1_YEAST	228696	0.998	1	1	1	0	0.0039
chm7OPEN-GFP	2	Cluster of 60S ribosomal protein L11-A OS=Saccharomyces cerevisiae (strain ATCC 204508 / S288c) GN=RPL11A PE=1 SV=2 (RL11A_YEAST)	60S ribosomal protein L11-A OS=Saccharomyces cerevisiae (strain ATCC 204508 / S288c) GN=RPL11A PE=1 SV=2	RL11A_YEAST,RL11B_YEAST	19720	1	1	1	2	0.0001	0.0805
chm7OPEN-GFP	2	Cluster of F-actin-capping protein subunit beta OS=Saccharomyces cerevisiae (strain ATCC 204508 / S288c) GN=CAP2 PE=1 SV=3 (CAPZB_YEAST)	F-actin-capping protein subunit beta OS=Saccharomyces cerevisiae (strain ATCC 204508 / S288c) GN=CAP2 PE=1 SV=3	CAPZB_YEAST	32630.4	0.598	1	1	2	0.0001	0.0453
chm7OPEN-GFP	2	Cluster of Mitogen-activated protein kinase FUS3 OS=Saccharomyces cerevisiae (strain ATCC 204508 / S288c) GN=FUS3 PE=1 SV=2 (FUS3_YEAST)	Mitogen-activated protein kinase FUS3 OS=Saccharomyces cerevisiae (strain ATCC 204508 / S288c) GN=FUS3 PE=1 SV=2	FUS3_YEAST	40774.2	0.998	1	1	1	0	0.0227
chm7OPEN-GFP	2	Cluster of Replication factor A protein 3 OS=Saccharomyces cerevisiae (strain ATCC 204508 / S288c) GN=RFA3 PE=1 SV=1 (RFA3_YEAST)	Replication factor A protein 3 OS=Saccharomyces cerevisiae (strain ATCC 204508 / S288c) GN=RFA3 PE=1 SV=1	RFA3_YEAST	13816.1	0.999	1	1	1	0	0.123
chm7OPEN-GFP	2	Cluster of Pyrroline-5-carboxylate reductase OS=Saccharomyces cerevisiae (strain ATCC 204508 / S288c) GN=PRO3 PE=1 SV=1 (P5CR_YEAST)	Pyrroline-5-carboxylate reductase OS=Saccharomyces cerevisiae (strain ATCC 204508 / S288c) GN=PRO3 PE=1 SV=1	P5CR_YEAST	30131.4	1	1	1	1	0	0.0455
chm7OPEN-GFP	2	Cluster of 40S ribosomal protein S7-B OS=Saccharomyces cerevisiae (strain ATCC 204508 / S288c) GN=RPS7B PE=1 SV=1 (RS7B_YEAST)	40S ribosomal protein S7-B OS=Saccharomyces cerevisiae (strain ATCC 204508 / S288c) GN=RPS7B PE=1 SV=1	RS7B_YEAST	21634.7	0.996	1	1	1	0	0.0684
chm7OPEN-GFP	2	Cluster of 60S ribosomal protein L5 OS=Saccharomyces cerevisiae (strain ATCC 204508 / S288c) GN=RPL5 PE=1 SV=4 (RL5_YEAST)	60S ribosomal protein L5 OS=Saccharomyces cerevisiae (strain ATCC 204508 / S288c) GN=RPL5 PE=1 SV=4	RL5_YEAST	33716.1	0.995	1	1	1	0	0.0269
chm7OPEN-GFP	2	Cluster of Coatomer subunit beta' OS=Saccharomyces cerevisiae (strain ATCC 204508 / S288c) GN=SEC27 PE=1 SV=1 (COPB2_YEAST)	Coatomer subunit beta' OS=Saccharomyces cerevisiae (strain ATCC 204508 / S288c) GN=SEC27 PE=1 SV=1	COPB2_YEAST	99446.4	0.998	1	1	1	0	0.0112
chm7OPEN-GFP	2	Cluster of Negative growth regulatory protein NGR1 OS=Saccharomyces cerevisiae (strain ATCC 204508 / S288c) GN=NGR1 PE=1 SV=2 (NGR1_YEAST)	Negative growth regulatory protein NGR1 OS=Saccharomyces cerevisiae (strain ATCC 204508 / S288c) GN=NGR1 PE=1 SV=2	NGR1_YEAST	75025	0.899	1	1	1	0	0.0179
chm7OPEN-GFP	2	Cluster of ADP-ribosylation factor 1 OS=Saccharomyces cerevisiae (strain ATCC 204508 / S288c) GN=ARF1 PE=1 SV=3 (ARF1_YEAST)	ADP-ribosylation factor 1 OS=Saccharomyces cerevisiae (strain ATCC 204508 / S288c) GN=ARF1 PE=1 SV=3	ARF1_YEAST	20530.1	0.931	1	1	1	0	0.0608
chm7OPEN-GFP	2	Cluster of Phosphoglycerate mutase 1 OS=Saccharomyces cerevisiae (strain ATCC 204508 / S288c) GN=GPM1 PE=1 SV=3 (PMG1_YEAST)	Phosphoglycerate mutase 1 OS=Saccharomyces cerevisiae (strain ATCC 204508 / S288c) GN=GPM1 PE=1 SV=3	PMG1_YEAST	27609.7	1	1	1	1	0	0.0445
chm7OPEN-GFP	2	Cluster of 40S ribosomal protein S24-A OS=Saccharomyces cerevisiae (strain ATCC 204508 / S288c) GN=RPS24A PE=1 SV=1 (RS24A_YEAST)	40S ribosomal protein S24-A OS=Saccharomyces cerevisiae (strain ATCC 204508 / S288c) GN=RPS24A PE=1 SV=1	RS24A_YEAST	15329	1	1	1	1	0	0.0667
chm7OPEN-GFP	2	Cluster of S-adenosylmethionine synthase 1 OS=Saccharomyces cerevisiae (strain ATCC 204508 / S288c) GN=SAM1 PE=1 SV=2 (METK1_YEAST)	S-adenosylmethionine synthase 1 OS=Saccharomyces cerevisiae (strain ATCC 204508 / S288c) GN=SAM1 PE=1 SV=2	METK1_YEAST	41819.4	1	1	1	4	0.0002	0.11
chm7OPEN-GFP	2	Cluster of 60S ribosomal protein L14-A OS=Saccharomyces cerevisiae (strain ATCC 204508 / S288c) GN=RPL14A PE=1 SV=1 (RL14A_YEAST)	60S ribosomal protein L14-A OS=Saccharomyces cerevisiae (strain ATCC 204508 / S288c) GN=RPL14A PE=1 SV=1	RL14A_YEAST,RL14B_YEAST	15167.2	0.995	1	1	1	0	0.058
chm7OPEN-GFP	2	Cluster of 40S ribosomal protein S23-A OS=Saccharomyces cerevisiae (strain ATCC 204508 / S288c) GN=RPS23A PE=1 SV=1 (RS23A_YEAST)	40S ribosomal protein S23-A OS=Saccharomyces cerevisiae (strain ATCC 204508 / S288c) GN=RPS23A PE=1 SV=1	RS23A_YEAST	16038.3	1	1	1	1	0	0.0759
chm7OPEN-GFP	2	Cluster of DNA-directed RNA polymerase I subunit RPA135 OS=Saccharomyces cerevisiae (strain ATCC 204508 / S288c) GN=RPA135 PE=1 SV=1 (RPA2_YEAST)	DNA-directed RNA polymerase I subunit RPA135 OS=Saccharomyces cerevisiae (strain ATCC 204508 / S288c) GN=RPA135 PE=1 SV=1	RPA2_YEAST	135745	1	1	1	1	0	0.0083
chm7OPEN-GFP	2	Cluster of RNA-binding protein NAB6 OS=Saccharomyces cerevisiae (strain ATCC 204508 / S288c) GN=NAB6 PE=1 SV=1 (NAB6_YEAST)	RNA-binding protein NAB6 OS=Saccharomyces cerevisiae (strain ATCC 204508 / S288c) GN=NAB6 PE=1 SV=1	NAB6_YEAST	126143	0.991	1	1	1	0	0.0123
chm7OPEN-GFP	2	Cluster of Ribosome-associated molecular chaperone SSB1 OS=Saccharomyces cerevisiae (strain ATCC 204508 / S288c) GN=SSB1 PE=1 SV=3 (SSB1_YEAST)	Ribosome-associated molecular chaperone SSB1 OS=Saccharomyces cerevisiae (strain ATCC 204508 / S288c) GN=SSB1 PE=1 SV=3	SSB1_YEAST	66602.8	1	1	1	18	0.0009	0.232
chm7OPEN-GFP	2	Cluster of Replication factor A protein 2 OS=Saccharomyces cerevisiae (strain ATCC 204508 / S288c) GN=RFA2 PE=1 SV=1 (RFA2_YEAST)	Replication factor A protein 2 OS=Saccharomyces cerevisiae (strain ATCC 204508 / S288c) GN=RFA2 PE=1 SV=1	RFA2_YEAST	29936.1	0.997	1	1	1	0	0.0366
chm7OPEN-GFP	2	Cluster of ATP-dependent 6-phosphofructokinase subunit beta OS=Saccharomyces cerevisiae (strain ATCC 204508 / S288c) GN=PFK2 PE=1 SV=4 (PFKA2_YEAST)	ATP-dependent 6-phosphofructokinase subunit beta OS=Saccharomyces cerevisiae (strain ATCC 204508 / S288c) GN=PFK2 PE=1 SV=4	PFKA2_YEAST	104620	0.95	1	1	1	0	0.0094
chm7OPEN-GFP	2	Cluster of Uncharacterized protein YBL081W OS=Saccharomyces cerevisiae (strain ATCC 204508 / S288c) GN=YBL081W PE=4 SV=1 (YBI1_YEAST)	Uncharacterized protein YBL081W OS=Saccharomyces cerevisiae (strain ATCC 204508 / S288c) GN=YBL081W PE=4 SV=1	YBI1_YEAST	40767.3	0.999	1	1	2	0.0001	0.0299
chm7OPEN-GFP	2	Cluster of 60S ribosomal protein L2-A OS=Saccharomyces cerevisiae (strain ATCC 204508 / S288c) GN=RPL2A PE=1 SV=1 (RL2A_YEAST)	60S ribosomal protein L2-A OS=Saccharomyces cerevisiae (strain ATCC 204508 / S288c) GN=RPL2A PE=1 SV=1	RL2A_YEAST	27408.9	1	1	1	2	0.0001	0.0433
chm7OPEN-GFP	2	Cluster of Pumilio homology domain family member 4 OS=Saccharomyces cerevisiae (strain ATCC 204508 / S288c) GN=PUF4 PE=1 SV=2 (PUF4_YEAST)	Pumilio homology domain family member 4 OS=Saccharomyces cerevisiae (strain ATCC 204508 / S288c) GN=PUF4 PE=1 SV=2	PUF4_YEAST	97801	1	1	1	1	0	0.0113
chm7OPEN-GFP	2	Cluster of mRNA-binding protein PUF2 OS=Saccharomyces cerevisiae (strain ATCC 204508 / S288c) GN=PUF2 PE=1 SV=1 (PUF2_YEAST)	mRNA-binding protein PUF2 OS=Saccharomyces cerevisiae (strain ATCC 204508 / S288c) GN=PUF2 PE=1 SV=1	PUF2_YEAST	119512	1	1	1	2	0.0001	0.0102
chm7OPEN-GFP	2	Cluster of E3 ubiquitin-protein ligase RSP5 OS=Saccharomyces cerevisiae (strain ATCC 204508 / S288c) GN=RSP5 PE=1 SV=1 (RSP5_YEAST)	E3 ubiquitin-protein ligase RSP5 OS=Saccharomyces cerevisiae (strain ATCC 204508 / S288c) GN=RSP5 PE=1 SV=1	RSP5_YEAST	91817.4	0.997	1	1	1	0	0.0124
chm7OPEN-GFP	2	Cluster of 40S ribosomal protein S1-A OS=Saccharomyces cerevisiae (strain RM11-1a) GN=RPS1A PE=3 SV=1 (RS3A1_YEAS1)	40S ribosomal protein S1-A OS=Saccharomyces cerevisiae (strain RM11-1a) GN=RPS1A PE=3 SV=1	RS3A1_YEAS1	28743.8	1	1	1	7	0.0003	0.176
chm7OPEN-GFP	2	Cluster of RNA-binding protein MRN1 OS=Saccharomyces cerevisiae (strain ATCC 204508 / S288c) GN=MRN1 PE=1 SV=1 (MRN1_YEAST)	RNA-binding protein MRN1 OS=Saccharomyces cerevisiae (strain ATCC 204508 / S288c) GN=MRN1 PE=1 SV=1	MRN1_YEAST	68665.1	0.999	1	1	1	0	0.0131
chm7OPEN-GFP	2	Cluster of SWI/SNF complex subunit SWI3 OS=Saccharomyces cerevisiae (strain ATCC 204508 / S288c) GN=SWI3 PE=1 SV=1 (SWI3_YEAST)	SWI/SNF complex subunit SWI3 OS=Saccharomyces cerevisiae (strain ATCC 204508 / S288c) GN=SWI3 PE=1 SV=1	SWI3_YEAST	92928.5	1	1	1	1	0	0.0109
chm7OPEN-GFP	2	Cluster of 40S ribosomal protein S15 OS=Saccharomyces cerevisiae (strain ATCC 204508 / S288c) GN=RPS15 PE=1 SV=1 (RS15_YEAST)	40S ribosomal protein S15 OS=Saccharomyces cerevisiae (strain ATCC 204508 / S288c) GN=RPS15 PE=1 SV=1	RS15_YEAST	16002.2	0.999	1	1	1	0	0.0775
chm7OPEN-GFP	2	Cluster of 60S ribosomal protein L1-A OS=Saccharomyces cerevisiae (strain ATCC 204508 / S288c) GN=RPL1A PE=1 SV=1 (RL1A_YEAST)	60S ribosomal protein L1-A OS=Saccharomyces cerevisiae (strain ATCC 204508 / S288c) GN=RPL1A PE=1 SV=1	RL1A_YEAST	24486.3	0.998	1	1	1	0	0.0369
chm7OPEN-GFP	2	Cluster of 5-methyltetrahydropteroyltriglutamate--homocysteine methyltransferase OS=Saccharomyces cerevisiae (strain ATCC 204508 / S288c) GN=MET6 PE=1 SV=4 (METE_YEAST)	5-methyltetrahydropteroyltriglutamate--homocysteine methyltransferase OS=Saccharomyces cerevisiae (strain ATCC 204508 / S288c) GN=MET6 PE=1 SV=4	METE_YEAST	85862.4	0.986	1	1	1	0	0.013
chm7OPEN-GFP	2	Cluster of 60S ribosomal protein L7-A OS=Saccharomyces cerevisiae (strain ATCC 204508 / S288c) GN=RPL7A PE=1 SV=3 (RL7A_YEAST)	60S ribosomal protein L7-A OS=Saccharomyces cerevisiae (strain ATCC 204508 / S288c) GN=RPL7A PE=1 SV=3	RL7A_YEAST	27639.6	1	1	1	1	0	0.0369
chm7OPEN-GFP	2	Cluster of La protein homolog OS=Saccharomyces cerevisiae (strain ATCC 204508 / S288c) GN=LHP1 PE=1 SV=2 (LHP1_YEAST)	La protein homolog OS=Saccharomyces cerevisiae (strain ATCC 204508 / S288c) GN=LHP1 PE=1 SV=2	LHP1_YEAST	32104.9	0.994	1	1	1	0	0.0291
chm7OPEN-GFP	2	Cluster of 40S ribosomal protein S28-A OS=Saccharomyces cerevisiae (strain ATCC 204508 / S288c) GN=RPS28A PE=1 SV=1 (RS28A_YEAST)	40S ribosomal protein S28-A OS=Saccharomyces cerevisiae (strain ATCC 204508 / S288c) GN=RPS28A PE=1 SV=1	RS28A_YEAST,RS28B_YEAST	7591.7	0.999	1	1	1	0	0.134
chm7OPEN-GFP	2	Cluster of 60S ribosomal protein L27-A OS=Saccharomyces cerevisiae (strain ATCC 204508 / S288c) GN=RPL27A PE=1 SV=1 (RL27A_YEAST)	60S ribosomal protein L27-A OS=Saccharomyces cerevisiae (strain ATCC 204508 / S288c) GN=RPL27A PE=1 SV=1	RL27A_YEAST,RL27B_YEAST	15531.2	1	1	1	2	0.0001	0.103
chm7OPEN-GFP	2	Cluster of Fatty acyl-CoA synthetase and RNA processing-associated kinase 1 OS=Saccharomyces cerevisiae (strain ATCC 204508 / S288c) GN=FRK1 PE=1 SV=1 (FRK1_YEAST)	Fatty acyl-CoA synthetase and RNA processing-associated kinase 1 OS=Saccharomyces cerevisiae (strain ATCC 204508 / S288c) GN=FRK1 PE=1 SV=1	FRK1_YEAST	97696.6	0.682	1	1	1	0	0.0104
chm7OPEN-GFP	2	Cluster of 40S ribosomal protein S1-A OS=Saccharomyces cerevisiae (strain RM11-1a) GN=RPS1A PE=3 SV=1 (RS3A1_YEAS1)	40S ribosomal protein S1-B OS=Saccharomyces cerevisiae (strain RM11-1a) GN=RPS1B PE=3 SV=1	RS3A2_YEAS1	28812.9	1	1	1	6	0.0003	0.157
chm7OPEN-GFP	2	Cluster of 60S ribosomal protein L26-A OS=Saccharomyces cerevisiae (strain ATCC 204508 / S288c) GN=RPL26A PE=1 SV=3 (RL26A_YEAST)	60S ribosomal protein L26-A OS=Saccharomyces cerevisiae (strain ATCC 204508 / S288c) GN=RPL26A PE=1 SV=3	RL26A_YEAST,RL26B_YEAST	14234.3	0.95	1	1	1	0	0.0709
chm7OPEN-GFP	2	Cluster of Protein BMH1 OS=Saccharomyces cerevisiae (strain ATCC 204508 / S288c) GN=BMH1 PE=1 SV=4 (BMH1_YEAST)	Protein BMH1 OS=Saccharomyces cerevisiae (strain ATCC 204508 / S288c) GN=BMH1 PE=1 SV=4	BMH1_YEAST,BMH2_YEAST	30092	0.806	1	1	1	0	0.0412
chm7OPEN-GFP	2	Cluster of 40S ribosomal protein S10-A OS=Saccharomyces cerevisiae (strain ATCC 204508 / S288c) GN=RPS10A PE=1 SV=1 (RS10A_YEAST)	40S ribosomal protein S10-A OS=Saccharomyces cerevisiae (strain ATCC 204508 / S288c) GN=RPS10A PE=1 SV=1	RS10A_YEAST,RS10B_YEAST	12739.7	0.975	1	1	1	0	0.0762
chm7OPEN-GFP	2	Cluster of 60S ribosomal protein L33-A OS=Saccharomyces cerevisiae (strain ATCC 204508 / S288c) GN=RPL33A PE=1 SV=3 (RL33A_YEAST)	60S ribosomal protein L33-A OS=Saccharomyces cerevisiae (strain ATCC 204508 / S288c) GN=RPL33A PE=1 SV=3	RL33A_YEAST	12154.2	1	1	1	5	0.0002	0.243
chm7OPEN-GFP	2	Cluster of Protein transport protein SEC24 OS=Saccharomyces cerevisiae (strain ATCC 204508 / S288c) GN=SEC24 PE=1 SV=1 (SEC24_YEAST)	Protein transport protein SEC24 OS=Saccharomyces cerevisiae (strain ATCC 204508 / S288c) GN=SEC24 PE=1 SV=1	SEC24_YEAST	103639	1	1	1	1	0	0.0151
chm7OPEN-GFP	2	Cluster of Polyadenylate-binding protein, cytoplasmic and nuclear OS=Saccharomyces cerevisiae (strain ATCC 204508 / S288c) GN=PAB1 PE=1 SV=4 (PABP_YEAST)	Polyadenylate-binding protein, cytoplasmic and nuclear OS=Saccharomyces cerevisiae (strain ATCC 204508 / S288c) GN=PAB1 PE=1 SV=4	PABP_YEAST	64345.4	0.997	1	1	1	0	0.0191
chm7OPEN-GFP	2	Cluster of Protein EMP47 OS=Saccharomyces cerevisiae (strain ATCC 204508 / S288c) GN=EMP47 PE=1 SV=1 (EMP47_YEAST)	Protein EMP47 OS=Saccharomyces cerevisiae (strain ATCC 204508 / S288c) GN=EMP47 PE=1 SV=1	EMP47_YEAST	50332.5	1	1	1	1	0	0.027
chm7OPEN-GFP	2	Cluster of 40S ribosomal protein S8-A OS=Saccharomyces cerevisiae (strain ATCC 204508 / S288c) GN=RPS8A PE=1 SV=1 (RS8A_YEAST)	40S ribosomal protein S8-A OS=Saccharomyces cerevisiae (strain ATCC 204508 / S288c) GN=RPS8A PE=1 SV=1	RS8A_YEAST	22490.4	0.997	1	1	1	0	0.075
chm7OPEN-GFP	2	Cluster of ATP synthase subunit alpha, mitochondrial OS=Saccharomyces cerevisiae (strain ATCC 204508 / S288c) GN=ATP1 PE=1 SV=5 (ATPA_YEAST)	ATP synthase subunit alpha, mitochondrial OS=Saccharomyces cerevisiae (strain ATCC 204508 / S288c) GN=ATP1 PE=1 SV=5	ATPA_YEAST	58609.4	0.827	1	1	1	0	0.0183
chm7OPEN-GFP	2	Cluster of Protein MRH1 OS=Saccharomyces cerevisiae (strain ATCC 204508 / S288c) GN=MRH1 PE=1 SV=1 (MRH1_YEAST)	Protein MRH1 OS=Saccharomyces cerevisiae (strain ATCC 204508 / S288c) GN=MRH1 PE=1 SV=1	MRH1_YEAST	36192.4	0.987	1	1	1	0	0.0281
chm7OPEN-GFP	2	Cluster of Protein SSP120 OS=Saccharomyces cerevisiae (strain ATCC 204508 / S288c) GN=SSP120 PE=1 SV=1 (SS120_YEAST)	Protein SSP120 OS=Saccharomyces cerevisiae (strain ATCC 204508 / S288c) GN=SSP120 PE=1 SV=1	SS120_YEAST	27290	0.963	0	0	0	0	0
chm7OPEN-GFP	2	Cluster of 40S ribosomal protein S7-B OS=Saccharomyces cerevisiae (strain ATCC 204508 / S288c) GN=RPS7B PE=1 SV=1 (RS7B_YEAST)	40S ribosomal protein S7-A OS=Saccharomyces cerevisiae (strain ATCC 204508 / S288c) GN=RPS7A PE=1 SV=4	RS7A_YEAST	21622.7	0.767	0	0	0	0	0
chm7OPEN-GFP	2	Cluster of 40S ribosomal protein S2 OS=Saccharomyces cerevisiae (strain ATCC 204508 / S288c) GN=RPS2 PE=1 SV=3 (RS2_YEAST)	40S ribosomal protein S2 OS=Saccharomyces cerevisiae (strain ATCC 204508 / S288c) GN=RPS2 PE=1 SV=3	RS2_YEAST	27450.2	1	0	0	0	0	0
chm7OPEN-GFP	2	Cluster of Glyceraldehyde-3-phosphate dehydrogenase 3 OS=Saccharomyces cerevisiae (strain ATCC 204508 / S288c) GN=TDH3 PE=1 SV=3 (G3P3_YEAST)	Glyceraldehyde-3-phosphate dehydrogenase 2 OS=Saccharomyces cerevisiae (strain ATCC 204508 / S288c) GN=TDH2 PE=1 SV=3	G3P2_YEAST	35846.9	0.987	0	0	18	0.0009	0.307
chm7OPEN-GFP	2	Cluster of Actin cytoskeleton-regulatory complex protein SLA1 OS=Saccharomyces cerevisiae (strain YJM789) GN=SLA1 PE=3 SV=1 (SLA1_YEAS7)	Actin cytoskeleton-regulatory complex protein SLA1 OS=Saccharomyces cerevisiae (strain YJM789) GN=SLA1 PE=3 SV=1	SLA1_YEAS7,SLA1_YEAST	135705	0.999	0	0	0	0	0
chm7OPEN-GFP	2	Cluster of Protein transport protein SEC1 OS=Saccharomyces cerevisiae (strain ATCC 204508 / S288c) GN=SEC1 PE=1 SV=1 (SEC1_YEAST)	Protein transport protein SEC1 OS=Saccharomyces cerevisiae (strain ATCC 204508 / S288c) GN=SEC1 PE=1 SV=1	SEC1_YEAST	83485.1	0.993	0	0	0	0	0
chm7OPEN-GFP	2	Cluster of Nucleoporin NUP145 OS=Saccharomyces cerevisiae (strain ATCC 204508 / S288c) GN=NUP145 PE=1 SV=1 (NU145_YEAST)	Nucleoporin NUP145 OS=Saccharomyces cerevisiae (strain ATCC 204508 / S288c) GN=NUP145 PE=1 SV=1	NU145_YEAST	145668	0.05	0	0	0	0	0
chm7OPEN-GFP	2	Cluster of 60S ribosomal protein L17-B OS=Saccharomyces cerevisiae (strain ATCC 204508 / S288c) GN=RPL17B PE=1 SV=2 (RL17B_YEAST)	60S ribosomal protein L17-B OS=Saccharomyces cerevisiae (strain ATCC 204508 / S288c) GN=RPL17B PE=1 SV=2	RL17B_YEAST	20551.6	0.957	0	0	3	0.0001	0.212
chm7OPEN-GFP	2	Cluster of Protein STE5 OS=Saccharomyces cerevisiae (strain ATCC 204508 / S288c) GN=STE5 PE=1 SV=2 (STE5_YEAST)	Protein STE5 OS=Saccharomyces cerevisiae (strain ATCC 204508 / S288c) GN=STE5 PE=1 SV=2	STE5_YEAST	102732	0.141	0	0	0	0	0
chm7OPEN-GFP	2	Cluster of Glyceraldehyde-3-phosphate dehydrogenase 3 OS=Saccharomyces cerevisiae (strain ATCC 204508 / S288c) GN=TDH3 PE=1 SV=3 (G3P3_YEAST)	Glyceraldehyde-3-phosphate dehydrogenase 3 OS=Saccharomyces cerevisiae (strain ATCC 204508 / S288c) GN=TDH3 PE=1 SV=3	G3P3_YEAST	35746.6	1	0	0	18	0.0009	0.307
chm7OPEN-GFP	2	Cluster of Ribosome-associated molecular chaperone SSB1 OS=Saccharomyces cerevisiae (strain ATCC 204508 / S288c) GN=SSB1 PE=1 SV=3 (SSB1_YEAST)	Ribosome-associated molecular chaperone SSB2 OS=Saccharomyces cerevisiae (strain ATCC 204508 / S288c) GN=SSB2 PE=1 SV=2	SSB2_YEAST	66595.7	0.974	0	0	14	0.0007	0.21
chm7OPEN-GFP	2	Cluster of Branched-chain-amino-acid aminotransferase, mitochondrial OS=Saccharomyces cerevisiae (strain ATCC 204508 / S288c) GN=BAT1 PE=1 SV=1 (BCA1_YEAST)	Branched-chain-amino-acid aminotransferase, mitochondrial OS=Saccharomyces cerevisiae (strain ATCC 204508 / S288c) GN=BAT1 PE=1 SV=1	BCA1_YEAST	43597.5	0.392	0	0	0	0	0
chm7OPEN-GFP	2	Cluster of mRNA-binding protein PUF3 OS=Saccharomyces cerevisiae (strain ATCC 204508 / S288c) GN=PUF3 PE=1 SV=1 (PUF3_YEAST)	mRNA-binding protein PUF3 OS=Saccharomyces cerevisiae (strain ATCC 204508 / S288c) GN=PUF3 PE=1 SV=1	PUF3_YEAST	98070	0.795	0	0	0	0	0
chm7OPEN-GFP	2	Cluster of Uncharacterized RNA-binding protein YGR250C OS=Saccharomyces cerevisiae (strain ATCC 204508 / S288c) GN=YGR250C PE=1 SV=1 (YG5B_YEAST)	Uncharacterized RNA-binding protein YGR250C OS=Saccharomyces cerevisiae (strain ATCC 204508 / S288c) GN=YGR250C PE=1 SV=1	YG5B_YEAST	89515.3	0.438	0	0	0	0	0
chm7OPEN-GFP	2	Cluster of 60S ribosomal protein L17-B OS=Saccharomyces cerevisiae (strain ATCC 204508 / S288c) GN=RPL17B PE=1 SV=2 (RL17B_YEAST)	60S ribosomal protein L17-A OS=Saccharomyces cerevisiae (strain ATCC 204508 / S288c) GN=RPL17A PE=1 SV=4	RL17A_YEAST	20549.6	0.957	0	0	3	0.0001	0.212
chm7OPEN-GFP	2	Cluster of Flavohemoprotein OS=Saccharomyces cerevisiae (strain ATCC 204508 / S288c) GN=YHB1 PE=1 SV=2 (FHP_YEAST)	Flavohemoprotein OS=Saccharomyces cerevisiae (strain ATCC 204508 / S288c) GN=YHB1 PE=1 SV=2	FHP_YEAST	44647.2	0.976	0	0	0	0	0
chm7OPEN-GFP	2	Cluster of 40S ribosomal protein S17-A OS=Saccharomyces cerevisiae (strain ATCC 204508 / S288c) GN=RPS17A PE=1 SV=1 (RS17A_YEAST)	40S ribosomal protein S17-A OS=Saccharomyces cerevisiae (strain ATCC 204508 / S288c) GN=RPS17A PE=1 SV=1	RS17A_YEAST,RS17B_YEAST	15788.9	0.729	0	0	0	0	0
chm7OPEN-GFP	2	Cluster of 40S ribosomal protein S26-A OS=Saccharomyces cerevisiae (strain ATCC 204508 / S288c) GN=RPS26A PE=1 SV=1 (RS26A_YEAST)	40S ribosomal protein S26-A OS=Saccharomyces cerevisiae (strain ATCC 204508 / S288c) GN=RPS26A PE=1 SV=1	RS26A_YEAST,RS26B_YEAST	13505	0.993	0	0	0	0	0
chm7OPEN-GFP	2	Cluster of Nucleoporin NUP1 OS=Saccharomyces cerevisiae (strain ATCC 204508 / S288c) GN=NUP1 PE=1 SV=1 (NUP1_YEAST)	Nucleoporin NUP1 OS=Saccharomyces cerevisiae (strain ATCC 204508 / S288c) GN=NUP1 PE=1 SV=1	NUP1_YEAST	113585	0.367	0	0	0	0	0
chm7OPEN-GFP	2	Cluster of 40S ribosomal protein S21-A OS=Saccharomyces cerevisiae (strain ATCC 204508 / S288c) GN=RPS21A PE=1 SV=1 (RS21A_YEAST)	40S ribosomal protein S21-A OS=Saccharomyces cerevisiae (strain ATCC 204508 / S288c) GN=RPS21A PE=1 SV=1	RS21A_YEAST,RS21B_YEAST	9745.9	0.171	0	0	0	0	0
chm7OPEN-GFP	2	Cluster of Inosine-5'-monophosphate dehydrogenase 4 OS=Saccharomyces cerevisiae (strain ATCC 204508 / S288c) GN=IMD4 PE=1 SV=1 (IMDH4_YEAST)	Inosine-5'-monophosphate dehydrogenase 4 OS=Saccharomyces cerevisiae (strain ATCC 204508 / S288c) GN=IMD4 PE=1 SV=1	IMDH4_YEAST	56395	0.186	0	0	0	0	0
chm7OPEN-GFP	2	Cluster of Heat shock protein 78, mitochondrial OS=Saccharomyces cerevisiae (strain ATCC 204508 / S288c) GN=HSP78 PE=1 SV=2 (HSP78_YEAST)	Heat shock protein 78, mitochondrial OS=Saccharomyces cerevisiae (strain ATCC 204508 / S288c) GN=HSP78 PE=1 SV=2	HSP78_YEAST	91340.8	0.427	0	0	0	0	0
chm7OPEN-GFP	2	Cluster of Transcriptional regulatory protein GAT1 OS=Saccharomyces cerevisiae (strain ATCC 204508 / S288c) GN=GAT1 PE=1 SV=1 (GAT1_YEAST)	Transcriptional regulatory protein GAT1 OS=Saccharomyces cerevisiae (strain ATCC 204508 / S288c) GN=GAT1 PE=1 SV=1	GAT1_YEAST	56329.8	0.224	0	0	0	0	0
chm7OPEN-GFP	2	Cluster of 40S ribosomal protein S27-A OS=Saccharomyces cerevisiae (strain ATCC 204508 / S288c) GN=RPS27A PE=1 SV=1 (RS27A_YEAST)	40S ribosomal protein S27-A OS=Saccharomyces cerevisiae (strain ATCC 204508 / S288c) GN=RPS27A PE=1 SV=1	RS27A_YEAST,RS27B_YEAST	8879.3	1	0	0	0	0	0
chm7OPEN-GFP	2	Cluster of 60S ribosomal protein L8-B OS=Saccharomyces cerevisiae (strain ATCC 204508 / S288c) GN=RPL8B PE=1 SV=3 (RL8B_YEAST)	60S ribosomal protein L8-B OS=Saccharomyces cerevisiae (strain ATCC 204508 / S288c) GN=RPL8B PE=1 SV=3	RL8B_YEAST	28112.8	0.847	0	0	0	0	0
chm7OPEN-GFP	2	Cluster of Fatty acid synthase subunit alpha OS=Saccharomyces cerevisiae (strain ATCC 204508 / S288c) GN=FAS2 PE=1 SV=2 (FAS2_YEAST)	Fatty acid synthase subunit alpha OS=Saccharomyces cerevisiae (strain ATCC 204508 / S288c) GN=FAS2 PE=1 SV=2	FAS2_YEAST	206951	0.264	0	0	0	0	0

## Sheet: W303 (no GFP)
	Genotype	Biological replicate #	Cluster	Protein name	Protein accession numbers	Protein molecular weight (Da)	Protein identification probability	Exclusive unique peptide count	Exclusive unique spectrum count	Total spectrum count	Percentage of total spectra	Percentage sequence coverage
	W303 (no GFP)	1	Cluster of Protein MKT1 OS=Saccharomyces cerevisiae (strain ATCC 204508 / S288c) GN=MKT1 PE=1 SV=2 (MKT1_YEAST)	Protein MKT1 OS=Saccharomyces cerevisiae (strain ATCC 204508 / S288c) GN=MKT1 PE=1 SV=2	MKT1_YEAST	94499.4	1	18	18	30	0.0015	0.246
	W303 (no GFP)	1	Cluster of Actin OS=Saccharomyces cerevisiae (strain ATCC 204508 / S288c) GN=ACT1 PE=1 SV=1 (ACT_YEAST)	Actin OS=Saccharomyces cerevisiae (strain ATCC 204508 / S288c) GN=ACT1 PE=1 SV=1	ACT_YEAST	41690.4	1	15	22	49	0.0025	0.515
	W303 (no GFP)	1	Cluster of Myosin-2 OS=Saccharomyces cerevisiae (strain ATCC 204508 / S288c) GN=MYO2 PE=1 SV=1 (MYO2_YEAST)	Myosin-2 OS=Saccharomyces cerevisiae (strain ATCC 204508 / S288c) GN=MYO2 PE=1 SV=1	MYO2_YEAST	180687	1	13	13	19	0.001	0.0928
	W303 (no GFP)	1	Cluster of 60S ribosomal protein L3 OS=Saccharomyces cerevisiae (strain ATCC 204508 / S288c) GN=RPL3 PE=1 SV=4 (RL3_YEAST)	60S ribosomal protein L3 OS=Saccharomyces cerevisiae (strain ATCC 204508 / S288c) GN=RPL3 PE=1 SV=4	RL3_YEAST	43757.9	1	12	15	23	0.0012	0.305
	W303 (no GFP)	1	Cluster of Pyruvate kinase 1 OS=Saccharomyces cerevisiae (strain ATCC 204508 / S288c) GN=CDC19 PE=1 SV=2 (KPYK1_YEAST)	Pyruvate kinase 1 OS=Saccharomyces cerevisiae (strain ATCC 204508 / S288c) GN=CDC19 PE=1 SV=2	KPYK1_YEAST	54545.4	1	11	11	14	0.0007	0.256
	W303 (no GFP)	1	Cluster of V-type proton ATPase subunit B OS=Saccharomyces cerevisiae (strain ATCC 204508 / S288c) GN=VMA2 PE=1 SV=2 (VATB_YEAST)	V-type proton ATPase subunit B OS=Saccharomyces cerevisiae (strain ATCC 204508 / S288c) GN=VMA2 PE=1 SV=2	VATB_YEAST	57751.6	1	10	10	13	0.0007	0.217
	W303 (no GFP)	1	Cluster of PAB1-binding protein 1 OS=Saccharomyces cerevisiae (strain ATCC 204508 / S288c) GN=PBP1 PE=1 SV=1 (PBP1_YEAST)	PAB1-binding protein 1 OS=Saccharomyces cerevisiae (strain ATCC 204508 / S288c) GN=PBP1 PE=1 SV=1	PBP1_YEAST	78783	1	9	10	14	0.0007	0.184
	W303 (no GFP)	1	Cluster of Replication factor A protein 1 OS=Saccharomyces cerevisiae (strain ATCC 204508 / S288c) GN=RFA1 PE=1 SV=1 (RFA1_YEAST)	Replication factor A protein 1 OS=Saccharomyces cerevisiae (strain ATCC 204508 / S288c) GN=RFA1 PE=1 SV=1	RFA1_YEAST	70350.2	1	8	8	12	0.0006	0.135
	W303 (no GFP)	1	Cluster of Elongation factor 2 OS=Saccharomyces cerevisiae (strain ATCC 204508 / S288c) GN=EFT1 PE=1 SV=1 (EF2_YEAST)	Elongation factor 2 OS=Saccharomyces cerevisiae (strain ATCC 204508 / S288c) GN=EFT1 PE=1 SV=1	EF2_YEAST	93290.3	1	8	8	9	0.0005	0.0962
	W303 (no GFP)	1	Cluster of 60S ribosomal protein L10 OS=Saccharomyces cerevisiae (strain ATCC 204508 / S288c) GN=RPL10 PE=1 SV=1 (RL10_YEAST)	60S ribosomal protein L10 OS=Saccharomyces cerevisiae (strain ATCC 204508 / S288c) GN=RPL10 PE=1 SV=1	RL10_YEAST	25362.1	1	7	10	12	0.0006	0.24
	W303 (no GFP)	1	Cluster of Pyruvate decarboxylase isozyme 1 OS=Saccharomyces cerevisiae (strain ATCC 204508 / S288c) GN=PDC1 PE=1 SV=7 (PDC1_YEAST)	Pyruvate decarboxylase isozyme 1 OS=Saccharomyces cerevisiae (strain ATCC 204508 / S288c) GN=PDC1 PE=1 SV=7	PDC1_YEAST	61496.9	1	7	9	12	0.0006	0.146
	W303 (no GFP)	1	Cluster of Plasma membrane ATPase 1 OS=Saccharomyces cerevisiae (strain ATCC 204508 / S288c) GN=PMA1 PE=1 SV=2 (PMA1_YEAST)	Plasma membrane ATPase 1 OS=Saccharomyces cerevisiae (strain ATCC 204508 / S288c) GN=PMA1 PE=1 SV=2	PMA1_YEAST	99621.6	1	7	8	11	0.0006	0.0882
	W303 (no GFP)	1	Cluster of Alcohol dehydrogenase 1 OS=Saccharomyces cerevisiae (strain ATCC 204508 / S288c) GN=ADH1 PE=1 SV=5 (ADH1_YEAST)	Alcohol dehydrogenase 1 OS=Saccharomyces cerevisiae (strain ATCC 204508 / S288c) GN=ADH1 PE=1 SV=5	ADH1_YEAST	36848.7	1	7	7	8	0.0004	0.195
	W303 (no GFP)	1	Cluster of 40S ribosomal protein S5 OS=Saccharomyces cerevisiae (strain ATCC 204508 / S288c) GN=RPS5 PE=1 SV=3 (RS5_YEAST)	40S ribosomal protein S5 OS=Saccharomyces cerevisiae (strain ATCC 204508 / S288c) GN=RPS5 PE=1 SV=3	RS5_YEAST	25038.5	1	6	6	8	0.0004	0.302
	W303 (no GFP)	1	Cluster of 40S ribosomal protein S3 OS=Saccharomyces cerevisiae (strain ATCC 204508 / S288c) GN=RPS3 PE=1 SV=5 (RS3_YEAST)	40S ribosomal protein S3 OS=Saccharomyces cerevisiae (strain ATCC 204508 / S288c) GN=RPS3 PE=1 SV=5	RS3_YEAST	26503	1	6	7	11	0.0006	0.271
	W303 (no GFP)	1	Cluster of 60S ribosomal protein L4-B OS=Saccharomyces cerevisiae (strain ATCC 204508 / S288c) GN=RPL4B PE=1 SV=2 (RL4B_YEAST)	60S ribosomal protein L4-B OS=Saccharomyces cerevisiae (strain ATCC 204508 / S288c) GN=RPL4B PE=1 SV=2	RL4B_YEAST	39062	1	6	6	8	0.0004	0.227
	W303 (no GFP)	1	Cluster of Dual specificity protein kinase YAK1 OS=Saccharomyces cerevisiae (strain ATCC 204508 / S288c) GN=YAK1 PE=1 SV=1 (YAK1_YEAST)	Dual specificity protein kinase YAK1 OS=Saccharomyces cerevisiae (strain ATCC 204508 / S288c) GN=YAK1 PE=1 SV=1	YAK1_YEAST	91247.1	1	6	6	7	0.0004	0.0706
	W303 (no GFP)	1	Cluster of 1,3-beta-glucan synthase component FKS1 OS=Saccharomyces cerevisiae (strain ATCC 204508 / S288c) GN=FKS1 PE=1 SV=2 (FKS1_YEAST)	1,3-beta-glucan synthase component FKS1 OS=Saccharomyces cerevisiae (strain ATCC 204508 / S288c) GN=FKS1 PE=1 SV=2	FKS1_YEAST	214859	1	6	6	6	0.0003	0.0336
	W303 (no GFP)	1	Cluster of Activator of SKN7 protein 10 OS=Saccharomyces cerevisiae (strain ATCC 204508 / S288c) GN=ASK10 PE=1 SV=2 (ASK10_YEAST)	Activator of SKN7 protein 10 OS=Saccharomyces cerevisiae (strain ATCC 204508 / S288c) GN=ASK10 PE=1 SV=2	ASK10_YEAST	126868	1	6	6	8	0.0004	0.0646
	W303 (no GFP)	1	Cluster of Serine/threonine-protein kinase SCH9 OS=Saccharomyces cerevisiae (strain ATCC 204508 / S288c) GN=SCH9 PE=1 SV=3 (SCH9_YEAST)	Serine/threonine-protein kinase SCH9 OS=Saccharomyces cerevisiae (strain ATCC 204508 / S288c) GN=SCH9 PE=1 SV=3	SCH9_YEAST	91813.5	1	5	5	5	0.0003	0.0607
Genotype	Biological replicate #	Cluster	Protein name	Protein accession numbers	Protein molecular weight (Da)	Protein identification probability	Exclusive unique peptide count	Exclusive unique spectrum count	Total spectrum count	Percentage of total spectra	Percentage sequence coverage
W303 (no GFP)	1	Cluster of Chitin synthase 1 OS=Saccharomyces cerevisiae (strain ATCC 204508 / S288c) GN=CHS1 PE=1 SV=2 (CHS1_YEAST)	Chitin synthase 1 OS=Saccharomyces cerevisiae (strain ATCC 204508 / S288c) GN=CHS1 PE=1 SV=2	CHS1_YEAST	129876	1	5	5	5	0.0003	0.0451
W303 (no GFP)	1	Cluster of Protein transport protein SEC23 OS=Saccharomyces cerevisiae (strain ATCC 204508 / S288c) GN=SEC23 PE=1 SV=1 (SEC23_YEAST)	Protein transport protein SEC23 OS=Saccharomyces cerevisiae (strain ATCC 204508 / S288c) GN=SEC23 PE=1 SV=1	SEC23_YEAST	85387.6	1	5	5	5	0.0003	0.0703
W303 (no GFP)	1	Cluster of Elongation factor 1-alpha OS=Saccharomyces cerevisiae (strain ATCC 204508 / S288c) GN=TEF1 PE=1 SV=1 (EF1A_YEAST)	Elongation factor 1-alpha OS=Saccharomyces cerevisiae (strain ATCC 204508 / S288c) GN=TEF1 PE=1 SV=1	EF1A_YEAST	50032.6	1	5	6	10	0.0005	0.138
W303 (no GFP)	1	Cluster of Enolase 2 OS=Saccharomyces cerevisiae (strain ATCC 204508 / S288c) GN=ENO2 PE=1 SV=2 (ENO2_YEAST)	Enolase 2 OS=Saccharomyces cerevisiae (strain ATCC 204508 / S288c) GN=ENO2 PE=1 SV=2	ENO2_YEAST	46915.1	1	5	5	6	0.0003	0.133
W303 (no GFP)	1	Cluster of DNA-directed RNA polymerase II subunit RPB2 OS=Saccharomyces cerevisiae (strain ATCC 204508 / S288c) GN=RPB2 PE=1 SV=2 (RPB2_YEAST)	DNA-directed RNA polymerase II subunit RPB2 OS=Saccharomyces cerevisiae (strain ATCC 204508 / S288c) GN=RPB2 PE=1 SV=2	RPB2_YEAST	138757	1	5	5	5	0.0003	0.0392
W303 (no GFP)	1	Cluster of Elongation factor 3A OS=Saccharomyces cerevisiae (strain ATCC 204508 / S288c) GN=YEF3 PE=1 SV=4 (EF3A_YEAST)	Elongation factor 3A OS=Saccharomyces cerevisiae (strain ATCC 204508 / S288c) GN=YEF3 PE=1 SV=4	EF3A_YEAST	115948	1	5	5	5	0.0003	0.0508
W303 (no GFP)	1	Cluster of General negative regulator of transcription subunit 1 OS=Saccharomyces cerevisiae (strain ATCC 204508 / S288c) GN=CDC39 PE=1 SV=3 (NOT1_YEAST)	General negative regulator of transcription subunit 1 OS=Saccharomyces cerevisiae (strain ATCC 204508 / S288c) GN=CDC39 PE=1 SV=3	NOT1_YEAST	240290	1	5	5	5	0.0003	0.0228
W303 (no GFP)	1	Cluster of Uncharacterized protein YFR016C OS=Saccharomyces cerevisiae (strain ATCC 204508 / S288c) GN=YFR016C PE=1 SV=1 (YFI6_YEAST)	Uncharacterized protein YFR016C OS=Saccharomyces cerevisiae (strain ATCC 204508 / S288c) GN=YFR016C PE=1 SV=1	YFI6_YEAST	137699	1	5	5	5	0.0003	0.0397
W303 (no GFP)	1	Cluster of Phosphoglycerate kinase OS=Saccharomyces cerevisiae (strain ATCC 204508 / S288c) GN=PGK1 PE=1 SV=2 (PGK_YEAST)	Phosphoglycerate kinase OS=Saccharomyces cerevisiae (strain ATCC 204508 / S288c) GN=PGK1 PE=1 SV=2	PGK_YEAST	44739.6	1	5	5	5	0.0003	0.12
W303 (no GFP)	1	Cluster of 40S ribosomal protein S20 OS=Saccharomyces cerevisiae (strain ATCC 204508 / S288c) GN=RPS20 PE=1 SV=3 (RS20_YEAST)	40S ribosomal protein S20 OS=Saccharomyces cerevisiae (strain ATCC 204508 / S288c) GN=RPS20 PE=1 SV=3	RS20_YEAST	13906.8	1	5	5	7	0.0004	0.388
W303 (no GFP)	1	Cluster of 40S ribosomal protein S18-A OS=Saccharomyces cerevisiae (strain ATCC 204508 / S288c) GN=RPS18A PE=1 SV=1 (RS18A_YEAST)	40S ribosomal protein S18-A OS=Saccharomyces cerevisiae (strain ATCC 204508 / S288c) GN=RPS18A PE=1 SV=1	RS18A_YEAST	17037.9	1	5	5	10	0.0005	0.349
W303 (no GFP)	1	Cluster of Target of rapamycin complex 1 subunit KOG1 OS=Saccharomyces cerevisiae (strain ATCC 204508 / S288c) GN=KOG1 PE=1 SV=2 (KOG1_YEAST)	Target of rapamycin complex 1 subunit KOG1 OS=Saccharomyces cerevisiae (strain ATCC 204508 / S288c) GN=KOG1 PE=1 SV=2	KOG1_YEAST	177614	1	5	5	6	0.0003	0.0321
W303 (no GFP)	1	Cluster of 40S ribosomal protein S11-A OS=Saccharomyces cerevisiae (strain ATCC 204508 / S288c) GN=RPS11A PE=1 SV=1 (RS11A_YEAST)	40S ribosomal protein S11-A OS=Saccharomyces cerevisiae (strain ATCC 204508 / S288c) GN=RPS11A PE=1 SV=1	RS11A_YEAST	17748.8	1	5	7	15	0.0008	0.314
W303 (no GFP)	1	Cluster of 40S ribosomal protein S14-B OS=Saccharomyces cerevisiae (strain ATCC 204508 / S288c) GN=RPS14B PE=1 SV=2 (RS14B_YEAST)	40S ribosomal protein S14-B OS=Saccharomyces cerevisiae (strain ATCC 204508 / S288c) GN=RPS14B PE=1 SV=2	RS14B_YEAST	14649.8	1	4	4	5	0.0003	0.304
W303 (no GFP)	1	Cluster of Protein PBP4 OS=Saccharomyces cerevisiae (strain ATCC 204508 / S288c) GN=PBP4 PE=1 SV=1 (PBP4_YEAST)	Protein PBP4 OS=Saccharomyces cerevisiae (strain ATCC 204508 / S288c) GN=PBP4 PE=1 SV=1	PBP4_YEAST	19881.4	1	4	5	6	0.0003	0.249
W303 (no GFP)	1	Cluster of Nucleoporin NUP116/NSP116 OS=Saccharomyces cerevisiae (strain ATCC 204508 / S288c) GN=NUP116 PE=1 SV=2 (NU116_YEAST)	Nucleoporin NUP116/NSP116 OS=Saccharomyces cerevisiae (strain ATCC 204508 / S288c) GN=NUP116 PE=1 SV=2	NU116_YEAST	116236	1	4	4	4	0.0002	0.035
W303 (no GFP)	1	Cluster of RNA polymerase II degradation factor 1 OS=Saccharomyces cerevisiae (strain JAY291) GN=DEF1 PE=3 SV=1 (DEF1_YEAS2)	RNA polymerase II degradation factor 1 OS=Saccharomyces cerevisiae (strain JAY291) GN=DEF1 PE=3 SV=1	DEF1_YEAS2,DEF1_YEAST	83969.2	1	4	4	4	0.0002	0.0596
W303 (no GFP)	1	Cluster of Protein JSN1 OS=Saccharomyces cerevisiae (strain ATCC 204508 / S288c) GN=JSN1 PE=1 SV=1 (JSN1_YEAST)	Protein JSN1 OS=Saccharomyces cerevisiae (strain ATCC 204508 / S288c) GN=JSN1 PE=1 SV=1	JSN1_YEAST	120377	1	4	4	4	0.0002	0.0422
W303 (no GFP)	1	Cluster of Coatomer subunit beta OS=Saccharomyces cerevisiae (strain ATCC 204508 / S288c) GN=SEC26 PE=1 SV=2 (COPB_YEAST)	Coatomer subunit beta OS=Saccharomyces cerevisiae (strain ATCC 204508 / S288c) GN=SEC26 PE=1 SV=2	COPB_YEAST	109024	1	4	4	4	0.0002	0.0432
W303 (no GFP)	1	Cluster of SED5-binding protein 3 OS=Saccharomyces cerevisiae (strain ATCC 204508 / S288c) GN=SFB3 PE=1 SV=1 (SFB3_YEAST)	SED5-binding protein 3 OS=Saccharomyces cerevisiae (strain ATCC 204508 / S288c) GN=SFB3 PE=1 SV=1	SFB3_YEAST	103953	1	4	4	5	0.0003	0.0484
W303 (no GFP)	1	Cluster of Asparagine-rich protein OS=Saccharomyces cerevisiae (strain ATCC 204508 / S288c) GN=NRP1 PE=1 SV=2 (NRP1_YEAST)	Asparagine-rich protein OS=Saccharomyces cerevisiae (strain ATCC 204508 / S288c) GN=NRP1 PE=1 SV=2	NRP1_YEAST	79299.7	1	4	4	6	0.0003	0.0779
W303 (no GFP)	1	Cluster of Serine/threonine-protein kinase TOR1 OS=Saccharomyces cerevisiae (strain ATCC 204508 / S288c) GN=TOR1 PE=1 SV=3 (TOR1_YEAST)	Serine/threonine-protein kinase TOR1 OS=Saccharomyces cerevisiae (strain ATCC 204508 / S288c) GN=TOR1 PE=1 SV=3	TOR1_YEAST	281152	1	4	4	4	0.0002	0.0178
W303 (no GFP)	1	Cluster of Protein LSM12 OS=Saccharomyces cerevisiae (strain ATCC 204508 / S288c) GN=LSM12 PE=1 SV=1 (LSM12_YEAST)	Protein LSM12 OS=Saccharomyces cerevisiae (strain ATCC 204508 / S288c) GN=LSM12 PE=1 SV=1	LSM12_YEAST	21314	1	4	4	6	0.0003	0.235
W303 (no GFP)	1	Cluster of Mitochondrial outer membrane protein porin 1 OS=Saccharomyces cerevisiae (strain ATCC 204508 / S288c) GN=POR1 PE=1 SV=4 (VDAC1_YEAST)	Mitochondrial outer membrane protein porin 1 OS=Saccharomyces cerevisiae (strain ATCC 204508 / S288c) GN=POR1 PE=1 SV=4	VDAC1_YEAST	30429.5	1	4	4	4	0.0002	0.155
W303 (no GFP)	1	Cluster of 40S ribosomal protein S13 OS=Saccharomyces cerevisiae (strain ATCC 204508 / S288c) GN=RPS13 PE=1 SV=3 (RS13_YEAST)	40S ribosomal protein S13 OS=Saccharomyces cerevisiae (strain ATCC 204508 / S288c) GN=RPS13 PE=1 SV=3	RS13_YEAST	17029.8	1	3	3	5	0.0003	0.232
W303 (no GFP)	1	Cluster of RNA-binding protein MRN1 OS=Saccharomyces cerevisiae (strain ATCC 204508 / S288c) GN=MRN1 PE=1 SV=1 (MRN1_YEAST)	RNA-binding protein MRN1 OS=Saccharomyces cerevisiae (strain ATCC 204508 / S288c) GN=MRN1 PE=1 SV=1	MRN1_YEAST	68665.1	1	3	3	3	0.0002	0.0392
W303 (no GFP)	1	Cluster of Transposon Ty1-ER1 Gag-Pol polyprotein OS=Saccharomyces cerevisiae (strain ATCC 204508 / S288c) GN=TY1B-ER1 PE=3 SV=1 (YE11B_YEAST)	Transposon Ty1-ER1 Gag-Pol polyprotein OS=Saccharomyces cerevisiae (strain ATCC 204508 / S288c) GN=TY1B-ER1 PE=3 SV=1	YE11B_YEAST,YM12B_YEAST	198570	1	3	4	20	0.001	0.0718
W303 (no GFP)	1	Cluster of Protein transport protein SEC9 OS=Saccharomyces cerevisiae (strain ATCC 204508 / S288c) GN=SEC9 PE=1 SV=1 (SEC9_YEAST)	Protein transport protein SEC9 OS=Saccharomyces cerevisiae (strain ATCC 204508 / S288c) GN=SEC9 PE=1 SV=1	SEC9_YEAST	73624.9	1	3	3	4	0.0002	0.0568
W303 (no GFP)	1	Cluster of Nucleoporin NUP57 OS=Saccharomyces cerevisiae (strain ATCC 204508 / S288c) GN=NUP57 PE=1 SV=1 (NUP57_YEAST)	Nucleoporin NUP57 OS=Saccharomyces cerevisiae (strain ATCC 204508 / S288c) GN=NUP57 PE=1 SV=1	NUP57_YEAST	57499.3	1	3	3	3	0.0002	0.0591
W303 (no GFP)	1	Cluster of Nucleoporin NSP1 OS=Saccharomyces cerevisiae (strain ATCC 204508 / S288c) GN=NSP1 PE=1 SV=1 (NSP1_YEAST)	Nucleoporin NSP1 OS=Saccharomyces cerevisiae (strain ATCC 204508 / S288c) GN=NSP1 PE=1 SV=1	NSP1_YEAST	86519.4	1	3	3	4	0.0002	0.0413
W303 (no GFP)	1	Cluster of ATP-dependent RNA helicase DED1 OS=Saccharomyces cerevisiae (strain YJM789) GN=DED1 PE=3 SV=1 (DED1_YEAS7)	ATP-dependent RNA helicase DED1 OS=Saccharomyces cerevisiae (strain YJM789) GN=DED1 PE=3 SV=1	DED1_YEAS7,DED1_YEAST	65554.5	1	3	3	5	0.0003	0.0513
W303 (no GFP)	1	Cluster of Serine/threonine-protein kinase CBK1 OS=Saccharomyces cerevisiae (strain ATCC 204508 / S288c) GN=CBK1 PE=1 SV=1 (CBK1_YEAST)	Serine/threonine-protein kinase CBK1 OS=Saccharomyces cerevisiae (strain ATCC 204508 / S288c) GN=CBK1 PE=1 SV=1	CBK1_YEAST	86946.9	1	3	3	4	0.0002	0.037
W303 (no GFP)	1	Cluster of 40S ribosomal protein S6-A OS=Saccharomyces cerevisiae (strain ATCC 204508 / S288c) GN=RPS6A PE=1 SV=1 (RS6A_YEAST)	40S ribosomal protein S6-A OS=Saccharomyces cerevisiae (strain ATCC 204508 / S288c) GN=RPS6A PE=1 SV=1	RS6A_YEAST	26997.2	1	3	4	6	0.0003	0.157
W303 (no GFP)	1	Cluster of 60S ribosomal protein L23-A OS=Saccharomyces cerevisiae (strain ATCC 204508 / S288c) GN=RPL23A PE=1 SV=1 (RL23A_YEAST)	60S ribosomal protein L23-A OS=Saccharomyces cerevisiae (strain ATCC 204508 / S288c) GN=RPL23A PE=1 SV=1	RL23A_YEAST	14473.1	1	3	4	5	0.0003	0.226
W303 (no GFP)	1	Cluster of WD repeat-containing protein YPL247C OS=Saccharomyces cerevisiae (strain ATCC 204508 / S288c) GN=YPL247C PE=1 SV=1 (YP247_YEAST)	WD repeat-containing protein YPL247C OS=Saccharomyces cerevisiae (strain ATCC 204508 / S288c) GN=YPL247C PE=1 SV=1	YP247_YEAST	57324.5	1	3	3	3	0.0002	0.0631
W303 (no GFP)	1	Cluster of Protein WHI3 OS=Saccharomyces cerevisiae (strain ATCC 204508 / S288c) GN=WHI3 PE=1 SV=1 (WHI3_YEAST)	Protein WHI3 OS=Saccharomyces cerevisiae (strain ATCC 204508 / S288c) GN=WHI3 PE=1 SV=1	WHI3_YEAST	71254.5	1	3	3	3	0.0002	0.0484
W303 (no GFP)	1	Cluster of ATP-dependent molecular chaperone HSC82 OS=Saccharomyces cerevisiae (strain ATCC 204508 / S288c) GN=HSC82 PE=1 SV=4 (HSC82_YEAST)	ATP-dependent molecular chaperone HSC82 OS=Saccharomyces cerevisiae (strain ATCC 204508 / S288c) GN=HSC82 PE=1 SV=4	HSC82_YEAST	80903.4	1	2	2	3	0.0002	0.0496
W303 (no GFP)	1	Cluster of Acetolactate synthase catalytic subunit, mitochondrial OS=Saccharomyces cerevisiae (strain ATCC 204508 / S288c) GN=ILV2 PE=1 SV=1 (ILVB_YEAST)	Acetolactate synthase catalytic subunit, mitochondrial OS=Saccharomyces cerevisiae (strain ATCC 204508 / S288c) GN=ILV2 PE=1 SV=1	ILVB_YEAST	74937.5	1	2	2	2	0.0001	0.0422
W303 (no GFP)	1	Cluster of Actin cytoskeleton-regulatory complex protein PAN1 OS=Saccharomyces cerevisiae (strain ATCC 204508 / S288c) GN=PAN1 PE=1 SV=2 (PAN1_YEAST)	Actin cytoskeleton-regulatory complex protein PAN1 OS=Saccharomyces cerevisiae (strain ATCC 204508 / S288c) GN=PAN1 PE=1 SV=2	PAN1_YEAST	160269	1	2	2	2	0.0001	0.0142
W303 (no GFP)	1	Cluster of 40S ribosomal protein S16-A OS=Saccharomyces cerevisiae (strain ATCC 204508 / S288c) GN=RPS16A PE=1 SV=1 (RS16A_YEAST)	40S ribosomal protein S16-A OS=Saccharomyces cerevisiae (strain ATCC 204508 / S288c) GN=RPS16A PE=1 SV=1	RS16A_YEAST	15847.9	1	2	2	3	0.0002	0.14
W303 (no GFP)	1	Cluster of Nucleoporin NUP100/NSP100 OS=Saccharomyces cerevisiae (strain ATCC 204508 / S288c) GN=NUP100 PE=1 SV=1 (NU100_YEAST)	Nucleoporin NUP100/NSP100 OS=Saccharomyces cerevisiae (strain ATCC 204508 / S288c) GN=NUP100 PE=1 SV=1	NU100_YEAST	99990.4	1	2	2	2	0.0001	0.025
W303 (no GFP)	1	Cluster of F-actin-capping protein subunit beta OS=Saccharomyces cerevisiae (strain ATCC 204508 / S288c) GN=CAP2 PE=1 SV=3 (CAPZB_YEAST)	F-actin-capping protein subunit beta OS=Saccharomyces cerevisiae (strain ATCC 204508 / S288c) GN=CAP2 PE=1 SV=3	CAPZB_YEAST	32630.4	1	2	2	3	0.0002	0.0801
W303 (no GFP)	1	Cluster of Protein WHI4 OS=Saccharomyces cerevisiae (strain ATCC 204508 / S288c) GN=WHI4 PE=1 SV=1 (WHI4_YEAST)	Protein WHI4 OS=Saccharomyces cerevisiae (strain ATCC 204508 / S288c) GN=WHI4 PE=1 SV=1	WHI4_YEAST	70691	1	2	2	3	0.0002	0.0385
W303 (no GFP)	1	Cluster of Magnesium-activated aldehyde dehydrogenase, cytosolic OS=Saccharomyces cerevisiae (strain ATCC 204508 / S288c) GN=ALD6 PE=1 SV=4 (ALDH6_YEAST)	Magnesium-activated aldehyde dehydrogenase, cytosolic OS=Saccharomyces cerevisiae (strain ATCC 204508 / S288c) GN=ALD6 PE=1 SV=4	ALDH6_YEAST	54415.5	1	2	2	3	0.0002	0.048
W303 (no GFP)	1	Cluster of 60S ribosomal protein L25 OS=Saccharomyces cerevisiae (strain ATCC 204508 / S288c) GN=RPL25 PE=1 SV=4 (RL25_YEAST)	60S ribosomal protein L25 OS=Saccharomyces cerevisiae (strain ATCC 204508 / S288c) GN=RPL25 PE=1 SV=4	RL25_YEAST	15758.2	1	2	2	3	0.0002	0.155
W303 (no GFP)	1	Cluster of Guanine nucleotide-binding protein subunit beta-like protein OS=Saccharomyces cerevisiae (strain ATCC 204508 / S288c) GN=ASC1 PE=1 SV=4 (GBLP_YEAST)	Guanine nucleotide-binding protein subunit beta-like protein OS=Saccharomyces cerevisiae (strain ATCC 204508 / S288c) GN=ASC1 PE=1 SV=4	GBLP_YEAST	34805.9	1	2	2	3	0.0002	0.0846
W303 (no GFP)	1	Cluster of Myosin-5 OS=Saccharomyces cerevisiae (strain YJM789) GN=MYO5 PE=3 SV=1 (MYO5_YEAS7)	Myosin-5 OS=Saccharomyces cerevisiae (strain YJM789) GN=MYO5 PE=3 SV=1	MYO5_YEAS7	136904	1	2	2	2	0.0001	0.018
W303 (no GFP)	1	Cluster of 40S ribosomal protein S24-A OS=Saccharomyces cerevisiae (strain ATCC 204508 / S288c) GN=RPS24A PE=1 SV=1 (RS24A_YEAST)	40S ribosomal protein S24-A OS=Saccharomyces cerevisiae (strain ATCC 204508 / S288c) GN=RPS24A PE=1 SV=1	RS24A_YEAST	15329	1	2	2	2	0.0001	0.133
W303 (no GFP)	1	Cluster of S-adenosylmethionine synthase 1 OS=Saccharomyces cerevisiae (strain ATCC 204508 / S288c) GN=SAM1 PE=1 SV=2 (METK1_YEAST)	S-adenosylmethionine synthase 1 OS=Saccharomyces cerevisiae (strain ATCC 204508 / S288c) GN=SAM1 PE=1 SV=2	METK1_YEAST	41819.4	1	2	2	5	0.0003	0.144
W303 (no GFP)	1	Cluster of Epsin-2 OS=Saccharomyces cerevisiae (strain ATCC 204508 / S288c) GN=ENT2 PE=1 SV=1 (ENT2_YEAST)	Epsin-2 OS=Saccharomyces cerevisiae (strain ATCC 204508 / S288c) GN=ENT2 PE=1 SV=1	ENT2_YEAST	71806	1	2	2	3	0.0002	0.0555
W303 (no GFP)	1	Cluster of Uncharacterized protein YMR124W OS=Saccharomyces cerevisiae (strain ATCC 204508 / S288c) GN=YMR124W PE=1 SV=2 (YM11_YEAST)	Uncharacterized protein YMR124W OS=Saccharomyces cerevisiae (strain ATCC 204508 / S288c) GN=YMR124W PE=1 SV=2	YM11_YEAST	105917	1	2	2	2	0.0001	0.0286
W303 (no GFP)	1	Cluster of Heat shock protein SSC1, mitochondrial OS=Saccharomyces cerevisiae (strain ATCC 204508 / S288c) GN=SSC1 PE=1 SV=1 (HSP77_YEAST)	Heat shock protein SSC1, mitochondrial OS=Saccharomyces cerevisiae (strain ATCC 204508 / S288c) GN=SSC1 PE=1 SV=1	HSP77_YEAST,HSP77_YEASX	70628.8	1	2	2	3	0.0002	0.0321
W303 (no GFP)	1	Cluster of Replication factor A protein 2 OS=Saccharomyces cerevisiae (strain ATCC 204508 / S288c) GN=RFA2 PE=1 SV=1 (RFA2_YEAST)	Replication factor A protein 2 OS=Saccharomyces cerevisiae (strain ATCC 204508 / S288c) GN=RFA2 PE=1 SV=1	RFA2_YEAST	29936.1	1	2	2	2	0.0001	0.0879
W303 (no GFP)	1	Cluster of Fructose-bisphosphate aldolase OS=Saccharomyces cerevisiae (strain ATCC 204508 / S288c) GN=FBA1 PE=1 SV=3 (ALF_YEAST)	Fructose-bisphosphate aldolase OS=Saccharomyces cerevisiae (strain ATCC 204508 / S288c) GN=FBA1 PE=1 SV=3	ALF_YEAST	39621.5	1	2	2	2	0.0001	0.0613
W303 (no GFP)	1	Cluster of Heat shock protein SSA2 OS=Saccharomyces cerevisiae (strain ATCC 204508 / S288c) GN=SSA2 PE=1 SV=3 (HSP72_YEAST)	Heat shock protein SSA2 OS=Saccharomyces cerevisiae (strain ATCC 204508 / S288c) GN=SSA2 PE=1 SV=3	HSP72_YEAST	69471.8	1	2	2	18	0.0009	0.174
W303 (no GFP)	1	Cluster of Ubiquitin-40S ribosomal protein S31 OS=Saccharomyces cerevisiae (strain ATCC 204508 / S288c) GN=RPS31 PE=1 SV=3 (RS31_YEAST)	Ubiquitin-40S ribosomal protein S31 OS=Saccharomyces cerevisiae (strain ATCC 204508 / S288c) GN=RPS31 PE=1 SV=3	RS31_YEAST	17216.6	1	2	2	2	0.0001	0.112
W303 (no GFP)	1	Cluster of Nucleoporin NIC96 OS=Saccharomyces cerevisiae (strain ATCC 204508 / S288c) GN=NIC96 PE=1 SV=2 (NIC96_YEAST)	Nucleoporin NIC96 OS=Saccharomyces cerevisiae (strain ATCC 204508 / S288c) GN=NIC96 PE=1 SV=2	NIC96_YEAST	96180.3	1	2	2	2	0.0001	0.0274
W303 (no GFP)	1	Cluster of 60S ribosomal protein L20-A OS=Saccharomyces cerevisiae (strain ATCC 204508 / S288c) GN=RPL20A PE=1 SV=1 (RL20A_YEAST)	60S ribosomal protein L20-A OS=Saccharomyces cerevisiae (strain ATCC 204508 / S288c) GN=RPL20A PE=1 SV=1	RL20A_YEAST	20437.1	1	2	2	2	0.0001	0.163
W303 (no GFP)	1	Cluster of 40S ribosomal protein S1-A OS=Saccharomyces cerevisiae (strain RM11-1a) GN=RPS1A PE=3 SV=1 (RS3A1_YEAS1)	40S ribosomal protein S1-A OS=Saccharomyces cerevisiae (strain RM11-1a) GN=RPS1A PE=3 SV=1	RS3A1_YEAS1	28743.8	1	2	2	8	0.0004	0.208
W303 (no GFP)	1	Cluster of 40S ribosomal protein S15 OS=Saccharomyces cerevisiae (strain ATCC 204508 / S288c) GN=RPS15 PE=1 SV=1 (RS15_YEAST)	40S ribosomal protein S15 OS=Saccharomyces cerevisiae (strain ATCC 204508 / S288c) GN=RPS15 PE=1 SV=1	RS15_YEAST	16002.2	1	2	2	2	0.0001	0.169
W303 (no GFP)	1	Cluster of SWI/SNF complex subunit SWI3 OS=Saccharomyces cerevisiae (strain ATCC 204508 / S288c) GN=SWI3 PE=1 SV=1 (SWI3_YEAST)	SWI/SNF complex subunit SWI3 OS=Saccharomyces cerevisiae (strain ATCC 204508 / S288c) GN=SWI3 PE=1 SV=1	SWI3_YEAST	92928.5	1	2	2	3	0.0002	0.0267
W303 (no GFP)	1	Cluster of Epsin-1 OS=Saccharomyces cerevisiae (strain ATCC 204508 / S288c) GN=ENT1 PE=1 SV=1 (ENT1_YEAST)	Epsin-1 OS=Saccharomyces cerevisiae (strain ATCC 204508 / S288c) GN=ENT1 PE=1 SV=1	ENT1_YEAST	52352.1	1	2	2	3	0.0002	0.0661
W303 (no GFP)	1	Cluster of SIT4-associating protein SAP185 OS=Saccharomyces cerevisiae (strain ATCC 204508 / S288c) GN=SAP185 PE=1 SV=1 (SA185_YEAST)	SIT4-associating protein SAP185 OS=Saccharomyces cerevisiae (strain ATCC 204508 / S288c) GN=SAP185 PE=1 SV=1	SA185_YEAST	121408	1	2	2	2	0.0001	0.0198
W303 (no GFP)	1	Cluster of 60S ribosomal protein L24-A OS=Saccharomyces cerevisiae (strain ATCC 204508 / S288c) GN=RPL24A PE=1 SV=1 (RL24A_YEAST)	60S ribosomal protein L24-A OS=Saccharomyces cerevisiae (strain ATCC 204508 / S288c) GN=RPL24A PE=1 SV=1	RL24A_YEAST	17614.4	1	2	2	2	0.0001	0.116
W303 (no GFP)	1	Cluster of Nucleoporin NUP82 OS=Saccharomyces cerevisiae (strain ATCC 204508 / S288c) GN=NUP82 PE=1 SV=2 (NUP82_YEAST)	Nucleoporin NUP82 OS=Saccharomyces cerevisiae (strain ATCC 204508 / S288c) GN=NUP82 PE=1 SV=2	NUP82_YEAST	82089.5	1	2	2	2	0.0001	0.0266
W303 (no GFP)	1	Cluster of 60S ribosomal protein L27-A OS=Saccharomyces cerevisiae (strain ATCC 204508 / S288c) GN=RPL27A PE=1 SV=1 (RL27A_YEAST)	60S ribosomal protein L27-A OS=Saccharomyces cerevisiae (strain ATCC 204508 / S288c) GN=RPL27A PE=1 SV=1	RL27A_YEAST,RL27B_YEAST	15531.2	1	2	2	3	0.0002	0.169
W303 (no GFP)	1	Cluster of 60S ribosomal protein L6-A OS=Saccharomyces cerevisiae (strain ATCC 204508 / S288c) GN=RPL6A PE=1 SV=2 (RL6A_YEAST)	60S ribosomal protein L6-A OS=Saccharomyces cerevisiae (strain ATCC 204508 / S288c) GN=RPL6A PE=1 SV=2	RL6A_YEAST	19962.1	1	2	2	2	0.0001	0.102
W303 (no GFP)	1	Cluster of RNA-binding protein PIN4 OS=Saccharomyces cerevisiae (strain ATCC 204508 / S288c) GN=PIN4 PE=1 SV=1 (PIN4_YEAST)	RNA-binding protein PIN4 OS=Saccharomyces cerevisiae (strain ATCC 204508 / S288c) GN=PIN4 PE=1 SV=1	PIN4_YEAST	73777.4	1	2	2	2	0.0001	0.0329
W303 (no GFP)	1	Cluster of 40S ribosomal protein S27-A OS=Saccharomyces cerevisiae (strain ATCC 204508 / S288c) GN=RPS27A PE=1 SV=1 (RS27A_YEAST)	40S ribosomal protein S27-A OS=Saccharomyces cerevisiae (strain ATCC 204508 / S288c) GN=RPS27A PE=1 SV=1	RS27A_YEAST,RS27B_YEAST	8879.3	1	2	2	2	0.0001	0.293
W303 (no GFP)	1	Cluster of 60S ribosomal protein L26-A OS=Saccharomyces cerevisiae (strain ATCC 204508 / S288c) GN=RPL26A PE=1 SV=3 (RL26A_YEAST)	60S ribosomal protein L26-A OS=Saccharomyces cerevisiae (strain ATCC 204508 / S288c) GN=RPL26A PE=1 SV=3	RL26A_YEAST,RL26B_YEAST	14234.3	1	2	2	2	0.0001	0.142
W303 (no GFP)	1	Cluster of Y' element ATP-dependent helicase YEL077C OS=Saccharomyces cerevisiae (strain ATCC 204508 / S288c) GN=YEL077C PE=2 SV=1 (YE077_YEAST)	Y' element ATP-dependent helicase YEL077C OS=Saccharomyces cerevisiae (strain ATCC 204508 / S288c) GN=YEL077C PE=2 SV=1	YE077_YEAST,YL066_YEAST,YL067_YEAST,YMN3_YEAST,YP204_YEAST,YRF11_YEAST,YRF12_YEAST,YRF13_YEAST,YRF14_YEAST,YRF16_YEAST	143094	1	2	2	2	0.0001	0.0164
W303 (no GFP)	1	Cluster of 40S ribosomal protein S4-A OS=Saccharomyces cerevisiae (strain ATCC 204508 / S288c) GN=RPS4A PE=1 SV=1 (RS4A_YEAST)	40S ribosomal protein S4-A OS=Saccharomyces cerevisiae (strain ATCC 204508 / S288c) GN=RPS4A PE=1 SV=1	RS4A_YEAST	29411.2	1	2	2	2	0.0001	0.0728
W303 (no GFP)	1	Cluster of Protein transport protein SEC24 OS=Saccharomyces cerevisiae (strain ATCC 204508 / S288c) GN=SEC24 PE=1 SV=1 (SEC24_YEAST)	Protein transport protein SEC24 OS=Saccharomyces cerevisiae (strain ATCC 204508 / S288c) GN=SEC24 PE=1 SV=1	SEC24_YEAST	103639	1	2	2	2	0.0001	0.0259
W303 (no GFP)	1	Cluster of Protein EMP47 OS=Saccharomyces cerevisiae (strain ATCC 204508 / S288c) GN=EMP47 PE=1 SV=1 (EMP47_YEAST)	Protein EMP47 OS=Saccharomyces cerevisiae (strain ATCC 204508 / S288c) GN=EMP47 PE=1 SV=1	EMP47_YEAST	50332.5	1	2	2	2	0.0001	0.0539
W303 (no GFP)	1	Cluster of 40S ribosomal protein S0-B OS=Saccharomyces cerevisiae (strain RM11-1a) GN=RPS0B PE=3 SV=1 (RSSA2_YEAS1)	40S ribosomal protein S0-B OS=Saccharomyces cerevisiae (strain RM11-1a) GN=RPS0B PE=3 SV=1	RSSA2_YEAS1	27962.3	1	2	2	3	0.0002	0.0794
W303 (no GFP)	1	Cluster of Homocysteine/cysteine synthase OS=Saccharomyces cerevisiae (strain ATCC 204508 / S288c) GN=MET17 PE=1 SV=3 (CYSD_YEAST)	Homocysteine/cysteine synthase OS=Saccharomyces cerevisiae (strain ATCC 204508 / S288c) GN=MET17 PE=1 SV=3	CYSD_YEAST	48672.3	0.999	1	1	1	0.0001	0.0248
W303 (no GFP)	1	Cluster of 40S ribosomal protein S2 OS=Saccharomyces cerevisiae (strain ATCC 204508 / S288c) GN=RPS2 PE=1 SV=3 (RS2_YEAST)	40S ribosomal protein S2 OS=Saccharomyces cerevisiae (strain ATCC 204508 / S288c) GN=RPS2 PE=1 SV=3	RS2_YEAST	27450.2	1	1	1	1	0.0001	0.0433
W303 (no GFP)	1	Cluster of NADP-specific glutamate dehydrogenase 1 OS=Saccharomyces cerevisiae (strain ATCC 204508 / S288c) GN=GDH1 PE=1 SV=2 (DHE4_YEAST)	NADP-specific glutamate dehydrogenase 1 OS=Saccharomyces cerevisiae (strain ATCC 204508 / S288c) GN=GDH1 PE=1 SV=2	DHE4_YEAST	49570.2	0.998	1	1	1	0.0001	0.022
W303 (no GFP)	1	Cluster of S-adenosylmethionine synthase 1 OS=Saccharomyces cerevisiae (strain ATCC 204508 / S288c) GN=SAM1 PE=1 SV=2 (METK1_YEAST)	S-adenosylmethionine synthase 2 OS=Saccharomyces cerevisiae (strain ATCC 204508 / S288c) GN=SAM2 PE=1 SV=3	METK2_YEAST	42257.2	0.999	1	1	4	0.0002	0.0885
W303 (no GFP)	1	Cluster of Heat shock protein SSA2 OS=Saccharomyces cerevisiae (strain ATCC 204508 / S288c) GN=SSA2 PE=1 SV=3 (HSP72_YEAST)	Heat shock protein SSA1 OS=Saccharomyces cerevisiae (strain ATCC 204508 / S288c) GN=SSA1 PE=1 SV=4	HSP71_YEAST	69659.4	1	1	1	15	0.0008	0.15
W303 (no GFP)	1	Cluster of Protein SIS1 OS=Saccharomyces cerevisiae (strain ATCC 204508 / S288c) GN=SIS1 PE=1 SV=1 (SIS1_YEAST)	Protein SIS1 OS=Saccharomyces cerevisiae (strain ATCC 204508 / S288c) GN=SIS1 PE=1 SV=1	SIS1_YEAST	37591.6	0.839	1	1	1	0.0001	0.0227
W303 (no GFP)	1	Cluster of Protein transport protein SEC1 OS=Saccharomyces cerevisiae (strain ATCC 204508 / S288c) GN=SEC1 PE=1 SV=1 (SEC1_YEAST)	Protein transport protein SEC1 OS=Saccharomyces cerevisiae (strain ATCC 204508 / S288c) GN=SEC1 PE=1 SV=1	SEC1_YEAST	83485.1	0.839	1	1	1	0.0001	0.011
W303 (no GFP)	1	Cluster of Target of rapamycin complex subunit LST8 OS=Saccharomyces cerevisiae (strain ATCC 204508 / S288c) GN=LST8 PE=1 SV=1 (LST8_YEAST)	Target of rapamycin complex subunit LST8 OS=Saccharomyces cerevisiae (strain ATCC 204508 / S288c) GN=LST8 PE=1 SV=1	LST8_YEAST	34033.2	0.592	1	1	1	0.0001	0.0429
W303 (no GFP)	1	Cluster of 60S ribosomal protein L11-A OS=Saccharomyces cerevisiae (strain ATCC 204508 / S288c) GN=RPL11A PE=1 SV=2 (RL11A_YEAST)	60S ribosomal protein L11-A OS=Saccharomyces cerevisiae (strain ATCC 204508 / S288c) GN=RPL11A PE=1 SV=2	RL11A_YEAST,RL11B_YEAST	19720	1	1	1	2	0.0001	0.0805
W303 (no GFP)	1	Cluster of Replication factor A protein 3 OS=Saccharomyces cerevisiae (strain ATCC 204508 / S288c) GN=RFA3 PE=1 SV=1 (RFA3_YEAST)	Replication factor A protein 3 OS=Saccharomyces cerevisiae (strain ATCC 204508 / S288c) GN=RFA3 PE=1 SV=1	RFA3_YEAST	13816.1	1	1	1	2	0.0001	0.123
W303 (no GFP)	1	Cluster of 60S ribosomal protein L12-A OS=Saccharomyces cerevisiae (strain ATCC 204508 / S288c) GN=RPL12A PE=1 SV=1 (RL12A_YEAST)	60S ribosomal protein L12-A OS=Saccharomyces cerevisiae (strain ATCC 204508 / S288c) GN=RPL12A PE=1 SV=1	RL12A_YEAST	17823.2	0.889	1	1	1	0.0001	0.0545
W303 (no GFP)	1	Cluster of Negative growth regulatory protein NGR1 OS=Saccharomyces cerevisiae (strain ATCC 204508 / S288c) GN=NGR1 PE=1 SV=2 (NGR1_YEAST)	Negative growth regulatory protein NGR1 OS=Saccharomyces cerevisiae (strain ATCC 204508 / S288c) GN=NGR1 PE=1 SV=2	NGR1_YEAST	75025	0.998	1	1	1	0.0001	0.0179
W303 (no GFP)	1	Cluster of ADP-ribosylation factor 1 OS=Saccharomyces cerevisiae (strain ATCC 204508 / S288c) GN=ARF1 PE=1 SV=3 (ARF1_YEAST)	ADP-ribosylation factor 1 OS=Saccharomyces cerevisiae (strain ATCC 204508 / S288c) GN=ARF1 PE=1 SV=3	ARF1_YEAST	20530.1	0.992	1	1	1	0.0001	0.0608
W303 (no GFP)	1	Cluster of 40S ribosomal protein S23-A OS=Saccharomyces cerevisiae (strain ATCC 204508 / S288c) GN=RPS23A PE=1 SV=1 (RS23A_YEAST)	40S ribosomal protein S23-A OS=Saccharomyces cerevisiae (strain ATCC 204508 / S288c) GN=RPS23A PE=1 SV=1	RS23A_YEAST	16038.3	1	1	1	1	0.0001	0.0759
W303 (no GFP)	1	Cluster of 40S ribosomal protein S17-A OS=Saccharomyces cerevisiae (strain ATCC 204508 / S288c) GN=RPS17A PE=1 SV=1 (RS17A_YEAST)	40S ribosomal protein S17-A OS=Saccharomyces cerevisiae (strain ATCC 204508 / S288c) GN=RPS17A PE=1 SV=1	RS17A_YEAST,RS17B_YEAST	15788.9	0.998	1	1	2	0.0001	0.0882
W303 (no GFP)	1	Cluster of Protein PSP1 OS=Saccharomyces cerevisiae (strain ATCC 204508 / S288c) GN=PSP1 PE=1 SV=2 (PSP1_YEAST)	Protein PSP1 OS=Saccharomyces cerevisiae (strain ATCC 204508 / S288c) GN=PSP1 PE=1 SV=2	PSP1_YEAST	95350.4	0.853	1	1	1	0.0001	0.0107
W303 (no GFP)	1	Cluster of RNA-binding protein NAB6 OS=Saccharomyces cerevisiae (strain ATCC 204508 / S288c) GN=NAB6 PE=1 SV=1 (NAB6_YEAST)	RNA-binding protein NAB6 OS=Saccharomyces cerevisiae (strain ATCC 204508 / S288c) GN=NAB6 PE=1 SV=1	NAB6_YEAST	126143	1	1	1	1	0.0001	0.0123
W303 (no GFP)	1	Cluster of Ribosome-associated molecular chaperone SSB1 OS=Saccharomyces cerevisiae (strain ATCC 204508 / S288c) GN=SSB1 PE=1 SV=3 (SSB1_YEAST)	Ribosome-associated molecular chaperone SSB1 OS=Saccharomyces cerevisiae (strain ATCC 204508 / S288c) GN=SSB1 PE=1 SV=3	SSB1_YEAST	66602.8	1	1	1	17	0.0009	0.21
W303 (no GFP)	1	Cluster of ATP-dependent 6-phosphofructokinase subunit beta OS=Saccharomyces cerevisiae (strain ATCC 204508 / S288c) GN=PFK2 PE=1 SV=4 (PFKA2_YEAST)	ATP-dependent 6-phosphofructokinase subunit beta OS=Saccharomyces cerevisiae (strain ATCC 204508 / S288c) GN=PFK2 PE=1 SV=4	PFKA2_YEAST	104620	0.95	1	1	1	0.0001	0.0094
W303 (no GFP)	1	Cluster of Uncharacterized protein YBL081W OS=Saccharomyces cerevisiae (strain ATCC 204508 / S288c) GN=YBL081W PE=4 SV=1 (YBI1_YEAST)	Uncharacterized protein YBL081W OS=Saccharomyces cerevisiae (strain ATCC 204508 / S288c) GN=YBL081W PE=4 SV=1	YBI1_YEAST	40767.3	0.999	1	1	1	0.0001	0.0299
W303 (no GFP)	1	Cluster of 60S ribosomal protein L2-A OS=Saccharomyces cerevisiae (strain ATCC 204508 / S288c) GN=RPL2A PE=1 SV=1 (RL2A_YEAST)	60S ribosomal protein L2-A OS=Saccharomyces cerevisiae (strain ATCC 204508 / S288c) GN=RPL2A PE=1 SV=1	RL2A_YEAST	27408.9	1	1	1	2	0.0001	0.0433
W303 (no GFP)	1	Cluster of Pumilio homology domain family member 4 OS=Saccharomyces cerevisiae (strain ATCC 204508 / S288c) GN=PUF4 PE=1 SV=2 (PUF4_YEAST)	Pumilio homology domain family member 4 OS=Saccharomyces cerevisiae (strain ATCC 204508 / S288c) GN=PUF4 PE=1 SV=2	PUF4_YEAST	97801	0.95	1	1	1	0.0001	0.0113
W303 (no GFP)	1	Cluster of mRNA-binding protein PUF2 OS=Saccharomyces cerevisiae (strain ATCC 204508 / S288c) GN=PUF2 PE=1 SV=1 (PUF2_YEAST)	mRNA-binding protein PUF2 OS=Saccharomyces cerevisiae (strain ATCC 204508 / S288c) GN=PUF2 PE=1 SV=1	PUF2_YEAST	119512	1	1	1	1	0.0001	0.0102
W303 (no GFP)	1	Cluster of Phosphoglycerate mutase 1 OS=Saccharomyces cerevisiae (strain ATCC 204508 / S288c) GN=GPM1 PE=1 SV=3 (PMG1_YEAST)	Phosphoglycerate mutase 1 OS=Saccharomyces cerevisiae (strain ATCC 204508 / S288c) GN=GPM1 PE=1 SV=3	PMG1_YEAST	27609.7	0.999	1	1	1	0.0001	0.0445
W303 (no GFP)	1	Cluster of 60S acidic ribosomal protein P0 OS=Saccharomyces cerevisiae (strain ATCC 204508 / S288c) GN=RPP0 PE=1 SV=2 (RLA0_YEAST)	60S acidic ribosomal protein P0 OS=Saccharomyces cerevisiae (strain ATCC 204508 / S288c) GN=RPP0 PE=1 SV=2	RLA0_YEAST	33717.4	0.95	1	1	1	0.0001	0.0385
W303 (no GFP)	1	Cluster of Protein URA2 OS=Saccharomyces cerevisiae (strain ATCC 204508 / S288c) GN=URA2 PE=1 SV=5 (PYR1_YEAST)	Protein URA2 OS=Saccharomyces cerevisiae (strain ATCC 204508 / S288c) GN=URA2 PE=1 SV=5	PYR1_YEAST	245045	1	1	1	1	0.0001	0.0068
W303 (no GFP)	1	Cluster of E3 ubiquitin-protein ligase RSP5 OS=Saccharomyces cerevisiae (strain ATCC 204508 / S288c) GN=RSP5 PE=1 SV=1 (RSP5_YEAST)	E3 ubiquitin-protein ligase RSP5 OS=Saccharomyces cerevisiae (strain ATCC 204508 / S288c) GN=RSP5 PE=1 SV=1	RSP5_YEAST	91817.4	1	1	1	1	0.0001	0.0124
W303 (no GFP)	1	Cluster of Adenosylhomocysteinase OS=Saccharomyces cerevisiae (strain ATCC 204508 / S288c) GN=SAH1 PE=1 SV=1 (SAHH_YEAST)	Adenosylhomocysteinase OS=Saccharomyces cerevisiae (strain ATCC 204508 / S288c) GN=SAH1 PE=1 SV=1	SAHH_YEAST	49125.8	1	1	1	1	0.0001	0.0267
W303 (no GFP)	1	Cluster of SWI/SNF chromatin-remodeling complex subunit SWI1 OS=Saccharomyces cerevisiae (strain ATCC 204508 / S288c) GN=SWI1 PE=1 SV=1 (SWI1_YEAST)	SWI/SNF chromatin-remodeling complex subunit SWI1 OS=Saccharomyces cerevisiae (strain ATCC 204508 / S288c) GN=SWI1 PE=1 SV=1	SWI1_YEAST	147944	0.999	1	1	2	0.0001	0.0099
W303 (no GFP)	1	Cluster of Heat shock protein 78, mitochondrial OS=Saccharomyces cerevisiae (strain ATCC 204508 / S288c) GN=HSP78 PE=1 SV=2 (HSP78_YEAST)	Heat shock protein 78, mitochondrial OS=Saccharomyces cerevisiae (strain ATCC 204508 / S288c) GN=HSP78 PE=1 SV=2	HSP78_YEAST	91340.8	0.832	1	1	1	0.0001	0.0123
W303 (no GFP)	1	Cluster of ATP-dependent RNA helicase eIF4A OS=Saccharomyces cerevisiae (strain YJM789) GN=TIF1 PE=3 SV=1 (IF4A_YEAS7)	ATP-dependent RNA helicase eIF4A OS=Saccharomyces cerevisiae (strain YJM789) GN=TIF1 PE=3 SV=1	IF4A_YEAS7	44698.3	1	1	1	1	0.0001	0.0278
W303 (no GFP)	1	Cluster of ATP-dependent 6-phosphofructokinase subunit alpha OS=Saccharomyces cerevisiae (strain ATCC 204508 / S288c) GN=PFK1 PE=1 SV=1 (PFKA1_YEAST)	ATP-dependent 6-phosphofructokinase subunit alpha OS=Saccharomyces cerevisiae (strain ATCC 204508 / S288c) GN=PFK1 PE=1 SV=1	PFKA1_YEAST	107973	0.95	1	1	1	0.0001	0.0091
W303 (no GFP)	1	Cluster of Mitogen-activated protein kinase FUS3 OS=Saccharomyces cerevisiae (strain ATCC 204508 / S288c) GN=FUS3 PE=1 SV=2 (FUS3_YEAST)	Mitogen-activated protein kinase FUS3 OS=Saccharomyces cerevisiae (strain ATCC 204508 / S288c) GN=FUS3 PE=1 SV=2	FUS3_YEAST	40774.2	1	1	1	1	0.0001	0.034
W303 (no GFP)	1	Cluster of 40S ribosomal protein S28-A OS=Saccharomyces cerevisiae (strain ATCC 204508 / S288c) GN=RPS28A PE=1 SV=1 (RS28A_YEAST)	40S ribosomal protein S28-A OS=Saccharomyces cerevisiae (strain ATCC 204508 / S288c) GN=RPS28A PE=1 SV=1	RS28A_YEAST,RS28B_YEAST	7591.7	1	1	1	1	0.0001	0.134
W303 (no GFP)	1	Cluster of Phosphomannomutase OS=Saccharomyces cerevisiae (strain ATCC 204508 / S288c) GN=SEC53 PE=1 SV=1 (PMM_YEAST)	Phosphomannomutase OS=Saccharomyces cerevisiae (strain ATCC 204508 / S288c) GN=SEC53 PE=1 SV=1	PMM_YEAST	29064.1	0.999	1	1	1	0.0001	0.0354
W303 (no GFP)	1	Cluster of 60S ribosomal protein L9-A OS=Saccharomyces cerevisiae (strain ATCC 204508 / S288c) GN=RPL9A PE=1 SV=2 (RL9A_YEAST)	60S ribosomal protein L9-A OS=Saccharomyces cerevisiae (strain ATCC 204508 / S288c) GN=RPL9A PE=1 SV=2	RL9A_YEAST,RL9B_YEAST	21568.8	1	1	2	3	0.0002	0.0628
W303 (no GFP)	1	Cluster of Transcriptional regulatory protein GAT1 OS=Saccharomyces cerevisiae (strain ATCC 204508 / S288c) GN=GAT1 PE=1 SV=1 (GAT1_YEAST)	Transcriptional regulatory protein GAT1 OS=Saccharomyces cerevisiae (strain ATCC 204508 / S288c) GN=GAT1 PE=1 SV=1	GAT1_YEAST	56329.8	0.95	1	1	1	0.0001	0.0196
W303 (no GFP)	1	Cluster of mRNA export factor MEX67 OS=Saccharomyces cerevisiae (strain ATCC 204508 / S288c) GN=MEX67 PE=1 SV=1 (MEX67_YEAST)	mRNA export factor MEX67 OS=Saccharomyces cerevisiae (strain ATCC 204508 / S288c) GN=MEX67 PE=1 SV=1	MEX67_YEAST	67353.5	0.912	1	1	1	0.0001	0.0184
W303 (no GFP)	1	Cluster of 40S ribosomal protein S10-A OS=Saccharomyces cerevisiae (strain ATCC 204508 / S288c) GN=RPS10A PE=1 SV=1 (RS10A_YEAST)	40S ribosomal protein S10-A OS=Saccharomyces cerevisiae (strain ATCC 204508 / S288c) GN=RPS10A PE=1 SV=1	RS10A_YEAST,RS10B_YEAST	12739.7	0.995	1	1	1	0.0001	0.0762
W303 (no GFP)	1	Cluster of Mannose-1-phosphate guanyltransferase OS=Saccharomyces cerevisiae (strain ATCC 204508 / S288c) GN=PSA1 PE=1 SV=2 (MPG1_YEAST)	Mannose-1-phosphate guanyltransferase OS=Saccharomyces cerevisiae (strain ATCC 204508 / S288c) GN=PSA1 PE=1 SV=2	MPG1_YEAST	39566.6	0.999	1	1	2	0.0001	0.0277
W303 (no GFP)	1	Cluster of Protein MRH1 OS=Saccharomyces cerevisiae (strain ATCC 204508 / S288c) GN=MRH1 PE=1 SV=1 (MRH1_YEAST)	Protein MRH1 OS=Saccharomyces cerevisiae (strain ATCC 204508 / S288c) GN=MRH1 PE=1 SV=1	MRH1_YEAST	36192.4	0.655	1	1	1	0.0001	0.0281
W303 (no GFP)	1	Cluster of Coatomer subunit alpha OS=Saccharomyces cerevisiae (strain ATCC 204508 / S288c) GN=COP1 PE=1 SV=2 (COPA_YEAST)	Coatomer subunit alpha OS=Saccharomyces cerevisiae (strain ATCC 204508 / S288c) GN=COP1 PE=1 SV=2	COPA_YEAST	135611	0.151	0	0	0	0	0
W303 (no GFP)	1	Cluster of 40S ribosomal protein S7-B OS=Saccharomyces cerevisiae (strain ATCC 204508 / S288c) GN=RPS7B PE=1 SV=1 (RS7B_YEAST)	40S ribosomal protein S7-A OS=Saccharomyces cerevisiae (strain ATCC 204508 / S288c) GN=RPS7A PE=1 SV=4	RS7A_YEAST	21622.7	0.815	0	0	1	0.0001	0.0526
W303 (no GFP)	1	Cluster of Triosephosphate isomerase OS=Saccharomyces cerevisiae (strain ATCC 204508 / S288c) GN=TPI1 PE=1 SV=2 (TPIS_YEAST)	Triosephosphate isomerase OS=Saccharomyces cerevisiae (strain ATCC 204508 / S288c) GN=TPI1 PE=1 SV=2	TPIS_YEAST	26795.6	0.996	0	0	0	0	0
W303 (no GFP)	1	Cluster of Glyceraldehyde-3-phosphate dehydrogenase 3 OS=Saccharomyces cerevisiae (strain ATCC 204508 / S288c) GN=TDH3 PE=1 SV=3 (G3P3_YEAST)	Glyceraldehyde-3-phosphate dehydrogenase 2 OS=Saccharomyces cerevisiae (strain ATCC 204508 / S288c) GN=TDH2 PE=1 SV=3	G3P2_YEAST	35846.9	0.823	0	0	12	0.0006	0.307
W303 (no GFP)	1	Cluster of 60S ribosomal protein L15-A OS=Saccharomyces cerevisiae (strain ATCC 204508 / S288c) GN=RPL15A PE=1 SV=3 (RL15A_YEAST)	60S ribosomal protein L15-A OS=Saccharomyces cerevisiae (strain ATCC 204508 / S288c) GN=RPL15A PE=1 SV=3	RL15A_YEAST	24422.6	0.321	0	0	0	0	0
W303 (no GFP)	1	Cluster of 40S ribosomal protein S9-A OS=Saccharomyces cerevisiae (strain ATCC 204508 / S288c) GN=RPS9A PE=1 SV=3 (RS9A_YEAST)	40S ribosomal protein S9-A OS=Saccharomyces cerevisiae (strain ATCC 204508 / S288c) GN=RPS9A PE=1 SV=3	RS9A_YEAST,RS9B_YEAST	22443.9	1	0	0	0	0	0
W303 (no GFP)	1	Cluster of Serine/threonine-protein kinase KSP1 OS=Saccharomyces cerevisiae (strain ATCC 204508 / S288c) GN=KSP1 PE=1 SV=1 (KSP1_YEAST)	Serine/threonine-protein kinase KSP1 OS=Saccharomyces cerevisiae (strain ATCC 204508 / S288c) GN=KSP1 PE=1 SV=1	KSP1_YEAST	117085	1	0	0	0	0	0
W303 (no GFP)	1	Cluster of Actin cytoskeleton-regulatory complex protein SLA1 OS=Saccharomyces cerevisiae (strain YJM789) GN=SLA1 PE=3 SV=1 (SLA1_YEAS7)	Actin cytoskeleton-regulatory complex protein SLA1 OS=Saccharomyces cerevisiae (strain YJM789) GN=SLA1 PE=3 SV=1	SLA1_YEAS7,SLA1_YEAST	135705	0.127	0	0	0	0	0
W303 (no GFP)	1	Cluster of 60S ribosomal protein L17-B OS=Saccharomyces cerevisiae (strain ATCC 204508 / S288c) GN=RPL17B PE=1 SV=2 (RL17B_YEAST)	60S ribosomal protein L17-B OS=Saccharomyces cerevisiae (strain ATCC 204508 / S288c) GN=RPL17B PE=1 SV=2	RL17B_YEAST	20551.6	0.947	0	0	3	0.0002	0.141
W303 (no GFP)	1	Cluster of 40S ribosomal protein S7-B OS=Saccharomyces cerevisiae (strain ATCC 204508 / S288c) GN=RPS7B PE=1 SV=1 (RS7B_YEAST)	40S ribosomal protein S7-B OS=Saccharomyces cerevisiae (strain ATCC 204508 / S288c) GN=RPS7B PE=1 SV=1	RS7B_YEAST	21634.7	0.761	0	0	1	0.0001	0.0526
W303 (no GFP)	1	Cluster of Heme-responsive zinc finger transcription factor HAP1 OS=Saccharomyces cerevisiae (strain RM11-1a) GN=HAP1 PE=3 SV=1 (HAP1_YEAS1)	Heme-responsive zinc finger transcription factor HAP1 OS=Saccharomyces cerevisiae (strain RM11-1a) GN=HAP1 PE=3 SV=1	HAP1_YEAS1,HAP1_YEAS2,HAP1_YEAS8,HAP1_YEASK,HAP1_YEAST,HAP1_YEASX	164228	0.321	0	0	0	0	0
W303 (no GFP)	1	Cluster of Ribosome-associated molecular chaperone SSB1 OS=Saccharomyces cerevisiae (strain ATCC 204508 / S288c) GN=SSB1 PE=1 SV=3 (SSB1_YEAST)	Ribosome-associated molecular chaperone SSB2 OS=Saccharomyces cerevisiae (strain ATCC 204508 / S288c) GN=SSB2 PE=1 SV=2	SSB2_YEAST	66595.7	0.965	0	0	14	0.0007	0.189
W303 (no GFP)	1	Cluster of Glyceraldehyde-3-phosphate dehydrogenase 3 OS=Saccharomyces cerevisiae (strain ATCC 204508 / S288c) GN=TDH3 PE=1 SV=3 (G3P3_YEAST)	Glyceraldehyde-3-phosphate dehydrogenase 3 OS=Saccharomyces cerevisiae (strain ATCC 204508 / S288c) GN=TDH3 PE=1 SV=3	G3P3_YEAST	35746.6	1	0	0	12	0.0006	0.307
W303 (no GFP)	1	Cluster of 60S ribosomal protein L33-A OS=Saccharomyces cerevisiae (strain ATCC 204508 / S288c) GN=RPL33A PE=1 SV=3 (RL33A_YEAST)	60S ribosomal protein L33-A OS=Saccharomyces cerevisiae (strain ATCC 204508 / S288c) GN=RPL33A PE=1 SV=3	RL33A_YEAST	12154.2	0.988	0	0	1	0.0001	0.0935
W303 (no GFP)	1	Cluster of mRNA-binding protein PUF3 OS=Saccharomyces cerevisiae (strain ATCC 204508 / S288c) GN=PUF3 PE=1 SV=1 (PUF3_YEAST)	mRNA-binding protein PUF3 OS=Saccharomyces cerevisiae (strain ATCC 204508 / S288c) GN=PUF3 PE=1 SV=1	PUF3_YEAST	98070	0.323	0	0	0	0	0
W303 (no GFP)	1	Cluster of Coatomer subunit beta' OS=Saccharomyces cerevisiae (strain ATCC 204508 / S288c) GN=SEC27 PE=1 SV=1 (COPB2_YEAST)	Coatomer subunit beta' OS=Saccharomyces cerevisiae (strain ATCC 204508 / S288c) GN=SEC27 PE=1 SV=1	COPB2_YEAST	99446.4	0.981	0	0	0	0	0
W303 (no GFP)	1	Cluster of 60S ribosomal protein L14-A OS=Saccharomyces cerevisiae (strain ATCC 204508 / S288c) GN=RPL14A PE=1 SV=1 (RL14A_YEAST)	60S ribosomal protein L14-A OS=Saccharomyces cerevisiae (strain ATCC 204508 / S288c) GN=RPL14A PE=1 SV=1	RL14A_YEAST,RL14B_YEAST	15167.2	0.08	0	0	0	0	0
W303 (no GFP)	1	Cluster of 60S ribosomal protein L17-B OS=Saccharomyces cerevisiae (strain ATCC 204508 / S288c) GN=RPL17B PE=1 SV=2 (RL17B_YEAST)	60S ribosomal protein L17-A OS=Saccharomyces cerevisiae (strain ATCC 204508 / S288c) GN=RPL17A PE=1 SV=4	RL17A_YEAST	20549.6	0.947	0	0	3	0.0002	0.141
W303 (no GFP)	1	Cluster of Flavohemoprotein OS=Saccharomyces cerevisiae (strain ATCC 204508 / S288c) GN=YHB1 PE=1 SV=2 (FHP_YEAST)	Flavohemoprotein OS=Saccharomyces cerevisiae (strain ATCC 204508 / S288c) GN=YHB1 PE=1 SV=2	FHP_YEAST	44647.2	0.277	0	0	0	0	0
W303 (no GFP)	1	Cluster of ATP-dependent DNA helicase RRM3 OS=Saccharomyces cerevisiae (strain ATCC 204508 / S288c) GN=RRM3 PE=1 SV=1 (RRM3_YEAST)	ATP-dependent DNA helicase RRM3 OS=Saccharomyces cerevisiae (strain ATCC 204508 / S288c) GN=RRM3 PE=1 SV=1	RRM3_YEAST	81584.4	0.248	0	0	0	0	0
W303 (no GFP)	1	Cluster of LAS seventeen-binding protein 1 OS=Saccharomyces cerevisiae (strain ATCC 204508 / S288c) GN=LSB1 PE=1 SV=1 (LSB1_YEAST)	LAS seventeen-binding protein 1 OS=Saccharomyces cerevisiae (strain ATCC 204508 / S288c) GN=LSB1 PE=1 SV=1	LSB1_YEAST	26139.4	0.204	0	0	0	0	0
W303 (no GFP)	1	Cluster of 40S ribosomal protein S26-A OS=Saccharomyces cerevisiae (strain ATCC 204508 / S288c) GN=RPS26A PE=1 SV=1 (RS26A_YEAST)	40S ribosomal protein S26-A OS=Saccharomyces cerevisiae (strain ATCC 204508 / S288c) GN=RPS26A PE=1 SV=1	RS26A_YEAST,RS26B_YEAST	13505	0.977	0	0	0	0	0
W303 (no GFP)	1	Cluster of DNA-directed RNA polymerase I subunit RPA135 OS=Saccharomyces cerevisiae (strain ATCC 204508 / S288c) GN=RPA135 PE=1 SV=1 (RPA2_YEAST)	DNA-directed RNA polymerase I subunit RPA135 OS=Saccharomyces cerevisiae (strain ATCC 204508 / S288c) GN=RPA135 PE=1 SV=1	RPA2_YEAST	135745	0.991	0	0	0	0	0
W303 (no GFP)	1	Cluster of 40S ribosomal protein S25-A OS=Saccharomyces cerevisiae (strain ATCC 204508 / S288c) GN=RPS25A PE=1 SV=1 (RS25A_YEAST)	40S ribosomal protein S25-A OS=Saccharomyces cerevisiae (strain ATCC 204508 / S288c) GN=RPS25A PE=1 SV=1	RS25A_YEAST,RS25B_YEAST	12039.9	0.978	0	0	0	0	0
W303 (no GFP)	1	Cluster of CBK1 kinase activator protein MOB2 OS=Saccharomyces cerevisiae (strain ATCC 204508 / S288c) GN=MOB2 PE=1 SV=2 (MOB2_YEAST)	CBK1 kinase activator protein MOB2 OS=Saccharomyces cerevisiae (strain ATCC 204508 / S288c) GN=MOB2 PE=1 SV=2	MOB2_YEAST	33276.6	0.953	0	0	0	0	0
W303 (no GFP)	1	Cluster of Heat shock protein homolog SSE1 OS=Saccharomyces cerevisiae (strain ATCC 204508 / S288c) GN=SSE1 PE=1 SV=4 (HSP7F_YEAST)	Heat shock protein homolog SSE1 OS=Saccharomyces cerevisiae (strain ATCC 204508 / S288c) GN=SSE1 PE=1 SV=4	HSP7F_YEAST	77368.6	0.385	0	0	0	0	0
W303 (no GFP)	1	Cluster of 60S ribosomal protein L7-A OS=Saccharomyces cerevisiae (strain ATCC 204508 / S288c) GN=RPL7A PE=1 SV=3 (RL7A_YEAST)	60S ribosomal protein L7-A OS=Saccharomyces cerevisiae (strain ATCC 204508 / S288c) GN=RPL7A PE=1 SV=3	RL7A_YEAST	27639.6	0.998	0	0	0	0	0
W303 (no GFP)	1	Cluster of La protein homolog OS=Saccharomyces cerevisiae (strain ATCC 204508 / S288c) GN=LHP1 PE=1 SV=2 (LHP1_YEAST)	La protein homolog OS=Saccharomyces cerevisiae (strain ATCC 204508 / S288c) GN=LHP1 PE=1 SV=2	LHP1_YEAST	32104.9	0.945	0	0	0	0	0
W303 (no GFP)	1	Cluster of Protein SSO2 OS=Saccharomyces cerevisiae (strain ATCC 204508 / S288c) GN=SSO2 PE=1 SV=2 (SSO2_YEAST)	Protein SSO2 OS=Saccharomyces cerevisiae (strain ATCC 204508 / S288c) GN=SSO2 PE=1 SV=2	SSO2_YEAST	33733.7	0.887	0	0	0	0	0
W303 (no GFP)	1	Cluster of Inorganic phosphate transporter PHO84 OS=Saccharomyces cerevisiae (strain ATCC 204508 / S288c) GN=PHO84 PE=1 SV=2 (PHO84_YEAST)	Inorganic phosphate transporter PHO84 OS=Saccharomyces cerevisiae (strain ATCC 204508 / S288c) GN=PHO84 PE=1 SV=2	PHO84_YEAST	64384.6	0.105	0	0	0	0	0
W303 (no GFP)	1	Cluster of 40S ribosomal protein S1-A OS=Saccharomyces cerevisiae (strain RM11-1a) GN=RPS1A PE=3 SV=1 (RS3A1_YEAS1)	40S ribosomal protein S1-B OS=Saccharomyces cerevisiae (strain RM11-1a) GN=RPS1B PE=3 SV=1	RS3A2_YEAS1	28812.9	1	0	0	5	0.0003	0.125
W303 (no GFP)	1	Cluster of Endoplasmic reticulum chaperone BiP OS=Saccharomyces cerevisiae (strain ATCC 204508 / S288c) OX=559292 GN=KAR2 PE=1 SV=1 (sp|P16474|BIP_YEAST)	Endoplasmic reticulum chaperone BiP OS=Saccharomyces cerevisiae (strain ATCC 204508 / S288c) OX=559292 GN=KAR2 PE=1 SV=1	sp|P16474|BIP_YEAST	0	0.828	0	0	1	0.0001	0
W303 (no GFP)	1	Cluster of 60S ribosomal protein L8-B OS=Saccharomyces cerevisiae (strain ATCC 204508 / S288c) GN=RPL8B PE=1 SV=3 (RL8B_YEAST)	60S ribosomal protein L8-B OS=Saccharomyces cerevisiae (strain ATCC 204508 / S288c) GN=RPL8B PE=1 SV=3	RL8B_YEAST	28112.8	0.095	0	0	1	0.0001	0.043
W303 (no GFP)	1	Cluster of Polyadenylate-binding protein, cytoplasmic and nuclear OS=Saccharomyces cerevisiae (strain ATCC 204508 / S288c) GN=PAB1 PE=1 SV=4 (PABP_YEAST)	Polyadenylate-binding protein, cytoplasmic and nuclear OS=Saccharomyces cerevisiae (strain ATCC 204508 / S288c) GN=PAB1 PE=1 SV=4	PABP_YEAST	64345.4	0.294	0	0	0	0	0
W303 (no GFP)	1	Cluster of Vesicular-fusion protein SEC18 OS=Saccharomyces cerevisiae (strain ATCC 204508 / S288c) GN=SEC18 PE=1 SV=2 (SEC18_YEAST)	Vesicular-fusion protein SEC18 OS=Saccharomyces cerevisiae (strain ATCC 204508 / S288c) GN=SEC18 PE=1 SV=2	SEC18_YEAST	84060.2	0.462	0	0	0	0	0
W303 (no GFP)	2	Cluster of Pyruvate kinase 1 OS=Saccharomyces cerevisiae (strain ATCC 204508 / S288c) GN=CDC19 PE=1 SV=2 (KPYK1_YEAST)	Pyruvate kinase 1 OS=Saccharomyces cerevisiae (strain ATCC 204508 / S288c) GN=CDC19 PE=1 SV=2	KPYK1_YEAST	54545.4	1	17	19	31	0.0014	0.374
W303 (no GFP)	2	Cluster of Protein MKT1 OS=Saccharomyces cerevisiae (strain ATCC 204508 / S288c) GN=MKT1 PE=1 SV=2 (MKT1_YEAST)	Protein MKT1 OS=Saccharomyces cerevisiae (strain ATCC 204508 / S288c) GN=MKT1 PE=1 SV=2	MKT1_YEAST	94499.4	1	17	19	32	0.0014	0.227
W303 (no GFP)	2	Cluster of Elongation factor 2 OS=Saccharomyces cerevisiae (strain ATCC 204508 / S288c) GN=EFT1 PE=1 SV=1 (EF2_YEAST)	Elongation factor 2 OS=Saccharomyces cerevisiae (strain ATCC 204508 / S288c) GN=EFT1 PE=1 SV=1	EF2_YEAST	93290.3	1	16	17	23	0.001	0.198
W303 (no GFP)	2	Cluster of Actin OS=Saccharomyces cerevisiae (strain ATCC 204508 / S288c) GN=ACT1 PE=1 SV=1 (ACT_YEAST)	Actin OS=Saccharomyces cerevisiae (strain ATCC 204508 / S288c) GN=ACT1 PE=1 SV=1	ACT_YEAST	41690.4	1	14	23	49	0.0022	0.459
W303 (no GFP)	2	Cluster of Myosin-2 OS=Saccharomyces cerevisiae (strain ATCC 204508 / S288c) GN=MYO2 PE=1 SV=1 (MYO2_YEAST)	Myosin-2 OS=Saccharomyces cerevisiae (strain ATCC 204508 / S288c) GN=MYO2 PE=1 SV=1	MYO2_YEAST	180687	1	14	14	20	0.0009	0.101
W303 (no GFP)	2	Cluster of 60S ribosomal protein L3 OS=Saccharomyces cerevisiae (strain ATCC 204508 / S288c) GN=RPL3 PE=1 SV=4 (RL3_YEAST)	60S ribosomal protein L3 OS=Saccharomyces cerevisiae (strain ATCC 204508 / S288c) GN=RPL3 PE=1 SV=4	RL3_YEAST	43757.9	1	13	20	29	0.0013	0.346
W303 (no GFP)	2	Cluster of Elongation factor 3A OS=Saccharomyces cerevisiae (strain ATCC 204508 / S288c) GN=YEF3 PE=1 SV=4 (EF3A_YEAST)	Elongation factor 3A OS=Saccharomyces cerevisiae (strain ATCC 204508 / S288c) GN=YEF3 PE=1 SV=4	EF3A_YEAST	115948	1	12	12	12	0.0005	0.119
W303 (no GFP)	2	Cluster of Replication factor A protein 1 OS=Saccharomyces cerevisiae (strain ATCC 204508 / S288c) GN=RFA1 PE=1 SV=1 (RFA1_YEAST)	Replication factor A protein 1 OS=Saccharomyces cerevisiae (strain ATCC 204508 / S288c) GN=RFA1 PE=1 SV=1	RFA1_YEAST	70350.2	1	12	12	18	0.0008	0.184
W303 (no GFP)	2	Cluster of Phosphoglycerate kinase OS=Saccharomyces cerevisiae (strain ATCC 204508 / S288c) GN=PGK1 PE=1 SV=2 (PGK_YEAST)	Phosphoglycerate kinase OS=Saccharomyces cerevisiae (strain ATCC 204508 / S288c) GN=PGK1 PE=1 SV=2	PGK_YEAST	44739.6	1	11	11	15	0.0007	0.269
W303 (no GFP)	2	Cluster of V-type proton ATPase subunit B OS=Saccharomyces cerevisiae (strain ATCC 204508 / S288c) GN=VMA2 PE=1 SV=2 (VATB_YEAST)	V-type proton ATPase subunit B OS=Saccharomyces cerevisiae (strain ATCC 204508 / S288c) GN=VMA2 PE=1 SV=2	VATB_YEAST	57751.6	1	11	12	15	0.0007	0.24
W303 (no GFP)	2	Cluster of Plasma membrane ATPase 1 OS=Saccharomyces cerevisiae (strain ATCC 204508 / S288c) GN=PMA1 PE=1 SV=2 (PMA1_YEAST)	Plasma membrane ATPase 1 OS=Saccharomyces cerevisiae (strain ATCC 204508 / S288c) GN=PMA1 PE=1 SV=2	PMA1_YEAST	99621.6	1	11	16	25	0.0011	0.124
W303 (no GFP)	2	Cluster of Pyruvate decarboxylase isozyme 1 OS=Saccharomyces cerevisiae (strain ATCC 204508 / S288c) GN=PDC1 PE=1 SV=7 (PDC1_YEAST)	Pyruvate decarboxylase isozyme 1 OS=Saccharomyces cerevisiae (strain ATCC 204508 / S288c) GN=PDC1 PE=1 SV=7	PDC1_YEAST	61496.9	1	11	15	25	0.0011	0.258
W303 (no GFP)	2	Cluster of PAB1-binding protein 1 OS=Saccharomyces cerevisiae (strain ATCC 204508 / S288c) GN=PBP1 PE=1 SV=1 (PBP1_YEAST)	PAB1-binding protein 1 OS=Saccharomyces cerevisiae (strain ATCC 204508 / S288c) GN=PBP1 PE=1 SV=1	PBP1_YEAST	78783	1	10	12	18	0.0008	0.194
W303 (no GFP)	2	Cluster of 60S ribosomal protein L10 OS=Saccharomyces cerevisiae (strain ATCC 204508 / S288c) GN=RPL10 PE=1 SV=1 (RL10_YEAST)	60S ribosomal protein L10 OS=Saccharomyces cerevisiae (strain ATCC 204508 / S288c) GN=RPL10 PE=1 SV=1	RL10_YEAST	25362.1	1	10	13	17	0.0007	0.339
W303 (no GFP)	2	Cluster of 1,3-beta-glucan synthase component FKS1 OS=Saccharomyces cerevisiae (strain ATCC 204508 / S288c) GN=FKS1 PE=1 SV=2 (FKS1_YEAST)	1,3-beta-glucan synthase component FKS1 OS=Saccharomyces cerevisiae (strain ATCC 204508 / S288c) GN=FKS1 PE=1 SV=2	FKS1_YEAST	214859	1	9	9	9	0.0004	0.048
W303 (no GFP)	2	Cluster of Protein URA2 OS=Saccharomyces cerevisiae (strain ATCC 204508 / S288c) GN=URA2 PE=1 SV=5 (PYR1_YEAST)	Protein URA2 OS=Saccharomyces cerevisiae (strain ATCC 204508 / S288c) GN=URA2 PE=1 SV=5	PYR1_YEAST	245045	1	9	9	11	0.0005	0.0411
W303 (no GFP)	2	Cluster of Alcohol dehydrogenase 1 OS=Saccharomyces cerevisiae (strain ATCC 204508 / S288c) GN=ADH1 PE=1 SV=5 (ADH1_YEAST)	Alcohol dehydrogenase 1 OS=Saccharomyces cerevisiae (strain ATCC 204508 / S288c) GN=ADH1 PE=1 SV=5	ADH1_YEAST	36848.7	1	9	10	16	0.0007	0.239
W303 (no GFP)	2	Cluster of ATP-dependent 6-phosphofructokinase subunit alpha OS=Saccharomyces cerevisiae (strain ATCC 204508 / S288c) GN=PFK1 PE=1 SV=1 (PFKA1_YEAST)	ATP-dependent 6-phosphofructokinase subunit alpha OS=Saccharomyces cerevisiae (strain ATCC 204508 / S288c) GN=PFK1 PE=1 SV=1	PFKA1_YEAST	107973	1	8	8	9	0.0004	0.0811
W303 (no GFP)	2	Cluster of Dual specificity protein kinase YAK1 OS=Saccharomyces cerevisiae (strain ATCC 204508 / S288c) GN=YAK1 PE=1 SV=1 (YAK1_YEAST)	Dual specificity protein kinase YAK1 OS=Saccharomyces cerevisiae (strain ATCC 204508 / S288c) GN=YAK1 PE=1 SV=1	YAK1_YEAST	91247.1	1	8	8	9	0.0004	0.103
W303 (no GFP)	2	Cluster of Nucleoporin NUP116/NSP116 OS=Saccharomyces cerevisiae (strain ATCC 204508 / S288c) GN=NUP116 PE=1 SV=2 (NU116_YEAST)	Nucleoporin NUP116/NSP116 OS=Saccharomyces cerevisiae (strain ATCC 204508 / S288c) GN=NUP116 PE=1 SV=2	NU116_YEAST	116236	1	8	8	8	0.0004	0.0782
W303 (no GFP)	2	Cluster of Enolase 2 OS=Saccharomyces cerevisiae (strain ATCC 204508 / S288c) GN=ENO2 PE=1 SV=2 (ENO2_YEAST)	Enolase 2 OS=Saccharomyces cerevisiae (strain ATCC 204508 / S288c) GN=ENO2 PE=1 SV=2	ENO2_YEAST	46915.1	1	7	7	12	0.0005	0.197
W303 (no GFP)	2	Cluster of Magnesium-activated aldehyde dehydrogenase, cytosolic OS=Saccharomyces cerevisiae (strain ATCC 204508 / S288c) GN=ALD6 PE=1 SV=4 (ALDH6_YEAST)	Magnesium-activated aldehyde dehydrogenase, cytosolic OS=Saccharomyces cerevisiae (strain ATCC 204508 / S288c) GN=ALD6 PE=1 SV=4	ALDH6_YEAST	54415.5	1	7	7	8	0.0004	0.146
W303 (no GFP)	2	Cluster of Activator of SKN7 protein 10 OS=Saccharomyces cerevisiae (strain ATCC 204508 / S288c) GN=ASK10 PE=1 SV=2 (ASK10_YEAST)	Activator of SKN7 protein 10 OS=Saccharomyces cerevisiae (strain ATCC 204508 / S288c) GN=ASK10 PE=1 SV=2	ASK10_YEAST	126868	1	7	7	9	0.0004	0.0794
W303 (no GFP)	2	Cluster of 40S ribosomal protein S3 OS=Saccharomyces cerevisiae (strain ATCC 204508 / S288c) GN=RPS3 PE=1 SV=5 (RS3_YEAST)	40S ribosomal protein S3 OS=Saccharomyces cerevisiae (strain ATCC 204508 / S288c) GN=RPS3 PE=1 SV=5	RS3_YEAST	26503	1	7	8	13	0.0006	0.325
W303 (no GFP)	2	Cluster of General negative regulator of transcription subunit 1 OS=Saccharomyces cerevisiae (strain ATCC 204508 / S288c) GN=CDC39 PE=1 SV=3 (NOT1_YEAST)	General negative regulator of transcription subunit 1 OS=Saccharomyces cerevisiae (strain ATCC 204508 / S288c) GN=CDC39 PE=1 SV=3	NOT1_YEAST	240290	1	7	7	7	0.0003	0.0346
W303 (no GFP)	2	Cluster of Serine/threonine-protein kinase TOR1 OS=Saccharomyces cerevisiae (strain ATCC 204508 / S288c) GN=TOR1 PE=1 SV=3 (TOR1_YEAST)	Serine/threonine-protein kinase TOR1 OS=Saccharomyces cerevisiae (strain ATCC 204508 / S288c) GN=TOR1 PE=1 SV=3	TOR1_YEAST	281152	1	7	7	9	0.0004	0.0312
W303 (no GFP)	2	Cluster of Elongation factor 1-alpha OS=Saccharomyces cerevisiae (strain ATCC 204508 / S288c) GN=TEF1 PE=1 SV=1 (EF1A_YEAST)	Elongation factor 1-alpha OS=Saccharomyces cerevisiae (strain ATCC 204508 / S288c) GN=TEF1 PE=1 SV=1	EF1A_YEAST	50032.6	1	7	9	15	0.0007	0.175
W303 (no GFP)	2	Cluster of Protein transport protein SEC23 OS=Saccharomyces cerevisiae (strain ATCC 204508 / S288c) GN=SEC23 PE=1 SV=1 (SEC23_YEAST)	Protein transport protein SEC23 OS=Saccharomyces cerevisiae (strain ATCC 204508 / S288c) GN=SEC23 PE=1 SV=1	SEC23_YEAST	85387.6	1	7	7	8	0.0004	0.0964
W303 (no GFP)	2	Cluster of 40S ribosomal protein S18-A OS=Saccharomyces cerevisiae (strain ATCC 204508 / S288c) GN=RPS18A PE=1 SV=1 (RS18A_YEAST)	40S ribosomal protein S18-A OS=Saccharomyces cerevisiae (strain ATCC 204508 / S288c) GN=RPS18A PE=1 SV=1	RS18A_YEAST	17037.9	1	7	11	15	0.0007	0.411
W303 (no GFP)	2	Cluster of ATP-dependent RNA helicase eIF4A OS=Saccharomyces cerevisiae (strain YJM789) GN=TIF1 PE=3 SV=1 (IF4A_YEAS7)	ATP-dependent RNA helicase eIF4A OS=Saccharomyces cerevisiae (strain YJM789) GN=TIF1 PE=3 SV=1	IF4A_YEAS7	44698.3	1	6	7	7	0.0003	0.17
W303 (no GFP)	2	Cluster of Adenosylhomocysteinase OS=Saccharomyces cerevisiae (strain ATCC 204508 / S288c) GN=SAH1 PE=1 SV=1 (SAHH_YEAST)	Adenosylhomocysteinase OS=Saccharomyces cerevisiae (strain ATCC 204508 / S288c) GN=SAH1 PE=1 SV=1	SAHH_YEAST	49125.8	1	6	6	8	0.0004	0.147
W303 (no GFP)	2	Cluster of Mitochondrial outer membrane protein porin 1 OS=Saccharomyces cerevisiae (strain ATCC 204508 / S288c) GN=POR1 PE=1 SV=4 (VDAC1_YEAST)	Mitochondrial outer membrane protein porin 1 OS=Saccharomyces cerevisiae (strain ATCC 204508 / S288c) GN=POR1 PE=1 SV=4	VDAC1_YEAST	30429.5	1	6	6	6	0.0003	0.247
W303 (no GFP)	2	Cluster of Asparagine-rich protein OS=Saccharomyces cerevisiae (strain ATCC 204508 / S288c) GN=NRP1 PE=1 SV=2 (NRP1_YEAST)	Asparagine-rich protein OS=Saccharomyces cerevisiae (strain ATCC 204508 / S288c) GN=NRP1 PE=1 SV=2	NRP1_YEAST	79299.7	1	6	6	9	0.0004	0.113
W303 (no GFP)	2	Cluster of 40S ribosomal protein S14-B OS=Saccharomyces cerevisiae (strain ATCC 204508 / S288c) GN=RPS14B PE=1 SV=2 (RS14B_YEAST)	40S ribosomal protein S14-B OS=Saccharomyces cerevisiae (strain ATCC 204508 / S288c) GN=RPS14B PE=1 SV=2	RS14B_YEAST	14649.8	1	6	7	11	0.0005	0.529
W303 (no GFP)	2	Cluster of Protein PBP4 OS=Saccharomyces cerevisiae (strain ATCC 204508 / S288c) GN=PBP4 PE=1 SV=1 (PBP4_YEAST)	Protein PBP4 OS=Saccharomyces cerevisiae (strain ATCC 204508 / S288c) GN=PBP4 PE=1 SV=1	PBP4_YEAST	19881.4	1	6	6	8	0.0004	0.373
W303 (no GFP)	2	Cluster of 40S ribosomal protein S5 OS=Saccharomyces cerevisiae (strain ATCC 204508 / S288c) GN=RPS5 PE=1 SV=3 (RS5_YEAST)	40S ribosomal protein S5 OS=Saccharomyces cerevisiae (strain ATCC 204508 / S288c) GN=RPS5 PE=1 SV=3	RS5_YEAST	25038.5	1	6	6	9	0.0004	0.302
W303 (no GFP)	2	Cluster of 60S ribosomal protein L4-B OS=Saccharomyces cerevisiae (strain ATCC 204508 / S288c) GN=RPL4B PE=1 SV=2 (RL4B_YEAST)	60S ribosomal protein L4-B OS=Saccharomyces cerevisiae (strain ATCC 204508 / S288c) GN=RPL4B PE=1 SV=2	RL4B_YEAST	39062	1	6	8	8	0.0004	0.232
W303 (no GFP)	2	Cluster of Protein LSM12 OS=Saccharomyces cerevisiae (strain ATCC 204508 / S288c) GN=LSM12 PE=1 SV=1 (LSM12_YEAST)	Protein LSM12 OS=Saccharomyces cerevisiae (strain ATCC 204508 / S288c) GN=LSM12 PE=1 SV=1	LSM12_YEAST	21314	1	6	6	8	0.0004	0.283
W303 (no GFP)	2	Cluster of 40S ribosomal protein S20 OS=Saccharomyces cerevisiae (strain ATCC 204508 / S288c) GN=RPS20 PE=1 SV=3 (RS20_YEAST)	40S ribosomal protein S20 OS=Saccharomyces cerevisiae (strain ATCC 204508 / S288c) GN=RPS20 PE=1 SV=3	RS20_YEAST	13906.8	1	6	6	10	0.0004	0.455
W303 (no GFP)	2	Cluster of 40S ribosomal protein S6-A OS=Saccharomyces cerevisiae (strain ATCC 204508 / S288c) GN=RPS6A PE=1 SV=1 (RS6A_YEAST)	40S ribosomal protein S6-A OS=Saccharomyces cerevisiae (strain ATCC 204508 / S288c) GN=RPS6A PE=1 SV=1	RS6A_YEAST	26997.2	1	6	7	11	0.0005	0.305
W303 (no GFP)	2	Cluster of Protein WHI3 OS=Saccharomyces cerevisiae (strain ATCC 204508 / S288c) GN=WHI3 PE=1 SV=1 (WHI3_YEAST)	Protein WHI3 OS=Saccharomyces cerevisiae (strain ATCC 204508 / S288c) GN=WHI3 PE=1 SV=1	WHI3_YEAST	71254.5	1	5	5	7	0.0003	0.0862
W303 (no GFP)	2	Cluster of Coatomer subunit beta OS=Saccharomyces cerevisiae (strain ATCC 204508 / S288c) GN=SEC26 PE=1 SV=2 (COPB_YEAST)	Coatomer subunit beta OS=Saccharomyces cerevisiae (strain ATCC 204508 / S288c) GN=SEC26 PE=1 SV=2	COPB_YEAST	109024	1	5	5	5	0.0002	0.0534
W303 (no GFP)	2	Cluster of Serine/threonine-protein kinase SCH9 OS=Saccharomyces cerevisiae (strain ATCC 204508 / S288c) GN=SCH9 PE=1 SV=3 (SCH9_YEAST)	Serine/threonine-protein kinase SCH9 OS=Saccharomyces cerevisiae (strain ATCC 204508 / S288c) GN=SCH9 PE=1 SV=3	SCH9_YEAST	91813.5	1	5	5	5	0.0002	0.0534
W303 (no GFP)	2	Cluster of Guanine nucleotide-binding protein subunit beta-like protein OS=Saccharomyces cerevisiae (strain ATCC 204508 / S288c) GN=ASC1 PE=1 SV=4 (GBLP_YEAST)	Guanine nucleotide-binding protein subunit beta-like protein OS=Saccharomyces cerevisiae (strain ATCC 204508 / S288c) GN=ASC1 PE=1 SV=4	GBLP_YEAST	34805.9	1	5	5	6	0.0003	0.172
W303 (no GFP)	2	Cluster of 40S ribosomal protein S4-A OS=Saccharomyces cerevisiae (strain ATCC 204508 / S288c) GN=RPS4A PE=1 SV=1 (RS4A_YEAST)	40S ribosomal protein S4-A OS=Saccharomyces cerevisiae (strain ATCC 204508 / S288c) GN=RPS4A PE=1 SV=1	RS4A_YEAST	29411.2	1	5	6	6	0.0003	0.184
W303 (no GFP)	2	Cluster of ATP-dependent molecular chaperone HSC82 OS=Saccharomyces cerevisiae (strain ATCC 204508 / S288c) GN=HSC82 PE=1 SV=4 (HSC82_YEAST)	ATP-dependent molecular chaperone HSC82 OS=Saccharomyces cerevisiae (strain ATCC 204508 / S288c) GN=HSC82 PE=1 SV=4	HSC82_YEAST	80903.4	1	5	5	6	0.0003	0.0922
W303 (no GFP)	2	Cluster of Uncharacterized protein YMR124W OS=Saccharomyces cerevisiae (strain ATCC 204508 / S288c) GN=YMR124W PE=1 SV=2 (YM11_YEAST)	Uncharacterized protein YMR124W OS=Saccharomyces cerevisiae (strain ATCC 204508 / S288c) GN=YMR124W PE=1 SV=2	YM11_YEAST	105917	1	5	5	7	0.0003	0.0636
W303 (no GFP)	2	Cluster of DNA-directed RNA polymerase II subunit RPB2 OS=Saccharomyces cerevisiae (strain ATCC 204508 / S288c) GN=RPB2 PE=1 SV=2 (RPB2_YEAST)	DNA-directed RNA polymerase II subunit RPB2 OS=Saccharomyces cerevisiae (strain ATCC 204508 / S288c) GN=RPB2 PE=1 SV=2	RPB2_YEAST	138757	1	5	5	5	0.0002	0.0408
W303 (no GFP)	2	Cluster of Acetolactate synthase catalytic subunit, mitochondrial OS=Saccharomyces cerevisiae (strain ATCC 204508 / S288c) GN=ILV2 PE=1 SV=1 (ILVB_YEAST)	Acetolactate synthase catalytic subunit, mitochondrial OS=Saccharomyces cerevisiae (strain ATCC 204508 / S288c) GN=ILV2 PE=1 SV=1	ILVB_YEAST	74937.5	1	5	5	5	0.0002	0.0713
W303 (no GFP)	2	Cluster of 40S ribosomal protein S11-A OS=Saccharomyces cerevisiae (strain ATCC 204508 / S288c) GN=RPS11A PE=1 SV=1 (RS11A_YEAST)	40S ribosomal protein S11-A OS=Saccharomyces cerevisiae (strain ATCC 204508 / S288c) GN=RPS11A PE=1 SV=1	RS11A_YEAST	17748.8	1	5	8	17	0.0007	0.314
W303 (no GFP)	2	Cluster of 40S ribosomal protein S13 OS=Saccharomyces cerevisiae (strain ATCC 204508 / S288c) GN=RPS13 PE=1 SV=3 (RS13_YEAST)	40S ribosomal protein S13 OS=Saccharomyces cerevisiae (strain ATCC 204508 / S288c) GN=RPS13 PE=1 SV=3	RS13_YEAST	17029.8	1	4	4	4	0.0002	0.298
W303 (no GFP)	2	Cluster of Protein transport protein SEC24 OS=Saccharomyces cerevisiae (strain ATCC 204508 / S288c) GN=SEC24 PE=1 SV=1 (SEC24_YEAST)	Protein transport protein SEC24 OS=Saccharomyces cerevisiae (strain ATCC 204508 / S288c) GN=SEC24 PE=1 SV=1	SEC24_YEAST	103639	1	4	4	4	0.0002	0.0454
W303 (no GFP)	2	Cluster of SWI/SNF complex subunit SWI3 OS=Saccharomyces cerevisiae (strain ATCC 204508 / S288c) GN=SWI3 PE=1 SV=1 (SWI3_YEAST)	SWI/SNF complex subunit SWI3 OS=Saccharomyces cerevisiae (strain ATCC 204508 / S288c) GN=SWI3 PE=1 SV=1	SWI3_YEAST	92928.5	1	4	4	5	0.0002	0.0533
W303 (no GFP)	2	Cluster of Homocysteine/cysteine synthase OS=Saccharomyces cerevisiae (strain ATCC 204508 / S288c) GN=MET17 PE=1 SV=3 (CYSD_YEAST)	Homocysteine/cysteine synthase OS=Saccharomyces cerevisiae (strain ATCC 204508 / S288c) GN=MET17 PE=1 SV=3	CYSD_YEAST	48672.3	1	4	4	4	0.0002	0.104
W303 (no GFP)	2	Cluster of Glucan 1,3-beta-glucosidase OS=Saccharomyces cerevisiae (strain ATCC 204508 / S288c) GN=BGL2 PE=1 SV=1 (BGL2_YEAST)	Glucan 1,3-beta-glucosidase OS=Saccharomyces cerevisiae (strain ATCC 204508 / S288c) GN=BGL2 PE=1 SV=1	BGL2_YEAST	34118.6	1	4	4	6	0.0003	0.144
W303 (no GFP)	2	Cluster of Endoplasmic reticulum chaperone BiP OS=Saccharomyces cerevisiae (strain ATCC 204508 / S288c) OX=559292 GN=KAR2 PE=1 SV=1 (sp|P16474|BIP_YEAST)	Endoplasmic reticulum chaperone BiP OS=Saccharomyces cerevisiae (strain ATCC 204508 / S288c) OX=559292 GN=KAR2 PE=1 SV=1	sp|P16474|BIP_YEAST	0	1	4	4	6	0.0003	0
W303 (no GFP)	2	Cluster of Protein JSN1 OS=Saccharomyces cerevisiae (strain ATCC 204508 / S288c) GN=JSN1 PE=1 SV=1 (JSN1_YEAST)	Protein JSN1 OS=Saccharomyces cerevisiae (strain ATCC 204508 / S288c) GN=JSN1 PE=1 SV=1	JSN1_YEAST	120377	1	4	4	4	0.0002	0.0348
W303 (no GFP)	2	Cluster of Serine/threonine-protein kinase CBK1 OS=Saccharomyces cerevisiae (strain ATCC 204508 / S288c) GN=CBK1 PE=1 SV=1 (CBK1_YEAST)	Serine/threonine-protein kinase CBK1 OS=Saccharomyces cerevisiae (strain ATCC 204508 / S288c) GN=CBK1 PE=1 SV=1	CBK1_YEAST	86946.9	1	4	4	5	0.0002	0.0476
W303 (no GFP)	2	Cluster of Myosin-5 OS=Saccharomyces cerevisiae (strain YJM789) GN=MYO5 PE=3 SV=1 (MYO5_YEAS7)	Myosin-5 OS=Saccharomyces cerevisiae (strain YJM789) GN=MYO5 PE=3 SV=1	MYO5_YEAS7	136904	1	4	4	4	0.0002	0.0361
W303 (no GFP)	2	Cluster of Heat shock protein SSA2 OS=Saccharomyces cerevisiae (strain ATCC 204508 / S288c) GN=SSA2 PE=1 SV=3 (HSP72_YEAST)	Heat shock protein SSA2 OS=Saccharomyces cerevisiae (strain ATCC 204508 / S288c) GN=SSA2 PE=1 SV=3	HSP72_YEAST	69471.8	1	4	5	35	0.0015	0.307
W303 (no GFP)	2	Cluster of Protein EMP47 OS=Saccharomyces cerevisiae (strain ATCC 204508 / S288c) GN=EMP47 PE=1 SV=1 (EMP47_YEAST)	Protein EMP47 OS=Saccharomyces cerevisiae (strain ATCC 204508 / S288c) GN=EMP47 PE=1 SV=1	EMP47_YEAST	50332.5	1	4	4	4	0.0002	0.0989
[truncated: 131 more rows]

## Sheet: vps4Δpom152Δ (no GFP)
Genotype	Biological replicate #	Cluster	Protein name	Protein accession numbers	Protein molecular weight (Da)	Protein identification probability	Exclusive unique peptide count	Exclusive unique spectrum count	Total spectrum count	Percentage of total spectra	Percentage sequence coverage
[truncated: 392 more rows]
