# Supplementary material for: An ESCRT-LEM protein surveillance system is poised to directly monitor the nuclear envelope and nuclear transport system
Source: eLife. 2019 Apr 3;8:e45284. doi: 10.7554/eLife.45284 (PMC6461442; doi:10.7554/eLife.45284)
Supplement: Supplementary file 1. [file elife-45284-supp1.xlsx]

## Sheet: Sheet1
Supplementary File 1: Yeast Strains
Name	Genotype	Origin	Generation
W303a	MATa, ade2-1 can1-100 his3-11,15 leu2-3,112 trp1-1 ura3-1	EUROSCARF
W303α	MATα, ade2-1 can1-100 his3-11,15 leu2-3,112 trp1-1 ura3-1	EUROSCARF
BWCPL1314	W303, HEH2-mCherry::natMX6	This study	Integration through PCR product transformation
BWCPL656	W303, vps4Δ::kanMX6 pom152Δ::natMX6	Webster et al. 2014
CPL186	W303, NUR1-GFP::HIS3	This study	Integration through PCR product transformation
CPL1324	apq12Δ::natMX6 NLS-GFP::URA3	Webster, Thaller et al. 2016
CPL1325	chm7Δ::kanMX6 apq12Δ::natMX6 NLS-GFP::URA3	Webster, Thaller et al. 2016
CPL1401	HEH1-3xHA::HIS3	This study	PCR based integration using pFA6a-3xHA-HIS3
CPL1402	HEH1-3xHA::HIS3 nur1Δ::kanMX6	This study	Progeny from cross between CPL1393 and CPL1401
CPL1414	W303, TRP1::GAL1-CHM7-GFP::HIS3 HEH2-GBP-mCherry::hphMX6	This study	PCR based integration using pFA6a-GBP-mCherry-hphMX6
DTCPL81	W303, CHM7-GFP::HIS3	Webster, Thaller et al. 2016
DTCPL133	W303, CHM7-GFP::HIS3 vps4Δ::kanMX6 pom152Δ::natMX6	This study	Progeny from cross between BWCPL656 and BWCPL1635
DTCPL258	W303, Chm7-mEGFP::kanMX6 nup116Δ::hphMX6	Webster, Thaller et al. 2016
DTCPL378	W303, HEH1-mCherry::natMX6	This study	Integration through PCR product transformation
DTCPL394	W303, chm7OPEN-(1-369)-GFP::HIS3 NUP170-mCherry::kanMX6 heh1Δ::hphMX6	This study	Progeny from cross between DTCPL255 and BWCPL1476
DTCPL413	W303, chm7OPEN-(1-369)-GFP::HIS3	This study	Integration through PCR product transformation
DTCPL510	W303, TRP1::GAL1-CHM7-GFP::HIS3 HEH2-mCherry::natMX6	This study	Progeny from cross between DTCPL263 and BWCPL1314
DTCPL538	W303, CHM7-GFP::HIS3 TRP1::GAL1-HEH1-RFP::natMX6	This study	Progeny from cross between CPL519 and DTCPL85
DTCPL567	W303, CHM7-GFP::HIS3 NUP170-mCherry::kanMX6 apq12Δ::natMX6	Webster, Thaller et al. 2016
DTCPL733	W303, chm7OPEN-(1-369)-GFP::HIS3 HEH2-mCherry::natMX6	This study	Progeny from cross between DTCPL417 and BWCPL1314
DTCPL734	W303, chm7OPEN-(1-369)-GFP::HIS3 HEH1-mCherry::natMX6	This study	Progeny from cross between DTCPL417 and DTCPL378
DTCPL756	W303, chm7OPEN-(1-369)-mCherry::kanMX6 Nur1-GFP::HIS3	This study	Progeny from cross between DTCPL611 and CPL186
DTCPL805	W303, chm7OPEN-(1-369)-GFP::HIS3 nur1Δ::kanMX6	This study	Progeny from cross between DTCPL396 and CPL291
DTCPL1013	W303, CHM7-GFP::kanMX6 HIS3::GAL1-heh1-(442-834)-RFP::natMX6	This study	Progeny from cross between DTCPL795 x DTCPL981
DTCPL1357	W303, chm7OPEN-(1-369)-mCherry::kanMX6 VPS4-3xHA-GFP::HIS3	This study	Progeny from cross between DTCPL611 and DTCPL1320
DTCPL1390	W303, TRP1::GAL1-CHM7-GFP::HIS3 HEH2-GBP-mCherry::hphMX6 heh1Δ::natMX6	This study	Progeny from cross between CPL1414 and PCCPL785
DTCPL1393	W303, TRP1::GAL1-CHM7-GFP::HIS3 HEH2-GBP-mCherry::hphMX6 snf7Δ::kanMX6	This study	Progeny from cross between CPL1414 and BWCPL1068
DTCPL1395	W303, TRP1::GAL1-CHM7-GFP::HIS3 HEH2-GBP-mCherry::hphMX6 vps4Δ::kanMX6	This study	Progeny from cross between CPL1414 and BWCPL186
DTCPL1433	W303, TRP1::GAL1-CHM7-GFP::HIS3 HEH2-GBP-mCherry::hphMX6 nur1Δ::kanMX6	This study	Progeny from cross between CPL1414 and CPL1393
DTCPL1460	W303, TRP1::GAL1-CHM7-GFP::HIS3 HEH1-mCherry::natMX6 HEH2-GBP::kanMX6	This study	Progeny from cross between DTCPL1428 and DTCPL378
DTCPL1469	W303, TRP1::GAL1-CHM7-GFP::HIS3 HEH2-GBP-mCherry::hphMX6 heh1(1-735)-3xHA::kanMX6	This study	Progeny from cross between CPL542 and CPL1414
DTCPL1479	W303, chm7OPEN-(1-369)-mCherry::kanMX6 VPS4-3xHA-GFP::HIS3 vps2Δ::hphMX6	This study	Progeny from cross between DTCPL1357 and BWCPL275
DTCPL1482	W303, chm7OPEN-(1-369)-mCherry::kanMX6 VPS4-3xHA-GFP::HIS3 vps24Δ::hphMX6	This study	Progeny from cross between DTCPL1357 and BWCPL273
DTCPL1496	W303, kanMX6::GAL1-CHM7-GFP::natMX6 xpo1Δ::LEU2 pRS313-XPO1-T539C	This study	Progeny from cross between BMY624 and DTCPL1477, transformed with linearized pKW1803
DTCPL1498	W303, heh1Δ::hphMX6 apq12Δ::natMX6	This study	Progeny from cross PCCPL249 and BWCPL1476
DTCPL1511	W303, chm7OPEN-(1-369)-mCherry::kanMX6 VPS4-3xHA-GFP::HIS3 did2Δ::hphMX6	This study	Progeny from cross between DTCPL1357 and BWCPL693
DTCPL1517	W303, TRP1::GAL1-HEH1-GFP::HIS3 apq12Δ::natMX6	This study	Progeny from cross between CPL601 and DTCPL1498
DTCPL1519	W303, HIS3::GAL1-heh1-(442-835)-GFP::natMX6 apq12Δ::natMX6	This study	Progeny from cross between CPL602 and DTCPL1498
DTCPL1520	W303, HIS3::GAL1-heh1-(1-735)-mCherry::natMX6 apq12Δ::natMX6	This study	Progeny from cross DTCPL1289 and DTCPL1498
DTCPL1540	W303, chm7OPEN-(1-369)-mCherry::kanMX6 VPS4-3xHA-GFP::HIS3 snf7Δ::hphMX6	This study	Progeny from cross between DTCPL1357 and BWCPL339
DTCPL1543	W303, chm7OPEN-(1-369)-mCherry::kanMX6 VPS4-3xHA-GFP::HIS3 vps60Δ::hphMX6	This study	Progeny from cross between DTCPL1357 and BWCPL695
DTCPL1546	W303, chm7OPEN-(1-369)-mCherry::kanMX6 VPS4-3xHA-GFP::HIS3 ist1Δ::hphMX6	This study	Progeny from cross between DTCPL1357 and BWCPL691
DTCPL1570	W303, chm7OPEN(1-369)-GFP::HIS3 xpo1Δ::LEU2 pRS313-XPO1-T539C dsRED-HDEL::TRP1/NAT	This study	PCR based integration using pFA6a-GFP-HIS3 into BMY624
DTCPL1581	W303, kanMX6::GAL1-heh1-(51-834)-GFP::HIS3 apq12Δ::natMX6	This study	Progeny from cross between CPL600 and DTCPL1498
DTCPL1619	W303, CHM7-GFP::kanMX6 HIS3::GAL1-heh1-(442-735)-RFP::natMX6	This study	Progeny from cross between DTCPL85 x DTCPL1605
DTCPL1658	W303, chm7OPEN-(1-369)-mCherry::kanMX6 VPS4-3xHA-GFP::HIS3 vps20Δ::hphMX6	This study	Progeny from cross between DTCPL1357 and BWCPL335
DTCPL1660	W303, pRS406-ADH-GFP xpo1Δ::LEU2 pRS313-XPO1-T539C dsRED-HDEL::TRP1/NAT	This study	Tranformation of BMY624 with linearized pDT22 and pKW1803
DTCPL1661	W303, pRS406-ADH-NES2CHM7-GFP xpo1Δ::LEU2 pRS313-XPO1-T539C dsRED-HDEL::TRP1/NAT	This study	Tranformation of BMY624 with linearized pDT23 and pKW1803
DTCPL1662	W303, pRS406-ADH-NES1-2CHM7-GFP xpo1Δ::LEU2 pRS313-XPO1-T539C dsRED-HDEL::TRP1/NAT	This study	Tranformation of BMY624 with linearized pDT24 and pKW1803
DTCPL1760	W303, pRS406-ADH-NES1CHM7-GFP xpo1Δ::LEU2 pRS313-XPO1-T539C dsRED-HDEL::TRP1/NAT	This study	Integration through PCR product transformation into DTCPL1744
DTMB27	chm7OPEN-(1-369)-mCherry::kanMX6 snf7Δ::hphMX6	This study	Progeny from cross between DTCPL592 and BWCPL399
DTMB33	snf7Δ::hphMX6 apq12Δ::natMX6	This study	Progeny from cross between CPL1326 and BWCPL400
JBCPL04	W303, CHM7-GFP::HIS3 TRP1::GAL1-heh1-(51-834)-RFP::natMX6	This study	Progeny from cross between JBCPL01 and DTCPL85
JBCPL07	W303, CHM7-GFP::kanMX6 HIS3::GAL1-heh1-(303-834)-RFP::natMX6	This study	Progeny from cross between JBCPL03 and DTCPL85
KWY175	W303, xpo1Δ::LEU2 pRS313-XPO1-T539C	Gift from Ben Montpetit
