# Supplementary material for: An ESCRT-LEM protein surveillance system is poised to directly monitor the nuclear envelope and nuclear transport system
Source: eLife. 2019 Apr 3;8:e45284. doi: 10.7554/eLife.45284 (PMC6461442; doi:10.7554/eLife.45284)
Supplement: Supplementary file 2. [file elife-45284-supp2.xlsx]

## Sheet: Sheet1
Fi
Name	Description	Source
pFA6a-TRP1-GAL1	Template for PCR based chromosomal integration of GAL1 promoter	Longtine et al., 1998
pFA6a-his3MX6-GAL1	Template for PCR based chromosomal integration of GAL1 promoter	Longtine et al., 1998
pFA6a-GFP-his3MX6	Template for PCR based chromosomal integration of GFP ORF	Longtine et al., 1998
pFA6a-GFP-natMX6	Template for PCR based chromosomal integration of GFP ORF	Van Driessche et al., 2005
pFA6a-GFP-kanMX6	Template for PCR based chromosomal integration of GFP ORF	Longtine et al., 1998
pFA6a-hphMX6	Template for PCR based chromosomal integration of hphMX6 cassette	Longtine et al., 1998
pFA6a-natMX6	Template for PCR based chromosomal integration of natMX6 cassette	Longtine et al., 1998
pFA6a-kanMX6	Template for PCR based chromosomal integration of kanMX6 cassette	Longtine et al., 1998
pFA6a-3xHA-kanMX6	Template for PCR based chromosomal integration of 3xHA epitope	Longtine et al., 1998
pFA6a-3xHA-his3MX6	Template for PCR based chromosomal integration of 3xHA epitope	Longtine et al., 1998
pFA6a-mCherry-kanMX6	Template for PCR based chromosomal integration of mCherry ORF	EUROSCARF
pFA6a-mCherry-natMX6	Template for PCR based chromosomal integration of mCherry ORF	EUROSCARF
pFA6a-GBP-mCherry-hphMX6	Template for PCR based chromosomal integration of GBP-mCherry ORF	Addgene plasmid # 89068, gift from Quanwen Jin
pFA6a-GBP-kanMX6	Template for PCR based chromosomal integration of GBP ORF	Addgene plasmid # 89067, gift from Quanwen Jin
pFA6a-3xHA-GFP-his3MX6	Template for PCR based chromosomal integration of 3xHA-GFP ORF	This study
pFA6a-heh1(735-834)-mCherry-natMX6	Template for PCR based chromosomal integration of heh1(735-834)-mCherry ORF	This study
pRS415-HEH1	CEN6, LEU2 with HEH1 ORF	Yewdell et al. 2011
pRS416-HEH1	CEN6, URA3 with HEH1 ORF	Yewdell et al. 2011
pRS426-HEH2	2µ, URA3 with HEH2 ORF	Webster, Thaller et al. 2016
pRS406-ADH1	YIP-URA3	Addgene plasmid # 15974, gift from Nicolas Buchler and Fred Cross
pDT22	pRS406-ADH1-GFP	This study
pDT23	pRS406-ADH1-NES2CHM7(409-424)-GFP	This study
pDT24	pRS406-ADH1-NES1-2CHM7(370-429)-GFP	This study
pDT25	pRS406-ADH-NES1CHM7(370-390)-GFP	This study
pKW1803	YIPlac-dsRED-HDEL-natMX6	Gift from K. Weis, (Madrid et al. 2006)
pPP004	pACM040-GAL1-MBP-GFP-4xMBP	Popken et al. 2015
GAL1-CHM7-MBP-GFP-4xMBP	GAL1-CHM7-MBP-GFP-4xMBP	This study
pRS416-heh1(734-834)-GFP	CEN6, URA3 with heh1 MSC/WH (aa734-834)	This study
pRS416-heh1(705-834)-GFP	CEN6, URA3 with heh1 transmembrane and MSC/WH (aa705-834)	This study
pGEX-6p-1	for expressing N-terminal GST fusion proteins	GE Health Care
pCPLJJ50	pGEX-6P1-GST-Chm7	Webster, Thaller et al. 2016
pGEX-6P-1-heh1(735-834)	pGEX-6P-1-heh1(735-834)	This study
